# Supplementary material for: The nasal methylome as a biomarker of asthma and airway inflammation in children
Source: Nat Commun. 2019 Jul 12;10:3095. doi: 10.1038/s41467-019-11058-3 (PMC6625976; doi:10.1038/s41467-019-11058-3)
Supplement: Supplementary file 5 — Supplementary Data 1 [file 41467_2019_11058_MOESM5_ESM.xlsx]

## Sheet: EWAS of Asthma  
CpG	chr	pos	% difference in DNAm	pvalue	qvalue	UCSC_RefGene_Name	UCSC_RefGene_Group	Other nearest gene	region	distance
cg03606098	1	1690840	-2.46838	1.47638e-05	0.046958	NADK	Body	NADK	inside	6045
cg06315149	1	2036398	-2.32819	4.44585e-06	0.0356327	PRKCZ;PRKCZ;PRKCZ	5'UTR;Body;5'UTR	PRKCZ	inside	243
cg10555106	1	3691387	-3.19868	3.18814e-07	0.0189312	LOC388588	5'UTR	SMIM1	inside	2035
cg21220721	1	6341230	-3.48938	1.71342e-05	0.0471467	ACOT7;ACOT7;ACOT7;ACOT7	Body;Body;Body;Body	ACOT7	inside	112596
cg11699125	1	6341327	-3.69649	3.53489e-06	0.0355233	ACOT7;ACOT7;ACOT7;ACOT7	Body;Body;Body;Body	ACOT7	inside	112499
cg15724772	1	6373534	-1.65191	1.24603e-05	0.0452188	ACOT7;ACOT7;ACOT7;ACOT7	Body;Body;Body;Body	ACOT7	inside	80292
cg20267283	1	6645171	-2.62449	7.35122e-06	0.0395987	ZBTB48;ZBTB48;ZBTB48	Body;Body;Body	ZBTB48	inside	5102
cg07453055	1	11786594	-2.38844	1.05474e-05	0.042639			DRAXIN	downstream	34813
cg03721352	1	26087527	-1.60663	1.97517e-05	0.0498349	MAN1C1;MAN1C1	Body;Body	MAN1C1	inside	143568
cg19375767	1	27048589	-2.20763	1.69317e-05	0.0471467	ARID1A;ARID1A	Body;Body	ARID1A	inside	26067
cg01942646	1	27240694	-2.41825	5.30728e-06	0.0356327	NR0B2	TSS200	NR0B2	promoter	127
cg19787060	1	27241913	-2.52744	6.76789e-06	0.0395987	NR0B2	TSS1500	NR0B2	promoter	1346
cg03092343	1	33221514	-1.82478	1.62974e-05	0.0471467	KIAA1522	Body	KIAA1522	inside	1827
cg04926108	1	40393299	3.91359	1.34434e-05	0.0460852			MYCL	upstream	25612
cg12127455	1	42802952	-1.67909	9.77228e-06	0.042639	FOXJ3	TSS1500	FOXJ3	promoter	1404
cg26011752	1	46550609	-1.57727	1.69084e-05	0.0471467	PIK3R3;PIK3R3;PIK3R3;PIK3R3;PIK3R3	Body;Body;Body;Body;Body	PIK3R3	inside	91551
cg02291556	1	47656140	0.550061	4.31065e-06	0.0356327	PDZK1IP1	TSS1500	PDZK1IP1	promoter	369
cg24995061	1	54715870	2.87178	4.00386e-06	0.0356327	SSBP3;SSBP3;SSBP3	Body;Body;Body	SSBP3	inside	156198
cg16951984	1	59084175	1.5657	8.06626e-06	0.0407203			MYSM1	downstream	81572
cg15715903	1	68926823	3.6736	1.39276e-06	0.0263615			RPE65	upstream	11181
cg26791242	1	87596895	-2.38394	3.83938e-06	0.0355233	LOC339524;LOC339524;LOC339524;LOC339524;LOC339524	Body;TSS1500;Body;TSS1500;TSS1500	LINC01140	inside	1447
cg26592446	1	100234313	-2.09778	1.68518e-05	0.0471467			FRRS1	upstream	2964
cg18296929	1	100915050	-1.6792	1.0436e-05	0.042639	CDC14A;CDC14A;CDC14A	Body;Body;Body	CDC14A	inside	97027
cg16385829	1	109712562	3.79135	1.20781e-05	0.0452188	KIAA1324;KIAA1324;KIAA1324	Body;Body;Body	KIAA1324	inside	55977
cg24362151	1	110280786	-1.95183	4.44907e-06	0.0356327	GSTM3;GSTM3	Body;Body	GSTM3	inside	2347
cg19686029	1	112045886	-1.50528	1.79378e-05	0.0479502	ADORA3;TMIGD3;ADORA3;ADORA3;TMIGD3;TMIGD3	5'UTR;1stExon;1stExon;1stExon;Body;Body	ADORA3	inside	857
cg09678315	1	115875992	3.83078	1.52223e-06	0.0263615	NGF	5'UTR	NGF	inside	4865
cg18469231	1	151931590	2.51348	8.61898e-06	0.0407743			S100A10	downstream	35124
cg00148618	1	159819894	1.17176	8.15385e-06	0.0407203	C1orf204	Body	SNHG28	inside	5243
cg21703413	1	160417350	-2.37851	1.02749e-05	0.042639			VANGL2	downstream	46986
cg04165922	1	162297422	5.24408	1.04891e-07	0.0132702	NOS1AP;NOS1AP	Body;Body	NOS1AP	inside	257841
cg17946525	1	172425816	-2.49099	1.92073e-05	0.0491512	C1orf105;C1orf105	Body;Body	C1orf105	inside	35988
cg01770400	1	173886485	-1.79924	5.37798e-06	0.0356327	SERPINC1;SERPINC1	5'UTR;1stExon	SERPINC1	inside	31
cg15355697	1	175772242	-1.54198	1.56621e-06	0.0263615			TNR	upstream	59490
cg02683853	1	180940271	-2.00269	1.81119e-05	0.0480585			STX6	downstream	51775
cg07579327	1	182308249	-2.06142	1.1402e-05	0.04408			GLUL	downstream	53092
cg00068153	1	201028602	-1.77808	1.31649e-05	0.0460852	CACNA1S	Body	CACNA1S	inside	53092
cg14382585	1	202252555	0.155711	4.69108e-06	0.0356327	LGR6;LGR6;LGR6	Body;Body;Body	LGR6	inside	44499
cg19081101	1	203156625	3.38388	1.27199e-05	0.0455054	CHI3L1	TSS1500	CHI3L1	promoter	703
cg11894057	1	203255843	3.10298	8.49722e-06	0.0407203	LINC01353;LINC01353	TSS1500;TSS1500	LINC01136	downstream	18610
cg02508461	1	234905686	-2.11204	1.68818e-05	0.0471467			LINC01132	downstream	45897
cg19376906	2	30414835	-2.83044	1.53595e-05	0.0471467			YPEL5	downstream	44453
cg20619340	2	38806109	-1.9492	4.4929e-06	0.0356327	HNRNPLL;HNRNPLL	Body;Body	HNRNPLL	inside	24069
cg13557069	2	43595507	-3.08109	4.42313e-06	0.0356327	THADA;THADA;THADA	Body;Body;Body	THADA	inside	227678
cg05226072	2	60441246	2.40153	1.5843e-05	0.0471467			MIR4432	downstream	173334
cg12905710	2	68348223	-2.24042	1.66963e-05	0.0471467			WDR92	downstream	36455
cg13008881	2	85784066	-2.2382	7.90487e-07	0.0238511	GGCX;GGCX	Body;Body	GGCX	inside	4591
cg13353793	2	85944732	-1.5896	1.64726e-05	0.0471467			GNLY	downstream	23318
cg10653297	2	96905832	-1.15431	1.05424e-05	0.042639	LOC285033	TSS200	STARD7-AS1	inside	31678
cg01437816	2	102658053	2.75332	8.82464e-06	0.0414744			IL1R2	downstream	33076
cg03162315	2	112421301	-3.0548	3.32758e-06	0.0355233			ANAPC1	downstream	220440
cg06525046	2	121155673	-2.16095	1.49803e-05	0.046958			INHBB	downstream	51954
cg22346073	2	122402890	2.88348	1.88261e-05	0.0489472	CLASP1;CLASP1;CLASP1	5'UTR;5'UTR;5'UTR	CLASP1	inside	4162
cg22833204	2	191879510	-3.59651	1.41638e-05	0.0460852	STAT1;STAT1	TSS1500;TSS1500	STAT1	promoter	534
cg13316148	2	191916269	-1.64778	1.59062e-05	0.0471467	STAT4	Body	STAT4	inside	99471
cg25757820	2	224819307	3.69952	1.24284e-05	0.0452188			MRPL44	upstream	2814
cg05461268	2	230266391	6.09047	7.45294e-07	0.0238511	DNER	Body	DNER	inside	312895
cg05487345	2	237657127	2.29939	1.396e-05	0.0460852			ACKR3	downstream	178747
cg18111248	2	237657200	2.38237	1.55201e-05	0.0471467			ACKR3	downstream	178820
cg10117579	2	237780629	3.56657	8.84745e-08	0.0132702			COPS8	upstream	213455
cg17672432	2	240425476	-1.62247	8.62178e-07	0.0238511			HDAC4	upstream	102130
cg06689416	2	242263959	-1.66955	1.50198e-05	0.046958	SEPT2;SEPT2;SEPT2;SEPT2;SEPT2;SEPT2	Body;Body;Body;Body;Body;Body	2018-09-02	inside	8678
cg17571559	3	11267525	2.42012	1.79221e-05	0.0479502	HRH1;HRH1;HRH1	5'UTR;TSS200;5'UTR	HRH1	inside	71311
cg08519930	3	14673732	-2.8337	1.19683e-05	0.0451588			CCDC174	upstream	19521
cg21419012	3	15066608	-2.13411	4.75053e-06	0.0356327	NR2C2;NR2C2	Body;Body	NR2C2	inside	77372
cg24113459	3	33114261	-2.65368	8.47794e-08	0.0132702	GLB1;GLB1;GLB1	Body;Body;5'UTR	GLB1	inside	24433
cg02888810	3	44957555	-1.61367	2.68722e-06	0.0349064	ZDHHC3;ZDHHC3	3'UTR;3'UTR	ZDHHC3	inside	60119
cg13892977	3	49041975	-1.84666	5.16226e-06	0.0356327	P4HTM;P4HTM	Body;Body	P4HTM	inside	14634
cg04217850	3	66428294	-1.82494	4.88536e-07	0.0219304	SLC25A26;SLC25A26;SLC25A26	3'UTR;Body;3'UTR	SLC25A26	inside	157126
cg20037229	3	72115746	-2.82476	1.13695e-05	0.04408	LINC00877	Body	LINC00870	upstream	84662
cg03671391	3	72207367	-2.27283	5.437e-06	0.0356327	LINC00870	Body	LINC00870	inside	6959
cg05045380	3	119355809	-2.58524	1.93912e-05	0.0492711			POPDC2	downstream	40434
cg23153546	3	127886749	-1.66186	8.27274e-06	0.0407203	EEFSEC	Body	EEFSEC	inside	14436
cg13521315	3	129555745	2.42846	5.51665e-07	0.0220382	TMCC1;TMCC1	5'UTR;5'UTR	TMCC1	inside	56674
cg20804243	3	171205319	-2.49634	1.46037e-05	0.0468992			TNIK	upstream	27122
cg18955749	3	189662386	-2.78141	9.54351e-06	0.042639			P3H2	downstream	177840
cg06566952	3	193974031	-2.58661	1.90671e-05	0.0489666	LOC101929337	Body	LINC00887	downstream	56562
cg02615013	4	2805558	3.37162	1.0424e-05	0.042639	SH3BP2	5'UTR	SH3BP2	inside	10808
cg03108827	4	3250295	-0.869791	1.49406e-05	0.046958	C4orf44;C4orf44	TSS1500;TSS1500	MSANTD1	promoter	472
cg19884032	4	174203061	-4.44933	7.07058e-06	0.0395987	GALNT7	Body	GALNT7	inside	113157
cg08945642	5	205863	-1.53667	1.61868e-05	0.0471467	CCDC127	Body	CCDC127	inside	12434
cg16362140	5	10708717	-2.57273	9.39187e-07	0.0250128	DAP	Body	DAP	inside	52670
cg26852344	5	14253051	-2.08952	5.76116e-06	0.0363396	TRIO	Body	TRIO	inside	69144
cg12932951	5	57410856	-2.0476	1.90187e-05	0.0489666			PLK2	downstream	345110
cg14978242	5	79501131	-2.90345	2.22864e-06	0.0329463	SERINC5	Body	SERINC5	inside	50767
cg02244263	5	122106549	-2.74815	1.61563e-05	0.0471467			SNX2	upstream	4142
cg08098550	5	131391828	-2.77142	1.71782e-05	0.0471467			IL3	upstream	4519
cg06687184	5	131723499	1.93026	5.73525e-06	0.0363396	SLC22A5;SLC22A5	Body;Body	SLC22A5	inside	2479
cg15865714	5	131987898	-2.3084	1.88996e-05	0.0489472	TH2LCRR;TH2LCRR	Body;Body	IL13	upstream	5967
cg23943829	5	132009111	-1.31619	1.02e-05	0.042639	IL4;IL4	TSS1500;TSS1500	IL4	promoter	567
cg03536798	5	139052621	-1.09298	1.82532e-05	0.0482551	CXXC5	5'UTR	CXXC5	inside	24103
cg27187848	5	140888834	2.84383	1.83597e-07	0.0147248	PCDHGA8	Body;Body;Body;Body;Body;Body;Body;Body;Body;Body;Body;Body;Body;Body;Body;Body;Body;Body;Body;Body;Body;Body;Body;Body	PCDHGA8	inside	117351
cg15115787	5	142730701	2.90923	8.13726e-07	0.0238511	NR3C1;NR3C1;NR3C1;NR3C1;NR3C1;NR3C1;NR3C1;NR3C1;NR3C1;NR3C1;NR3C1;NR3C1;NR3C1;NR3C1;NR3C1	Body;Body;Body;Body;Body;Body;Body;Body;Body;Body;Body;Body;Body;Body;Body	NR3C1	inside	52553
cg24968215	5	149225018	-0.83634	2.41566e-06	0.0329463	PPARGC1B;PPARGC1B;PPARGC1B	Body;Body;Body	PPARGC1B	inside	27691
cg26725582	5	154220674	-2.00339	7.3923e-06	0.0395987	FAXDC2	5'UTR	FAXDC2	inside	9539
cg24095374	5	176799366	0.594129	6.31166e-06	0.0385222	RGS14	3'UTR	RGS14	inside	5051
cg06394964	6	6971749	-2.11706	6.32149e-06	0.0385222			RREB1	upstream	136081
cg13863638	6	7199401	-1.33083	1.32619e-05	0.0460852	RREB1;RREB1;RREB1;RREB1	Body;Body;Body;Body	RREB1	inside	17298
cg04664309	6	16168458	-1.87478	1.79351e-05	0.0479502			MYLIP	downstream	39141
cg09261794	6	33147897	-2.60988	4.2095e-06	0.0356327	COL11A2;COL11A2;COL11A2	Body;Body;Body	COL11A2	inside	12348
cg03782778	6	33255425	-1.49391	8.4789e-06	0.0407203	WDR46;WDR46	Body;Body	WDR46	inside	1046
cg27508506	6	36108416	-1.70989	9.89188e-06	0.042639	MAPK13;MAPK13	Body;3'UTR	MAPK13	inside	10155
cg05218678	6	46081541	-2.59067	1.39141e-05	0.0460852			ENPP4	upstream	16160
cg13776822	6	72187299	-2.41477	1.67632e-05	0.0471467			LINC00472	upstream	56851
cg14265429	6	82649387	-2.79545	1.03268e-05	0.042639			FAM46A	upstream	186959
cg05425675	6	110018562	2.59219	9.13869e-06	0.0423962	FIG4	Body	FIG4	inside	6138
cg26922854	6	134839143	5.47568	1.3886e-05	0.0460852			LINC01010	downstream	53264
cg08786444	6	138115747	-2.7436	1.00743e-05	0.042639			LOC100130476	downstream	73623
cg23783077	6	143849861	-1.31764	1.38356e-05	0.0460852			FUCA2	upstream	16841
cg03512256	6	167135251	-1.50267	6.61113e-06	0.0395038	RPS6KA2	Body	RPS6KA2	inside	140520
cg19085802	6	167160582	-0.666724	4.2275e-06	0.0356327	RPS6KA2	Body	RPS6KA2	inside	115189
cg19961913	7	27626600	-2.43949	5.42186e-06	0.0356327	HIBADH	Body	HIBADH	inside	62642
cg18321881	7	33012040	3.4236	2.31206e-07	0.0166255	FKBP9;FKBP9	Body;Body	AVL9	inside	476864
cg26352718	7	36024391	-1.27943	1.75029e-05	0.0473154			2018-09-07	downstream	153356
cg15873326	7	36067955	-2.49256	1.22837e-05	0.0452188			2018-09-07	downstream	196920
cg22623261	7	37257303	-1.93121	7.14025e-06	0.0395987	ELMO1;ELMO1;ELMO1	Body;Body;Body	ELMO1	inside	231592
cg20178107	7	41914145	-2.39142	1.41449e-05	0.0460852			GLI3	downstream	362473
cg19281135	7	92271366	1.95383	7.44281e-06	0.0395987	CDK6;CDK6	Body;Body	CDK6	inside	194575
cg04836378	7	107830476	-1.63667	8.02452e-07	0.0238511	NRCAM;NRCAM;NRCAM;NRCAM;NRCAM	Body;Body;Body;Body;Body	NRCAM	inside	266365
cg24358891	7	107876312	-2.38154	1.71695e-05	0.0471467	NRCAM;NRCAM;NRCAM;NRCAM;NRCAM	Body;Body;Body;Body;Body	NRCAM	inside	220529
cg23590103	7	116657290	-2.17854	5.08042e-06	0.0356327	ST7;ST7	Body;Body	ST7	inside	2337
cg15535471	7	139332087	-2.43492	7.16996e-06	0.0395987	HIPK2;HIPK2	Body;Body	HIPK2	inside	145606
cg05184016	7	149543136	-2.0802	4.96773e-06	0.0356327	ZNF862	Body	ZNF862	inside	7627
cg07970948	7	149543165	-3.73977	5.41847e-06	0.0356327	ZNF862	Body	ZNF862	inside	7656
cg18666454	7	150651937	-2.71236	5.13369e-07	0.0219304	KCNH2;KCNH2;KCNH2	Body;Body;Body	KCNH2	inside	23465
cg22060869	7	150654410	-1.94673	1.29182e-07	0.0132702	KCNH2;KCNH2;KCNH2;KCNH2	TSS1500;TSS1500;Body;Body	KCNH2	inside	20992
cg08034967	7	150658963	-1.97932	4.06867e-06	0.0356327	KCNH2;KCNH2	Body;Body	KCNH2	inside	16439
cg20713968	8	1737564	-1.79007	1.32328e-05	0.0460852			CLN8	downstream	25694
cg03507168	8	17258080	-1.99609	7.3272e-06	0.0395987	MTMR7	Body	MTMR7	inside	12960
cg23205629	8	33421410	-2.54411	7.9598e-06	0.0405936	RNF122	Body	RNF122	inside	3233
cg14774440	8	37730745	2.8538	2.30383e-06	0.0329463	RAB11FIP1;RAB11FIP1;RAB11FIP1;RAB11FIP1	Body;5'UTR;1stExon;Body	RAB11FIP1	inside	4890
cg22372654	8	100787429	3.9799	1.67628e-05	0.0471467	VPS13B;VPS13B	Body;Body	VPS13B	inside	761935
cg14382954	8	117070667	3.67402	6.64738e-06	0.0395038	LINC00536	Body	LINC00536	inside	266630
cg26472183	8	126445744	-1.18356	3.59066e-06	0.0355233	TRIB1;TRIB1	Body;Body	TRIB1	inside	1234
cg01456831	8	126557912	-2.61385	1.24735e-05	0.0452188			TRIB1	downstream	111969
cg08338792	8	129152449	-1.34809	5.45676e-06	0.0356327			MIR1208	upstream	9913
cg04756632	8	135235862	-2.09284	9.01304e-06	0.0420847			ZFAT	downstream	489430
cg10105237	8	135726091	-2.84527	1.49506e-05	0.046958	ZFAT	TSS1500	ZFAT	promoter	799
cg09238000	8	142238452	-0.947283	1.11685e-05	0.0438854	SLC45A4;SLC45A4	5'UTR;1stExon	SLC45A4	inside	25773
cg21861233	8	142238957	-0.992567	9.49947e-06	0.042639	SLC45A4	TSS1500	SLC45A4	inside	25268
cg22292738	9	93926074	-1.56153	6.80461e-06	0.0395987			AUH	downstream	198132
cg08291938	9	101705311	-0.620375	1.12836e-05	0.04408	COL15A1	TSS1500	COL15A1	promoter	684
cg09267719	9	128994316	-1.2502	3.78893e-06	0.0355233			MVB12B	upstream	94807
cg16044211	9	130319881	0.476546	3.42254e-07	0.0189312	FAM129B;FAM129B	Body;Body	FAM129B	inside	11474
cg07922540	9	137384290	-1.04722	8.62398e-07	0.0238511			RXRA	downstream	85862
cg21229179	9	138972602	-1.87719	6.17229e-06	0.0382615	NACC2	5'UTR	NACC2	inside	14529
cg03195969	10	6043406	-1.34467	1.47364e-06	0.0263615			IL2RA	downstream	60927
cg25643932	10	29912856	3.00015	1.2354e-05	0.0452188	SVIL;SVIL	5'UTR;5'UTR	SVIL	inside	113008
cg09342718	10	50493567	2.02539	3.3071e-06	0.0355233			C10orf71	upstream	13620
cg07200711	10	72581410	-2.52	1.39578e-06	0.0263615	SGPL1	Body	SGPL1	inside	5706
cg02822506	10	73361236	-1.26041	3.33299e-06	0.0355233	CDH23;CDH23;CDH23;CDH23;CDH23	Body;Body;Body;Body;Body	CDH23	inside	161652
cg24587741	10	79313774	-2.7139	1.60395e-05	0.0471467	KCNMA1;KCNMA1;KCNMA1;KCNMA1;KCNMA1;KCNMA1	Body;Body;Body;Body;Body;Body	KCNMA1	inside	83803
cg22660242	10	80113284	-2.99256	1.64996e-05	0.0471467			LINC00595	inside	86199
cg19989287	10	98437438	-2.40193	1.35345e-06	0.0263615	PIK3AP1	Body	PIK3AP1	inside	42841
cg23904266	10	102276804	-2.79342	1.05549e-05	0.042639	SEC31B	5'UTR	SEC31B	inside	12832
cg10897344	10	104227113	-2.60282	1.36279e-05	0.0460852	TMEM180	5'UTR	MFSD13A	inside	5943
cg22485949	10	118229634	-2.64888	1.89234e-05	0.0489472	PNLIPRP3	Body	PNLIPRP3	inside	42210
cg26417310	10	120492634	-2.76351	1.57847e-05	0.0471467	CACUL1	Body	CACUL1	inside	22124
cg11653519	10	125222790	3.05871	5.48388e-06	0.0356327			GPR26	upstream	203081
cg07978005	10	129791109	-1.21581	1.25769e-05	0.0452188	PTPRE	5'UTR	PTPRE	inside	5565
cg08014024	10	134373103	-2.20048	1.32104e-06	0.0263615	INPP5A	Body	INPP5A	inside	21750
cg01450133	11	12136467	-1.94901	1.57639e-06	0.0263615	MICAL2;MICAL2;MICAL2	5'UTR;5'UTR;5'UTR	MICAL2	inside	4329
cg15579574	11	12180609	-1.70271	4.66398e-06	0.0356327	MICAL2;MICAL2;MICAL2;MICAL2;MICAL2	5'UTR;5'UTR;5'UTR;5'UTR;5'UTR	MICAL2	inside	20672
cg10784983	11	43709197	2.25131	5.09031e-06	0.0356327	HSD17B12	Body	HSD17B12	inside	7054
cg22720632	11	44092904	-2.06227	1.48297e-06	0.0263615	ACCS;ACCS	Body;Body	ACCS	inside	5092
cg17879351	11	44092987	-2.42071	9.77817e-06	0.042639	ACCS;ACCS	Body;Body	ACCS	inside	5175
cg25087851	11	60623918	-2.67912	4.88152e-06	0.0356327	GPR44	TSS1500	PTGDR2	promoter	474
cg05373256	11	61522178	-1.4739	1.70412e-05	0.0471467	C11orf9;DKFZP434K028;C11orf9	Body;Body;TSS1500	MYRF	inside	2057
cg01556593	11	61609179	-2.79374	1.37544e-05	0.0460852	FADS2;FADS2;FADS2	Body;Body;Body	FADS2	inside	13466
cg07392590	11	61637543	-2.13173	1.5593e-06	0.0263615			FADS2	downstream	41830
cg06154903	11	64642558	-2.51488	5.08202e-06	0.0356327	EHD1	Body	EHD1	inside	4591
cg10330410	11	64642622	-2.14915	6.44378e-06	0.0389375	EHD1;EHD1;EHD1	Body;Body;Body	EHD1	inside	4527
cg24027742	11	64895147	-0.840857	3.3642e-06	0.0355233	SYVN1;SYVN1	3'UTR;3'UTR	SYVN1	inside	6856
cg16527441	11	65545949	-1.18986	1.42821e-06	0.0263615	DKFZp761E198	1stExon	AP5B1	inside	2113
cg08882027	11	69299509	-1.20763	1.10375e-05	0.0437857			MYEOV	downstream	237887
cg15903936	11	73714778	-1.24847	1.45691e-05	0.0468992	UCP3;UCP3	Body;3'UTR	UCP3	inside	5504
cg22972893	11	112149745	-2.68622	5.49959e-06	0.0356327	LOC283140	Body	PTS	downstream	52657
cg12359648	11	119507838	-1.72231	3.85331e-06	0.0355233			NECTIN1	downstream	91597
cg14738632	11	120069586	-2.41335	2.31272e-06	0.0329463			OAF	upstream	12161
cg13433796	12	25015529	-2.26578	1.53137e-06	0.0263615	BCAT1;BCAT1;BCAT1;BCAT1;BCAT1	Body;Body;Body;Body;Body	BCAT1	inside	86864
cg12669088	12	25541364	-2.26658	2.71843e-06	0.0349064			LMNTD1	downstream	164853
cg17554464	12	56864388	3.89627	3.77315e-06	0.0355233	SPRYD4	3'UTR	SPRYD4	inside	2087
cg20992317	12	64961489	-2.81512	3.20099e-06	0.0355233			RASSF3	upstream	42804
cg15724229	12	92465429	-0.741347	1.58619e-05	0.0471467	C12orf79;C12orf79;C12orf79;C12orf79;C12orf79	Body;Body;5'UTR;5'UTR;5'UTR	LINC01619	inside	71018
cg19848034	12	113714796	-0.880995	1.07976e-05	0.0433758	TPCN1;TPCN1;TPCN1	Body;Body;Body	TPCN1	inside	32540
cg19445588	12	116904641	3.06499	1.36502e-05	0.0460852			MIR4472-2	upstream	38518
cg09583915	12	118613959	1.75956	1.01011e-05	0.042639	TAOK3	Body	TAOK3	inside	196791
cg17429587	12	124905230	-1.64164	5.28541e-06	0.0356327	NCOR2;NCOR2	Body;Body	NCOR2	inside	97610
cg06189670	12	131300783	-1.44835	1.40014e-05	0.0460852	STX2;STX2	Body;Body	STX2	inside	23036
cg19928703	13	30143971	-2.13253	1.58451e-05	0.0471467	SLC7A1	5'UTR	SLC7A1	inside	25854
cg19544057	13	40794844	-1.63946	4.1828e-06	0.0356327	LINC00548	TSS1500	LINC00548	promoter	205
cg17303796	13	78094221	2.91092	3.02496e-06	0.0355233			SCEL	upstream	15588
cg06398335	13	101161616	-2.22146	6.96947e-06	0.0395987	PCCA;PCCA	Body;Body	PCCA	inside	420347
cg13072730	14	21508987	-2.06696	7.32372e-06	0.0395987	RNASE7;NDRG2	TSS1500;Body	NDRG2	inside	30044
cg15249315	14	55850710	-2.87309	1.56796e-05	0.0471467	ATG14	Body	ATG14	inside	27866
cg02170785	14	69650830	-2.34677	2.05947e-06	0.0327025			EXD2	upstream	7364
cg02095988	14	69801210	-1.31074	2.7956e-06	0.0352674	GALNT16;GALNT16	Body;Body	GALNT16	inside	74529
cg15961811	14	70161923	2.17544	7.90986e-06	0.0405936	SUSD6	Body	SUSD6	inside	83613
cg16565031	14	70186289	2.19576	2.37252e-06	0.0329463			SUSD6	downstream	107979
cg08922698	14	76447643	-1.97904	4.93572e-06	0.0356327	TGFB3;TGFB3	1stExon;5'UTR	TGFB3	inside	449
cg04738877	14	88459963	-1.66735	8.30273e-06	0.0407203	GALC;GALC	TSS200;TSS200	GALC	inside	46
cg01794867	14	92979104	-1.40951	3.68638e-06	0.0355233	RIN3	TSS1500	RIN3	promoter	1021
cg11157850	14	93357428	-2.25133	1.11405e-07	0.0132702			CHGA	upstream	32017
cg02314758	14	100605890	-0.850963	7.39157e-06	0.0395987	EVL	Body	EVL	inside	74139
cg16409452	14	100610186	-2.3354	6.59211e-07	0.0238511	EVL	3'UTR	EVL	inside	78435
cg14084609	14	100610407	-2.18245	1.52399e-06	0.0263615	EVL	3'UTR	EVL	inside	78656
cg18550847	14	100610570	-2.50195	9.27127e-06	0.042639	EVL	3'UTR	EVL	inside	78819
cg01000631	14	100610667	-3.02609	3.20542e-06	0.0355233			EVL	downstream	78916
cg20355779	14	102439006	2.86485	1.32689e-05	0.0460852	DYNC1H1	Body	DYNC1H1	inside	8141
cg05868473	15	38851459	-1.63309	7.5477e-06	0.0396158	RASGRP1;RASGRP1;RASGRP1	Body;Body;Body	RASGRP1	inside	5548
cg21067750	15	40641778	-2.01741	1.4041e-05	0.0460852	PHGR1	TSS1500	PHGR1	promoter	1456
cg06302298	15	50636179	-2.09675	1.25476e-05	0.0452188	GABPB1;GABPB1;GABPB1;GABPB1;GABPB1	5'UTR;5'UTR;5'UTR;5'UTR;5'UTR	GABPB1	inside	11426
cg03582574	15	52861789	-1.50098	1.31541e-05	0.0460852	ARPP19;ARPP19;ARPP19;ARPP19	TSS1500;TSS1500;TSS1500;TSS200	ARPP19	promoter	425
cg15335273	15	57603845	-1.68125	1.33922e-06	0.0263615			LINC00926	downstream	11282
cg21994966	15	59530316	3.89422	8.55093e-06	0.0407203	MYO1E	Body	MYO1E	inside	134755
cg04151649	15	68318618	-1.75701	2.14691e-06	0.0328466			PIAS1	upstream	27954
cg11668148	15	72636405	-2.50634	1.1995e-05	0.0451588	HEXA	3'UTR	CELF6	inside	32115
cg24996282	15	74692822	-1.50633	1.37927e-05	0.0460852			SEMA7A	downstream	33477
cg00527937	15	79609419	-2.78352	1.4118e-05	0.0460852	TMED3;TMED3;TMED3	Body;Body;Body	TMED3	inside	5928
cg16230724	15	80972313	0.428544	1.97304e-05	0.0498349			ABHD17C	upstream	15339
cg22396498	15	91141539	-2.67089	7.80426e-07	0.0238511	CRTC3;CRTC3	Body;Body	CRTC3	inside	68421
cg17148519	16	8993818	-1.26038	5.18466e-07	0.0219304	USP7;USP7;USP7	Body;Body;Body	USP7	inside	56419
cg05261121	16	23563601	-1.55233	1.50746e-06	0.0263615	EARS2;EARS2;EARS2	Body;Body;Body	EARS2	inside	5095
cg22311669	16	30466567	-2.42728	1.86064e-05	0.0487413			SEPHS2	upstream	9343
cg08811177	16	30772129	-1.72203	2.42833e-06	0.0329463	RNF40;RNF40;RNF40;PHKG2;C16orf93;RNF40;PHKG2;C16orf93	TSS1500;TSS1500;TSS1500;3'UTR;Body;TSS1500;3'UTR;Body	CCDC189	inside	1436
cg00124695	16	51185039	0.916508	1.10823e-05	0.0437857	SALL1;SALL1	TSS1500;Body	SALL1	inside	144
cg08940169	16	88540241	-3.0601	4.43359e-06	0.0356327	ZFPM1	Body	ZFPM1	inside	20227
cg17105176	17	2287284	-2.42814	1.7145e-05	0.0471467			MNT	downstream	16974
cg04118695	17	15142509	-0.911028	1.70665e-05	0.0471467	PMP22;PMP22;PMP22;PMP22;PMP22;PMP22;PMP22	Body;Body;Body;Body;Body;Body;Body	PMP22	inside	26135
cg06247621	17	15160395	-2.05051	3.56748e-06	0.0355233	PMP22;PMP22;PMP22;PMP22;PMP22;PMP22;PMP22	Body;Body;Body;Body;Body;Body;Body	PMP22	inside	8249
cg21580043	17	17929070	3.08859	2.06825e-06	0.0327025	ATPAF2	Body	ATPAF2	inside	13410
cg06127160	17	25897247	-3.44698	1.1962e-05	0.0451588	KSR1	5'UTR	KSR1	inside	9904
cg04010582	17	29826080	-1.50708	3.21401e-07	0.0189312	RAB11FIP4	Body	RAB11FIP4	inside	11004
cg11238327	17	29837074	-2.7228	6.83008e-06	0.0395987	RAB11FIP4;RAB11FIP4	Body;Body	RAB11FIP4	inside	21998
cg04727951	17	55616399	-1.99513	5.94167e-08	0.0132702	MSI2;MSI2	Body;Body	MSI2	inside	282025
cg25173129	17	56269410	-2.25623	1.46337e-05	0.0468992	EPX	TSS1500	EPX	promoter	679
cg01955639	17	56269767	-2.27707	1.5518e-05	0.0471467	EPX	TSS1500	EPX	promoter	322
cg02970679	17	56269818	-1.86615	1.7254e-05	0.0471745	EPX	TSS1500	EPX	promoter	271
cg17374802	17	56270828	-2.29755	2.09202e-06	0.0327025	EPX	Body	EPX	inside	739
cg08105265	17	56274480	-1.99739	5.04506e-06	0.0356327	EPX	Body	EPX	inside	4391
cg18421167	17	56276490	-1.39564	1.73216e-05	0.0471799	EPX	Body	EPX	inside	6401
cg17041511	17	61509620	-2.51228	1.09063e-05	0.043569			CYB561	downstream	14102
cg00604851	17	61905396	0.539545	1.83674e-05	0.0483792	PSMC5;PSMC5;FTSJ3	Body;5'UTR;TSS1500	PSMC5	inside	352
cg08481694	17	76623418	-2.07635	9.79426e-06	0.042639	LOC101928710;LOC101928710	Body;Body	CYTH1	downstream	154958
cg14187009	17	78126456	2.64461	8.51352e-06	0.0407203			EIF4A3	upstream	5474
cg22994495	17	78662780	-1.81644	1.62553e-05	0.0471467	RPTOR;RPTOR	Body;Body	RPTOR	inside	144155
cg13000015	17	80080332	-2.07115	4.138e-07	0.0212538	CCDC57	Body	CCDC57	inside	29157
cg05613273	17	80419874	-2.00491	5.81349e-06	0.0363507	NARF;NARF;NARF;NARF	5'UTR;Body;Body;Body	NARF	inside	3334
cg26749306	17	81043782	-2.08743	2.71248e-06	0.0349064	METRNL	Body	METRNL	inside	1833
cg14147213	18	8797044	-1.47872	3.64404e-06	0.0355233	MTCL1	Body	MTCL1	inside	7372
cg16402252	18	12679466	1.45455	3.35216e-06	0.0355233	PSMG2;CEP76;CEP76;CEP76	5'UTR;Body;Body;Body	CEP76	inside	23310
cg03182007	18	23870450	-2.03918	1.46748e-05	0.0468992	TAF4B;TAF4B;TAF4B	Body;Body;Body	TAF4B	inside	64041
cg07830374	18	33043875	-1.8127	1.60559e-05	0.0471467			INO80C	inside	34080
cg16180617	18	77696780	-0.47412	3.5916e-06	0.0355233	PQLC1;PQLC1;PQLC1	Body;Body;Body	PQLC1	inside	14873
cg12272104	19	1423967	-1.50097	5.64076e-06	0.0362154	DAZAP1;DAZAP1	Body;Body	DAZAP1	inside	16383
cg17392919	19	3737318	-1.10485	1.21957e-05	0.0452188	TJP3;TJP3	Body;Body	TJP3	inside	8944
cg08462941	19	5288631	-2.25576	1.15924e-05	0.0445764	PTPRS;PTPRS;PTPRS;PTPRS	5'UTR;5'UTR;5'UTR;5'UTR	PTPRS	inside	52183
cg13798630	19	8536650	-1.88798	3.37455e-06	0.0355233	HNRNPM;HNRNPM;HNRNPM	Body;Body;Body	HNRNPM	inside	8173
cg11534339	19	13040472	-1.11613	1.1946e-05	0.0451588	FARSA	Body	FARSA	inside	4086
cg04416414	19	14260587	0.916298	5.50044e-06	0.0356327	LPHN1;LPHN1	3'UTR;3'UTR	ADGRL1	inside	56410
cg15417798	19	14260651	1.3305	1.93818e-05	0.0492711	LPHN1;LPHN1	3'UTR;3'UTR	ADGRL1	inside	56346
cg16597993	19	16578633	-1.91917	3.81614e-06	0.0355233	EPS15L1	Body	EPS15L1	inside	4190
cg17054995	19	39303929	-1.45119	1.84296e-07	0.0147248	LGALS4	TSS200	LGALS4	promoter	189
cg18597415	19	40229366	-1.87193	1.64076e-05	0.0471467	CLC	TSS1500	CLC	promoter	697
cg11410237	19	47236212	-1.24999	9.50677e-06	0.042639	STRN4;STRN4	Body;Body	STRN4	inside	14039
cg01613077	20	4764277	-1.90488	1.74412e-05	0.0473154	RASSF2;RASSF2	3'UTR;3'UTR	RASSF2	inside	40014
cg00990977	20	17659317	-1.29674	9.96484e-06	0.042639	RRBP1;RRBP1	5'UTR;5'UTR	RRBP1	inside	3611
cg11841710	20	24630982	-1.66439	1.86404e-05	0.0487413	SYNDIG1	Body	SYNDIG1	inside	181147
cg07112997	20	33929992	-2.40758	1.04399e-05	0.042639	UQCC1;UQCC1;UQCC1	Body;Body;Body	GDF5	inside	95957
cg01649647	20	35177530	-2.22329	1.30709e-05	0.0460852	MYL9;MYL9	Body;Body	MYL9	inside	7643
cg21086803	20	43265115	-2.03213	1.49143e-06	0.0263615	ADA	Body	ADA	inside	15261
cg13792581	20	43590115	-1.64224	7.48938e-06	0.0395987	TOMM34	TSS1500	TOMM34	promoter	1001
cg12525237	20	61577941	-0.746519	4.78824e-06	0.0356327	GID8	3'UTR	GID8	inside	8500
cg12141090	21	30503083	-1.88449	1.03353e-05	0.042639	MAP3K7CL;MAP3K7CL;MAP3K7CL;MAP3K7CL;MAP3K7CL;MAP3K7CL;MAP3K7CL;MAP3K7CL	1stExon;5'UTR;5'UTR;5'UTR;5'UTR;Body;Body;Body	MAP3K7CL	inside	118
cg08094347	21	30699368	-1.63333	8.36445e-06	0.0407203	BACH1;BACH1;BACH1	Body;Body;Body	BACH1	inside	21808
cg24082440	21	33672186	-1.05946	8.16142e-08	0.0132702	MRAP;MRAP	Body;Body	MRAP	inside	1025
cg15861142	22	21208945	-1.96567	8.20829e-06	0.0407203	PI4KA	Body	PI4KA	inside	4155
cg07245854	22	27047909	-2.35763	9.57301e-06	0.042639			MIAT	upstream	5537
cg02645272	22	30650471	-2.42197	6.96055e-06	0.0395987			LIF	upstream	7631
cg11351349	22	39849254	-2.30408	1.02281e-05	0.042639			MGAT3	upstream	4071
cg05541460	22	39850774	-2.75881	7.83235e-06	0.0405183			MGAT3	upstream	2551
cg01764034	22	45688342	-1.6711	2.94138e-06	0.0355233	UPK3A;UPK3A	Body;Body	UPK3A	inside	7474
cg17157894	22	47187343	0.654276	1.80457e-05	0.0480585	TBC1D22A	Body	TBC1D22A	inside	17519
cg03455736	22	49882497	-1.17934	7.74445e-06	0.0403539			C22orf34	downstream	168693
cg19120053	22	49960590	-1.42553	1.65715e-05	0.0471467	C22orf34;C22orf34	Body;Body	C22orf34	downstream	90600
