# Supplementary material for: The nasal methylome as a biomarker of asthma and airway inflammation in children
Source: Nat Commun. 2019 Jul 12;10:3095. doi: 10.1038/s41467-019-11058-3 (PMC6625976; doi:10.1038/s41467-019-11058-3)
Supplement: Supplementary file 6 — Supplementary Data 2 [file 41467_2019_11058_MOESM6_ESM.xlsx]

## Sheet: EWAS of FeNO 
CpG	chr	pos	% difference in DNAm	pvalue	qvalue	UCSC_RefGene_Name	UCSC_RefGene_Group	Other nearest gene	region	distance
cg00582671	1	872235	-2.98	3.57e-05	0.00603	SAMD11	Body	SAMD11	inside	10933
cg04854189	1	1562771	1.51	0.000226	0.0235	MIB2;MIB2;MIB2;MIB2;MIB2;MIB2	Body;Body;Body;Body;Body;Body	MIB2	inside	2400
cg11296110	1	1690811	-3.68	7.1e-09	1.11e-05	NADK;NADK;NADK;NADK	TSS1500;Body;Body;Body	NADK	inside	6074
cg03606098	1	1690840	-3.09	1.21e-06	0.000477	NADK	Body	NADK	inside	6045
cg15851414	1	1695247	-1.3	0.000104	0.0133	NADK;NADK;NADK	Body;Body;Body	NADK	inside	1638
cg16599817	1	2036283	-3.75	2.85e-07	0.000162	PRKCZ;PRKCZ;PRKCZ;PRKCZ	1stExon;5'UTR;Body;5'UTR	PRKCZ	inside	128
cg06315149	1	2036398	-2.88	3.46e-07	0.000188	PRKCZ;PRKCZ;PRKCZ	5'UTR;Body;5'UTR	PRKCZ	inside	243
cg25319188	1	2041103	0.14	0.000234	0.0241	PRKCZ;PRKCZ;PRKCZ	5'UTR;Body;5'UTR	PRKCZ	inside	4948
cg07693617	1	2081984	-2.37	1.33e-05	0.00287	PRKCZ;PRKCZ;PRKCZ	Body;Body;Body	PRKCZ	inside	5188
cg04281981	1	2097062	-1.12	3.94e-05	0.00649	PRKCZ;PRKCZ;PRKCZ;PRKCZ	Body;Body;Body;Body	PRKCZ	inside	20266
cg01351387	1	2130973	-0.66	0.000549	0.0441	FAAP20;FAAP20	5'UTR;Body	FAAP20	inside	8199
cg02058628	1	2164542	-1.68	0.000592	0.0464	SKI	Body	SKI	inside	4408
cg03042633	1	2183365	-1.99	1.26e-05	0.00277	SKI	Body	SKI	inside	23231
cg04286030	1	2313373	1.71	0.000201	0.0217	MORN1	Body	MORN1	inside	9620
cg17820022	1	2425860	1.88	1.22e-05	0.0027	PLCH2	Body	PLCH2	inside	14237
cg08655953	1	2425888	2.27	7.54e-05	0.0105	PLCH2	Body	PLCH2	inside	14265
cg18041140	1	2938149	1.63	0.000397	0.0351	ACTRT2;ACTRT2	5'UTR;1stExon	ACTRT2	inside	103
cg07523753	1	2979582	1.37	0.000373	0.0336	FLJ42875	Body	LINC00982	inside	768
cg09271661	1	3039059	2.33	4.99e-05	0.00778	PRDM16;PRDM16	Body;Body	PRDM16	inside	53317
cg17463432	1	3054665	1.65	0.000256	0.0258	PRDM16;PRDM16	Body;Body	PRDM16	inside	68923
cg24039149	1	3389106	1.66	1.24e-05	0.00274	ARHGEF16	Body	ARHGEF16	inside	935
cg02328660	1	3389744	1.24	0.00025	0.0253	ARHGEF16	Body	ARHGEF16	inside	1573
cg02655351	1	3498101	3.63	2.25e-10	1.09e-06	MEGF6	Body	MEGF6	inside	29958
cg27306802	1	3510561	1.66	0.000348	0.032	MEGF6	Body	MEGF6	inside	17498
cg10555106	1	3691387	-3.96	2.32e-08	2.65e-05	LOC388588	5'UTR	SMIM1	inside	2035
cg24883265	1	5917845	2.03	0.000125	0.0153			MIR4689	downstream	4956
cg13123771	1	6074441	-2.48	1.29e-05	0.00281	KCNAB2	5'UTR	KCNAB2	inside	22083
cg05263215	1	6093602	-1.48	0.000541	0.0436	KCNAB2;KCNAB2;KCNAB2;KCNAB2	TSS1500;5'UTR;5'UTR;5'UTR	KCNAB2	inside	7529
cg26708484	1	6142608	4.49	1.01e-07	7.68e-05	KCNAB2;KCNAB2;KCNAB2;KCNAB2;KCNAB2;KCNAB2	Body;Body;Body;Body;Body;Body	KCNAB2	inside	36627
cg03915541	1	6340443	-0.98	0.000141	0.0166	ACOT7;ACOT7;ACOT7;ACOT7	Body;Body;Body;Body	ACOT7	inside	113383
cg13066938	1	6341140	-2.56	0.000105	0.0134	ACOT7;ACOT7;ACOT7;ACOT7	Body;Body;Body;Body	ACOT7	inside	112686
cg21220721	1	6341230	-7.99	1.05e-19	3.33e-14	ACOT7;ACOT7;ACOT7;ACOT7	Body;Body;Body;Body	ACOT7	inside	112596
cg11699125	1	6341327	-7.6	3.36e-18	7.1e-13	ACOT7;ACOT7;ACOT7;ACOT7	Body;Body;Body;Body	ACOT7	inside	112499
cg14879885	1	6341901	-2.07	7.76e-05	0.0108	ACOT7;ACOT7;ACOT7;ACOT7	Body;Body;Body;Body	ACOT7	inside	111925
cg10210448	1	6342435	-1.22	0.00036	0.0328	ACOT7;ACOT7;ACOT7;ACOT7	Body;Body;Body;Body	ACOT7	inside	111391
cg12740725	1	6342888	-3.36	6.97e-06	0.00176	ACOT7;ACOT7;ACOT7;ACOT7	Body;Body;Body;Body	ACOT7	inside	110938
cg26048493	1	6354272	-2.6	1.18e-07	8.59e-05	ACOT7;ACOT7;ACOT7;ACOT7	Body;Body;Body;Body	ACOT7	inside	99554
cg13209388	1	6355060	-2.29	0.00041	0.0359	ACOT7;ACOT7;ACOT7;ACOT7	Body;Body;Body;Body	ACOT7	inside	98766
cg15724772	1	6373534	-1.77	3.33e-05	0.00574	ACOT7;ACOT7;ACOT7;ACOT7	Body;Body;Body;Body	ACOT7	inside	80292
cg07906050	1	6377509	-3.03	4.3e-05	0.00692	ACOT7;ACOT7;ACOT7;ACOT7	Body;Body;Body;Body	ACOT7	inside	76317
cg07345250	1	6403279	-1.24	3.41e-06	0.00103	ACOT7;ACOT7;ACOT7;ACOT7	Body;Body;Body;Body	ACOT7	inside	50547
cg12082302	1	6421246	-1.94	8.38e-05	0.0114	ACOT7;ACOT7;ACOT7	Body;TSS1500;Body	ACOT7	inside	32580
cg02065192	1	6421414	-1.25	8.61e-06	0.00207	ACOT7;ACOT7;ACOT7	Body;TSS1500;Body	ACOT7	inside	32412
cg09513469	1	6421502	-0.86	0.000651	0.0495	ACOT7;ACOT7;ACOT7	Body;TSS1500;Body	ACOT7	inside	32324
cg00248454	1	6505421	2.75	0.000458	0.0388	ESPN	Body	ESPN	inside	20573
cg10919778	1	6642785	-1.23	0.000557	0.0445	ZBTB48;ZBTB48;ZBTB48	Body;Body;Body	ZBTB48	inside	2716
cg26819549	1	6645165	-2.87	2.09e-08	2.46e-05	ZBTB48;ZBTB48;ZBTB48	Body;Body;Body	ZBTB48	inside	5096
cg20267283	1	6645171	-4.37	1.18e-11	1.26e-07	ZBTB48;ZBTB48;ZBTB48	Body;Body;Body	ZBTB48	inside	5102
cg02821988	1	6645324	-2.65	1.82e-06	0.000649	ZBTB48;ZBTB48;ZBTB48	Body;Body;Body	ZBTB48	inside	5255
cg23642826	1	6645463	-3.32	5.64e-07	0.00027	ZBTB48	Body	ZBTB48	inside	101
cg18263572	1	6649337	1.17	3.04e-05	0.00537	ZBTB48	3'UTR	ZBTB48	inside	3975
cg14823363	1	6659366	-2.64	6.8e-06	0.00173	KLHL21	Body	KLHL21	inside	3563
cg09889997	1	7692321	1.54	0.000326	0.0305	CAMTA1	Body	CAMTA1	inside	846937
cg12606891	1	7913872	0.64	0.000374	0.0336	UTS2;UTS2	TSS1500;TSS1500	UTS2	inside	59422
cg08840010	1	8000314	4.29	5.34e-06	0.00144	TNFRSF9	5'UTR	TNFRSF9	inside	2911
cg22494062	1	8025379	-1.24	1.52e-06	0.00057	PARK7;PARK7;PARK7;PARK7	ExonBnd;ExonBnd;Body;Body	PARK7	inside	3665
cg20014974	1	8271918	2.8	0.000203	0.0218			SLC45A1	upstream	112472
cg02847588	1	8271997	6.25	2.62e-08	2.92e-05			SLC45A1	upstream	112393
cg25539555	1	8285172	3.12	8.56e-07	0.000371			SLC45A1	upstream	99218
cg02616470	1	8375490	2.09	0.000505	0.0415			SLC45A1	upstream	8900
cg00569091	1	8424793	1.26	0.000135	0.0162	RERE;RERE;RERE	5'UTR;Body;Body	RERE	inside	161051
cg20316440	1	8457758	2.24	3.47e-06	0.00105	RERE;RERE;RERE	5'UTR;Body;Body	RERE	inside	128086
cg16563984	1	8490188	-1.62	0.000454	0.0386	LOC102724552;RERE;RERE	Body;Body;Body	RERE	inside	95656
cg11080552	1	8556722	-1.11	0.000134	0.016	RERE;RERE	Body;Body	RERE	inside	257175
cg20263853	1	8824177	-3.82	5.14e-09	8.71e-06	RERE;RERE	5'UTR;5'UTR	RERE	inside	53522
cg13785123	1	8931135	3.35	0.000612	0.0474	ENO1	Body	ENO1	inside	8016
cg17876429	1	8931674	1.79	0.000392	0.0348	ENO1;ENO1	TSS200;Body	ENO1	inside	7477
cg23082424	1	8944998	-1.4	6.4e-05	0.00932			ENO1-AS1	downstream	6104
cg22863298	1	9007541	1.82	1.19e-05	0.00266	CA6;CA6;CA6;CA6	Body;Body;Body;Body	CA6	inside	1648
cg09346788	1	9071069	5.07	7.73e-05	0.0107	SLC2A7	Body	SLC2A7	inside	15335
cg17341110	1	9124396	1.57	0.000655	0.0497	SLC2A5;SLC2A5	Body;Body	SLC2A5	inside	24114
cg17312282	1	9133353	2.87	0.000265	0.0264			SLC2A5	inside	15157
cg17650255	1	9133414	3.38	1.33e-06	0.000512			SLC2A5	inside	15096
cg15325734	1	9203356	1.82	8.01e-05	0.011			MIR34A	downstream	8480
cg25103337	1	9293583	1.6	0.000524	0.0426	H6PD	TSS1500	H6PD	promoter	1280
cg24621453	1	9338383	3.38	6.19e-07	0.000291			H6PD	downstream	43520
cg20700740	1	9339683	3.84	1.04e-06	0.000426			H6PD	downstream	44820
cg15700754	1	9481218	-2.38	0.000104	0.0133			SPSB1	downstream	65452
cg18783781	1	9599067	-2.78	7.99e-06	0.00195	SLC25A33	TSS1500	SLC25A33	promoter	461
cg23824902	1	9619882	-1.94	0.000137	0.0163	SLC25A33	Body	SLC25A33	inside	20354
cg22595920	1	9716050	3.06	0.000218	0.0229	C1orf200;PIK3CD	TSS1500;5'UTR	PIK3CD	inside	4260
cg15212949	1	10460130	-1.67	7.52e-05	0.0105	PGD;PGD;PGD	Body;Body;Body	PGD	inside	1045
cg13553120	1	10577460	-1.62	0.000149	0.0173	PEX14	Body	PEX14	inside	42457
cg09319435	1	10686275	0.71	0.000434	0.0373	PEX14	Body	PEX14	inside	97963
cg20329303	1	10696018	1.35	0.000654	0.0496			CASZ1	downstream	160715
cg19384448	1	10977926	4.87	0.000367	0.0332			C1orf127	downstream	64168
cg24826115	1	11723547	-0.46	0.000617	0.0477	FBXO6	TSS1500	FBXO44	downstream	8633
cg07453055	1	11786594	-3.95	1.16e-10	6.51e-07			DRAXIN	downstream	34813
cg04444949	1	11795746	0.65	0.000172	0.0193	AGTRAP;AGTRAP;AGTRAP;AGTRAP;AGTRAP	TSS1500;TSS1500;TSS1500;TSS1500;TSS1500	AGTRAP	promoter	396
cg14047253	1	11942372	-0.81	0.000434	0.0373			NPPB	upstream	23380
cg05599723	1	12241073	3.87	1.33e-05	0.00288	TNFRSF1B	Body	TNFRSF1B	inside	14013
cg08611640	1	12508973	-2.53	0.000112	0.014	VPS13D;VPS13D	Body;Body	VPS13D	inside	39089
cg04505750	1	12774815	2.67	2.07e-05	0.00402	AADACL3;AADACL3	TSS1500;TSS1500	AADACL3	promoter	1303
cg09168292	1	14029508	4.1	0.000305	0.0291	PRDM2	5'UTR	PRDM2	inside	2773
cg03945895	1	14111352	-1.1	0.00018	0.02	PRDM2;PRDM2;PRDM2;PRDM2	Body;Body;Body;Body	PRDM2	inside	35496
cg12923862	1	14121961	-1.38	0.000184	0.0203	PRDM2;PRDM2	Body;Body	PRDM2	inside	46105
cg10444683	1	14140248	3.54	0.000392	0.0348	PRDM2;PRDM2	Body;Body	PRDM2	inside	64392
cg24734254	1	14753722	-1.31	2.06e-05	0.00401			KAZN	upstream	171491
cg19138011	1	15143923	-0.98	0.000184	0.0203	KAZN;KAZN	Body;Body	KAZN	inside	218710
cg13803488	1	15410360	1.56	9.56e-08	7.43e-05	KAZN	Body	KAZN	inside	485147
cg24038105	1	15679299	2.19	0.000111	0.014	FHAD1	Body	FHAD1	inside	7387
cg01439098	1	15786682	-1.66	3.05e-05	0.00537	CELA2A	Body	CELA2A	inside	3459
cg19798042	1	16135577	-1.3	1.1e-05	0.00249	UQCRHL	TSS1500	UQCRHL	promoter	1383
cg15819188	1	16269060	-1.17	0.000467	0.0394	ZBTB17	Body	ZBTB17	inside	33567
cg05997779	1	16292047	3.99	4.47e-06	0.00126	ZBTB17;ZBTB17;ZBTB17;ZBTB17	5'UTR;5'UTR;5'UTR;5'UTR	ZBTB17	inside	10580
cg24951996	1	16420133	-1.53	0.000217	0.0229			FAM131C	upstream	20006
cg12561552	1	17448350	-3.31	5.35e-09	8.92e-06			PADI2	promoter	2402
cg10293370	1	17450217	-0.53	0.000589	0.0462			PADI2	upstream	4269
cg08939394	1	17614144	1.49	4.45e-07	0.000227			PADI3	downstream	38551
cg21918969	1	17751520	-1.77	8.38e-06	0.00203	RCC2;RCC2	Body;Body	RCC2	inside	14730
cg17918090	1	17751920	-1.27	7.07e-05	0.0101	RCC2;RCC2	Body;Body	RCC2	inside	14330
cg21932513	1	17751974	-2.39	3.4e-05	0.00582	RCC2;RCC2	Body;Body	RCC2	inside	14276
cg10786474	1	17802476	-2.45	0.00047	0.0396			RCC2	upstream	36226
cg19794536	1	17956700	0.85	1.33e-05	0.00288	ARHGEF10L;ARHGEF10L	Body;Body	ARHGEF10L	inside	4249
cg23010629	1	18700603	2.9	0.000145	0.0169	IGSF21	Body	IGSF21	inside	12742
cg11175836	1	18806700	-2.08	0.00015	0.0174	KLHDC7A	TSS1500	KLHDC7A	promoter	724
cg25020286	1	18956947	3.46	0.000402	0.0354	PAX7;PAX7;PAX7	TSS1500;TSS1500;TSS1500	PAX7	promoter	553
cg21471199	1	19218212	3.04	0.000248	0.0251	ALDH4A1;ALDH4A1;ALDH4A1	TSS1500;Body;Body	ALDH4A1	inside	11081
cg24738023	1	19240118	-1.13	0.00026	0.026	IFFO2	Body	IFFO2	inside	42708
cg10093938	1	19248952	3.25	7.6e-07	0.00034	IFFO2	Body	IFFO2	inside	33874
cg21967129	1	19379267	0.89	0.000486	0.0405			UBR4	downstream	157479
cg15221507	1	19440010	-2.58	1.31e-08	1.75e-05	UBR4	Body	UBR4	inside	4464
cg00815884	1	19478255	-0.53	0.0004	0.0352	UBR4	Body	UBR4	inside	27459
cg15004902	1	19505573	-3.07	6.74e-06	0.00172	UBR4	Body	UBR4	inside	141
cg04033301	1	19535472	-3.84	0.00021	0.0224	UBR4	Body	UBR4	inside	1274
cg05698970	1	19547855	-1.61	5.19e-06	0.00141	EMC1;EMC1;EMC1;EMC1	Body;Body;Body;Body	EMC1	inside	30198
cg00228931	1	19716911	-2.02	0.000533	0.0431	CAPZB;CAPZB;CAPZB;CAPZB	Body;Body;Body;Body	CAPZB	inside	95155
cg00122488	1	19718957	-0.58	0.00046	0.0389	CAPZB;CAPZB;CAPZB;CAPZB	Body;Body;Body;Body	CAPZB	inside	93109
cg05052182	1	20078808	-1.26	0.00033	0.0308	TMCO4	Body	TMCO4	inside	47950
cg02607227	1	20811218	-0.32	0.000391	0.0347	CAMK2N1	Body	CAMK2N1	inside	1510
cg01780990	1	21606441	1.53	0.000311	0.0295	ECE1;ECE1;ECE1;ECE1	TSS1500;Body;Body;Body	ECE1	inside	10541
cg01922918	1	21665104	1.71	0.000422	0.0366	ECE1	Body	ECE1	inside	6930
cg01827190	1	21851802	3.18	5.07e-07	0.00025	ALPL;ALPL;ALPL	5'UTR;5'UTR;5'UTR	ALPL	inside	15944
cg15399009	1	22480920	-2.17	0.000128	0.0156			WNT4	upstream	10535
cg19851810	1	23072310	-2.1	2.67e-05	0.00486	EPHB2;EPHB2;EPHB2;EPHB2	Body;Body;Body;Body	EPHB2	inside	34978
cg01619618	1	23610607	-2.28	0.00011	0.0139	LINC01355	Body	HNRNPR	downstream	60246
cg22377025	1	23630317	-1.24	0.000278	0.0273			HNRNPR	downstream	40536
cg06267139	1	23704878	2.95	0.000363	0.033			TCEA3	downstream	46383
cg16555909	1	23721285	3.11	9.48e-06	0.00224	TCEA3	Body	TCEA3	inside	29976
cg27183435	1	23746677	-2.55	8.28e-05	0.0113	TCEA3	Body	TCEA3	inside	4584
cg02992252	1	23857546	-0.27	0.000474	0.0398	E2F2;E2F2	5'UTR;1stExon	E2F2	inside	166
cg10511985	1	24053853	5.54	3.36e-10	1.48e-06			ELOA	upstream	16003
cg21696012	1	24131000	4.84	7.09e-09	1.11e-05	HMGCL;HMGCL	Body;Body	HMGCL	inside	13073
cg26389822	1	24143366	-1.7	1.85e-05	0.00371	HMGCL;HMGCL	Body;Body	HMGCL	inside	707
cg20317437	1	24172120	-2.42	2.58e-05	0.00474	FUCA1	3'UTR	FUCA1	inside	22739
cg27427752	1	24198898	-1.78	4.94e-06	0.00136			CNR2	downstream	40919
cg15930310	1	24517831	2.66	1.9e-06	0.000672			IFNLR1	upstream	4066
cg19866404	1	24523702	4.51	1.71e-06	0.000619			LOC284632	upstream	3028
cg02976090	1	24742249	-0.16	0.000112	0.0141	NIPAL3;NIPAL3	1stExon;5'UTR	NIPAL3	inside	4
cg11966720	1	25059454	-2.66	2.26e-05	0.0043			CLIC4	upstream	12306
cg16937352	1	25070163	-2.88	8.91e-06	0.00213			CLIC4	promoter	1597
cg25882256	1	25257759	2.3	0.000356	0.0325	RUNX3;RUNX3	TSS1500;Body	RUNX3	inside	33853
cg10013501	1	25257813	1.46	0.000451	0.0384	RUNX3;RUNX3	TSS1500;Body	RUNX3	inside	33799
cg21406271	1	25258082	2.31	0.000449	0.0383	RUNX3;RUNX3	TSS1500;Body	RUNX3	inside	33530
cg13305657	1	25258181	2.24	0.000313	0.0296	RUNX3;RUNX3	TSS1500;Body	RUNX3	inside	33431
cg07236781	1	25291041	0.25	0.000364	0.033	RUNX3	1stExon	RUNX3	inside	571
cg06113339	1	25298996	2.9	4.31e-06	0.00123			RUNX3	upstream	7384
cg00158128	1	25351284	-5.12	3.59e-14	2.57e-09			RUNX3	upstream	59672
cg05425178	1	25938080	-1.52	0.000329	0.0307			MAN1C1	upstream	5879
cg03721352	1	26087527	-1.94	7.06e-06	0.00177	MAN1C1;MAN1C1	Body;Body	MAN1C1	inside	143568
cg12534265	1	26092973	-2	0.000479	0.0401	MAN1C1;MAN1C1	Body;Body	MAN1C1	inside	149014
cg01349024	1	26102026	2.67	1.37e-05	0.00294	MAN1C1;MAN1C1	Body;Body	MAN1C1	inside	158067
cg01132271	1	26148487	-2.43	9.87e-07	0.00041	MTFR1L;MTFR1L;LOC646471;MTFR1L;MTFR1L	5'UTR;5'UTR;Body;5'UTR;5'UTR	LOC646471	inside	1610
cg18264562	1	26253412	-1.7	5.52e-07	0.000266			STMN1	upstream	20044
cg02875645	1	26320225	-2.41	5.87e-05	0.00877	PAFAH2	5'UTR	PAFAH2	inside	4423
cg09814484	1	26500347	-0.83	0.000101	0.0131			ZNF593	downstream	3959
cg02171825	1	26517586	-0.89	0.000598	0.0467	CATSPER4	Body	CATSPER4	inside	467
cg19296400	1	26624534	-2.58	5.85e-05	0.00875	UBXN11;UBXN11;UBXN11;UBXN11;UBXN11	ExonBnd;ExonBnd;Body;Body;Body	UBXN11	inside	8661
cg23802117	1	26625392	-1.56	2.22e-05	0.00424	UBXN11;UBXN11;UBXN11	Body;Body;Body	UBXN11	inside	7803
cg06311386	1	26868497	1.38	0.000406	0.0356	RPS6KA1	Body	RPS6KA1	inside	10678
cg09641213	1	26880843	2.79	0.000145	0.0169	MIR1976;RPS6KA1;RPS6KA1	TSS200;Body;Body	RPS6KA1	inside	8500
cg20745693	1	26909537	1.04	0.00045	0.0383			RPS6KA1	downstream	37194
cg19375767	1	27048589	-3.31	9.95e-09	1.42e-05	ARID1A;ARID1A	Body;Body	ARID1A	inside	26067
cg09376454	1	27176567	-1.89	5.52e-06	0.00147	ZDHHC18	Body	ZDHHC18	inside	18058
cg16177693	1	27240669	-2.9	3.6e-06	0.00107	NR0B2	TSS200	NR0B2	promoter	102
cg01942646	1	27240694	-3.47	4.79e-09	8.23e-06	NR0B2	TSS200	NR0B2	promoter	127
cg16868031	1	27240812	-3.93	1.97e-09	4.7e-06	NR0B2	TSS1500	NR0B2	promoter	245
cg07914457	1	27241853	-3.1	1.13e-08	1.55e-05	NR0B2	TSS1500	NR0B2	promoter	1286
cg16985652	1	27241897	-3.03	2.03e-07	0.000127	NR0B2	TSS1500	NR0B2	promoter	1330
cg19787060	1	27241913	-4.61	1e-12	2.59e-08	NR0B2	TSS1500	NR0B2	promoter	1346
cg06119564	1	27297530	-1.79	6.87e-06	0.00174			KDF1	upstream	10629
cg12502394	1	27321663	-1.37	0.000657	0.0498	TRNP1	3'UTR	TRNP1	inside	1468
cg15030789	1	27438378	1.72	2.54e-05	0.00468	SLC9A1	Body	SLC9A1	inside	43243
cg27531366	1	27627058	1.27	0.000217	0.0229	WDTC1	Body	WDTC1	inside	39611
cg12742432	1	27677860	1.36	0.000303	0.029	SYTL1	Body	SYTL1	inside	6496
cg20318536	1	27690467	-0.84	0.000563	0.0448	MAP3K6;MAP3K6	Body;Body	MAP3K6	inside	2870
cg24541864	1	27869474	-2.73	5.71e-06	0.00152	AHDC1	3'UTR	AHDC1	inside	60669
cg11587640	1	27959253	1.5	5.99e-06	0.00157	FGR	5'UTR	FGR	inside	2474
cg02266769	1	27985945	2.18	0.000258	0.0259			IFI6	downstream	12779
cg21498648	1	28453832	2.05	4.02e-06	0.00117			PTAFR	downstream	66615
cg25960268	1	28459201	-4.12	2.03e-07	0.000127			PTAFR	downstream	61246
cg03741388	1	28470093	-1.21	2.29e-05	0.00433			PTAFR	downstream	50354
cg12154164	1	28484534	-4.72	2.31e-09	5.2e-06	PTAFR;PTAFR;PTAFR;PTAFR	5'UTR;5'UTR;5'UTR;5'UTR	PTAFR	inside	35913
cg03566269	1	28500400	-3.7	4.47e-06	0.00126	PTAFR;PTAFR;PTAFR;PTAFR	5'UTR;5'UTR;5'UTR;5'UTR	PTAFR	inside	20047
cg07086181	1	29208932	-0.95	0.000529	0.0429			EPB41	upstream	4671
cg11690983	1	29211119	-1.75	4.23e-06	0.00121			EPB41	promoter	2484
cg03502625	1	29212825	2.39	0.000235	0.0242	EPB41;EPB41;EPB41;EPB41;EPB41	TSS1500;TSS1500;TSS1500;TSS1500;TSS1500	EPB41	promoter	778
cg12645785	1	29229403	-4.09	2.32e-09	5.2e-06	EPB41;EPB41;EPB41;EPB41;EPB41	5'UTR;5'UTR;5'UTR;5'UTR;5'UTR	EPB41	inside	15800
cg16263722	1	29523841	-3.48	3.37e-09	6.58e-06	MECR;MECR	Body;Body	MECR	inside	33613
cg23889015	1	29529082	-2.5	9.66e-08	7.46e-05	MECR;MECR	Body;Body	MECR	inside	28372
cg07008234	1	29534959	-1.97	6.08e-05	0.00896	MECR;MECR	Body;Body	MECR	inside	22495
cg03701232	1	29550329	-1.51	5.49e-05	0.00836	MECR;MECR	Body;5'UTR	MECR	inside	7125
cg03825450	1	30052611	1.71	4.63e-06	0.0013			PTPRU	downstream	405889
cg12732155	1	31230601	1.57	4.56e-05	0.00726	LAPTM5;LAPTM5	1stExon;5'UTR	LAPTM5	inside	82
cg09782763	1	31230737	1.11	0.000448	0.0382	LAPTM5	TSS200	LAPTM5	promoter	54
cg02555211	1	31232867	-1.39	1.33e-06	0.000513			LAPTM5	promoter	2184
cg09827588	1	31353769	3.12	6.68e-07	0.000307	SDC3	Body	SDC3	inside	27711
cg22185327	1	31373176	-3.09	5.06e-07	0.00025	SDC3	Body	SDC3	inside	8304
cg01811730	1	31544059	2.44	1.02e-07	7.75e-05			PUM1	upstream	5296
cg08721026	1	31575349	2.3	8e-08	6.58e-05			PUM1	upstream	36586
cg16045681	1	31575570	2.63	8.36e-05	0.0114			PUM1	upstream	36807
cg00040738	1	31632794	-1.16	6.2e-05	0.0091			NKAIN1	downstream	79940
cg10737125	1	32077362	-1.41	6.61e-05	0.00956			HCRTR1	upstream	5939
cg07014190	1	32123870	1.26	0.000112	0.014	COL16A1	Body	COL16A1	inside	45898
cg10589408	1	32393306	-1.96	0.000274	0.027	PTP4A2	5'UTR	PTP4A2	inside	10682
cg24585459	1	32417868	-2.23	8.22e-07	0.00036			PTP4A2	upstream	13880
cg15210307	1	32498089	-2.21	0.000554	0.0443	KHDRBS1	Body	KHDRBS1	inside	18794
cg13623108	1	32716827	-1.19	0.000282	0.0276	LCK	TSS200	LCK	promoter	13
cg10809828	1	32722278	-2.48	8.27e-06	0.00201	LCK	5'UTR	LCK	inside	5438
cg14975122	1	32761824	-2.77	7.03e-06	0.00177	HDAC1	Body	HDAC1	inside	3831
cg03092343	1	33221514	-2.92	1.24e-09	3.41e-06	KIAA1522	Body	KIAA1522	inside	1827
cg06818435	1	33279680	-0.87	0.000152	0.0175	YARS	Body	YARS	inside	3953
cg19383974	1	33463643	1.55	2.86e-05	0.00514			AK2	downstream	38869
cg16610870	1	33463882	1.19	0.000537	0.0434			AK2	downstream	38630
cg11202380	1	33473905	-1.72	2.39e-05	0.00447	AK2	3'UTR	AK2	inside	28607
cg03151893	1	33513729	-2.82	0.000396	0.035			AK2	upstream	11217
cg02496313	1	33514264	-1.76	0.000396	0.035			AK2	upstream	11752
cg01481000	1	33514858	-2	9.2e-05	0.0122			AK2	upstream	12346
cg00687889	1	33515863	-3.27	8.7e-05	0.0117			AK2	upstream	13351
cg02452102	1	33615392	-2.45	7.99e-05	0.011	TRIM62	Body	TRIM62	inside	32279
cg20156985	1	33694609	1.74	0.000441	0.0378			ZNF362	upstream	27565
cg03393802	1	33738772	1.07	6.82e-05	0.00981	ZNF362	Body	ZNF362	inside	16598
cg19082496	1	33899352	3.82	0.000162	0.0184			PHC2	upstream	2737
cg02030454	1	35250489	-2.63	1.06e-07	7.94e-05	GJB3;GJB3	Body;Body	GJB3	inside	2578
cg15006973	1	35258933	-2.43	1.88e-09	4.57e-06	GJA4	5'UTR	GJA4	inside	334
cg12066726	1	35297677	-0.84	4.1e-07	0.000214			SMIM12	downstream	27740
cg01425249	1	35915735	3.27	4.28e-05	0.0069	KIAA0319L	Body	KIAA0319L	inside	20826
cg13550410	1	36004549	-3.19	2.14e-07	0.000131	KIAA0319L	Body	KIAA0319L	inside	18454
cg13531542	1	36004559	-3.22	2.56e-07	0.00015	KIAA0319L	Body	KIAA0319L	inside	18444
cg12038696	1	36043352	-1.19	5.99e-05	0.00888	TFAP2E	Body	PSMB2	inside	64093
cg27094188	1	36348278	-0.93	0.000568	0.0451	EIF2C1	TSS1500	AGO1	inside	12869
cg10997069	1	36565988	-2.86	0.000102	0.0132	COL8A2;COL8A2	5'UTR;5'UTR	COL8A2	promoter	138
cg24210959	1	36609083	-2.67	1.04e-06	0.000425	TRAPPC3;TRAPPC3;TRAPPC3;TRAPPC3;TRAPPC3;TRAPPC3;TRAPPC3	Body;Body;Body;Body;Body;5'UTR;5'UTR	TRAPPC3	inside	12571
cg01774918	1	36814986	1.91	0.000489	0.0406	STK40;STK40;STK40	Body;Body;Body	STK40	inside	11955
cg11497147	1	36945228	1.34	0.000445	0.038	CSF3R;CSF3R;CSF3R	5'UTR;5'UTR;5'UTR	CSF3R	inside	3687
cg02400708	1	36947271	1.97	3.18e-05	0.00553	CSF3R;CSF3R;CSF3R	5'UTR;5'UTR;5'UTR	CSF3R	inside	1644
cg26959689	1	36949065	2.85	0.000238	0.0244	CSF3R;CSF3R;CSF3R	TSS200;TSS200;TSS200	CSF3R	promoter	150
cg10319664	1	36950255	-1.62	3.74e-06	0.00111	CSF3R;CSF3R;CSF3R	TSS1500;TSS1500;TSS1500	CSF3R	promoter	1340
cg01185521	1	38070791	-1.58	4.94e-05	0.00773			RSPO1	downstream	29804
cg08134680	1	38222311	-2.88	0.00026	0.026	EPHA10	Body	EPHA10	inside	8513
cg19641672	1	38940728	0.97	2.24e-05	0.00427			LINC01343	upstream	260289
cg27408265	1	38947929	2.1	1.57e-06	0.000581			LINC01343	upstream	267490
cg17434008	1	38974111	3.43	3.92e-10	1.57e-06			LINC01343	upstream	293672
cg06697744	1	39680237	-1.71	0.000318	0.0299	MACF1	Body	MACF1	inside	9814
cg02769451	1	39826512	4.63	1.93e-05	0.00382	MACF1	Body	MACF1	inside	29656
cg19589131	1	39876059	-1.23	4.56e-05	0.00726	KIAA0754;MACF1;MACF1	1stExon;Body;Body	KIAA0754	inside	883
cg04926108	1	40393299	5.59	1.91e-08	2.3e-05			MYCL	upstream	25612
cg09662025	1	40419558	-1.3	2.27e-05	0.0043	MFSD2A;MFSD2A;MFSD2A;MFSD2A;MFSD2A	TSS1500;TSS1500;TSS1500;TSS1500;TSS1500	MFSD2A	promoter	1226
cg01869896	1	40420299	3.41	0.000415	0.0362	MFSD2A;MFSD2A	TSS1500;TSS1500	MFSD2A	promoter	485
cg14182166	1	40508568	-2.06	2.06e-05	0.00401	CAP1;CAP1	5'UTR;5'UTR	CAP1	inside	2313
cg15881027	1	40532772	-3.11	1.71e-08	2.14e-05	CAP1;CAP1	Body;Body	CAP1	inside	26517
cg01595555	1	40866148	-3.57	1.67e-07	0.000111	SMAP2;SMAP2;SMAP2;SMAP2	5'UTR;Body;Body;Body	SMAP2	inside	3676
cg07247797	1	41746150	1.9	0.000431	0.0371			SCMH1	upstream	38335
cg13428814	1	41839214	-0.42	0.000172	0.0193	FOXO6	Body	EDN2	downstream	111130
cg12127455	1	42802952	-1.76	3.45e-05	0.00587	FOXJ3	TSS1500	FOXJ3	promoter	1404
cg06363865	1	42929769	-1.85	2.64e-05	0.00482			CCDC30	inside	744
cg24501381	1	43001072	4.41	3.74e-08	3.74e-05	CCDC30	5'UTR	CCDC30	inside	512
cg08650128	1	43206856	2.49	1.31e-05	0.00284	CLDN19;CLDN19;CLDN19	TSS1500;TSS1500;TSS1500	CLDN19	promoter	931
cg11987455	1	43290834	-3.16	6.98e-07	0.000317	ERMAP;ERMAP	TSS1500;5'UTR	ERMAP	inside	8058
cg04377912	1	43290841	-2.18	8.15e-05	0.0112	ERMAP;ERMAP	TSS1500;5'UTR	ERMAP	inside	8065
cg04036011	1	43291088	-3.66	9.81e-07	0.000408	ERMAP;ERMAP	TSS200;5'UTR	ERMAP	inside	8312
cg05164680	1	43354136	0.29	0.000469	0.0395			ZNF691	downstream	39174
cg23879061	1	43522157	1.9	3e-05	0.00531			SLC2A1-AS1	downstream	97437
cg14525270	1	43766647	1.43	0.000105	0.0134	TIE1	TSS200	TIE1	inside	81
cg00946598	1	44117093	-1.57	2.47e-06	0.000812	KDM4A	5'UTR	KDM4A	inside	1296
cg21718355	1	44320528	-0.7	1.41e-05	0.00301	ST3GAL3;ST3GAL3;ST3GAL3;ST3GAL3;ST3GAL3;ST3GAL3;ST3GAL3;ST3GAL3;ST3GAL3;ST3GAL3;ST3GAL3;ST3GAL3;ST3GAL3;ST3GAL3;ST3GAL3;ST3GAL3;ST3GAL3;ST3GAL3;ST3GAL3;ST3GAL3;ST3GAL3;ST3GAL3;ST3GAL3;ST3GAL3;ST3GAL3	Body;Body;Body;Body;Body;Body;Body;Body;Body;Body;Body;Body;Body;Body;Body;Body;Body;Body;Body;Body;Body;Body;Body;Body;Body	ST3GAL3	inside	118624
cg22372629	1	44534435	-1.03	9.68e-05	0.0126			KLF17	inside	20405
cg11683482	1	44678623	-3.71	1.91e-08	2.3e-05	DMAP1;DMAP1;DMAP1	TSS1500;TSS1500;TSS1500	DMAP1	promoter	502
cg03578951	1	44678791	4.4	3.17e-05	0.00552	DMAP1;DMAP1;DMAP1	TSS1500;TSS1500;TSS1500	DMAP1	promoter	334
cg16710124	1	44716058	-1.2	1.74e-06	0.000627	ERI3	Body	ERI3	inside	104881
cg22991963	1	44780451	-0.62	2.16e-06	0.000739	ERI3;ERI3;ERI3;ERI3;ERI3	Body;Body;Body;Body;Body	ERI3	inside	40488
cg18646784	1	44799317	4.97	2.38e-07	0.000142	ERI3;ERI3;ERI3;ERI3;ERI3	5'UTR;Body;Body;Body;Body	ERI3	inside	21622
cg13573582	1	44887933	3.44	2.54e-06	0.000826	RNF220	Body	RNF220	inside	16883
cg00625303	1	44949534	-1.28	0.000202	0.0218	RNF220	Body	RNF220	inside	60038
cg23352491	1	45007988	-2.19	1.48e-06	0.000556	RNF220	Body	RNF220	inside	118492
cg18236692	1	45105329	-0.54	0.00018	0.02	RNF220	Body	RNF220	inside	7314
cg01229230	1	45130290	-1.76	6.76e-07	0.00031	TMEM53;TMEM53;TMEM53;TMEM53	Body;Body;Body;5'UTR	TMEM53	inside	9460
cg10431481	1	45249875	-0.17	7.83e-05	0.0108	BEST4	3'UTR	BEST4	inside	3551
cg04625834	1	45273055	1.75	1.03e-05	0.00239	BTBD19;TCTEX1D4	TSS1500;TSS200	TCTEX1D4	promoter	98
cg22026616	1	45275340	1.49	0.000454	0.0386	BTBD19	Body	BTBD19	inside	1186
cg05085499	1	45276325	1.31	5.18e-07	0.000254	BTBD19	Body	BTBD19	inside	2171
cg16651877	1	45276338	2.89	2.2e-07	0.000133	BTBD19	Body	BTBD19	inside	2184
cg12444450	1	45763846	-2.6	1.22e-05	0.00271			LINC01144	upstream	5736
cg04981758	1	45954027	-1.38	2.41e-05	0.0045	TESK2	5'UTR	TESK2	inside	2813
cg15765264	1	46002426	-0.84	0.000106	0.0135			PRDX1	upstream	13864
cg13359332	1	46009622	1.96	0.000294	0.0284			AKR1A1	upstream	6833
cg05683586	1	46010892	1.74	0.00024	0.0246			AKR1A1	upstream	5563
cg16582352	1	46030074	-1.12	1.38e-06	0.000529	AKR1A1;AKR1A1	Body;Body	AKR1A1	inside	13619
cg27039684	1	46333348	-0.86	9.28e-05	0.0123	MAST2	Body	MAST2	inside	3298
cg10239857	1	46536187	-1.01	0.000151	0.0175	PIK3R3;PIK3R3;PIK3R3;PIK3R3;PIK3R3	Body;Body;Body;Body;Body	PIK3R3	inside	105973
cg26011752	1	46550609	-2.2	2.73e-07	0.000156	PIK3R3;PIK3R3;PIK3R3;PIK3R3;PIK3R3	Body;Body;Body;Body;Body	PIK3R3	inside	91551
cg07741676	1	46660510	-1.55	8.96e-06	0.00214	POMGNT1;POMGNT1;POMGNT1;POMGNT1;POMGNT1;POMGNT1;POMGNT1;POMGNT1	Body;ExonBnd;ExonBnd;ExonBnd;ExonBnd;Body;Body;Body	POMGNT1	inside	25467
cg02537149	1	46769035	-0.16	0.00046	0.039	LRRC41;LRRC41;UQCRH	1stExon;5'UTR;TSS1500	LRRC41	inside	3
cg18736474	1	46770512	-3.31	7.34e-09	1.14e-05	LRRC41;UQCRH;UQCRH;UQCRH	TSS1500;5'UTR;Body;Body	UQCRH	inside	1132
cg16906929	1	46770585	-3.42	1.07e-07	7.98e-05	UQCRH;UQCRH;UQCRH	5'UTR;Body;Body	UQCRH	inside	1205
cg14950616	1	47053057	2.77	2.87e-06	0.000906	MKNK1;MKNK1;MKNK1;MKNK1;MKNK1	Body;Body;Body;Body;Body	MKNK1	inside	29506
cg06824199	1	47157809	-2.33	8.01e-06	0.00195	KIAA0494	Body	EFCAB14	inside	26927
cg07150145	1	47656137	2.92	2.07e-08	2.45e-05	PDZK1IP1	TSS1500	PDZK1IP1	promoter	366
cg02291556	1	47656140	0.52	0.000115	0.0144	PDZK1IP1	TSS1500	PDZK1IP1	promoter	369
cg13789639	1	47746081	-3.25	1.1e-07	8.14e-05	STIL;STIL;STIL;STIL;STIL;STIL	Body;Body;Body;Body;Body;Body	STIL	inside	33738
cg20953332	1	48276240	-1.5	3.89e-05	0.00642	TRABD2B	Body	TRABD2B	inside	186322
cg16965552	1	48937016	2.88	0.000253	0.0255	SPATA6	Body	SPATA6	inside	860
cg10691246	1	49145157	-1.72	8.4e-07	0.000366	AGBL4	Body	AGBL4	inside	366315
cg03484312	1	49216204	2.77	8.88e-06	0.00212	BEND5;BEND5;AGBL4	Body;Body;Body	AGBL4	inside	295268
cg14549594	1	51730576	-1.26	8.73e-05	0.0117	RNF11	Body	RNF11	inside	28631
cg24178846	1	51956747	4.27	6.45e-06	0.00166	EPS15	Body	EPS15	inside	28248
cg03761216	1	51986130	-2.25	8.88e-05	0.0119	EPS15	TSS1500	EPS15	promoter	1135
cg01970336	1	51986254	-3.43	2.34e-06	0.000784	EPS15	TSS1500	EPS15	promoter	1259
cg23370721	1	52094876	-1.65	7.54e-05	0.0105	OSBPL9;OSBPL9;OSBPL9;OSBPL9;OSBPL9	Body;Body;Body;Body;Body	OSBPL9	inside	12330
cg07850114	1	52114041	-2.47	3.48e-06	0.00105	OSBPL9;OSBPL9;OSBPL9;OSBPL9;OSBPL9	Body;Body;Body;Body;Body	OSBPL9	inside	31495
cg07142936	1	52442668	-2.46	1.4e-06	0.000536	RAB3B	Body	RAB3B	inside	13768
cg24927797	1	52865600	-2.21	0.00033	0.0308	ORC1;ORC1;ORC1	Body;Body;Body	ORC1	inside	4543
cg26694502	1	52998370	-2.1	5.52e-05	0.0084	ZCCHC11;ZCCHC11	5'UTR;5'UTR	TUT4	inside	20392
cg23272399	1	53068579	-0.44	0.000358	0.0326	GPX7	Body	GPX7	inside	536
cg10203453	1	53132504	-1.61	1.16e-06	0.000463			SHISAL2A	inside	33438
cg12803004	1	53306727	3.38	0.000613	0.0475	ZYG11A	TSS1500	ZYG11A	promoter	1456
cg12689055	1	53541670	-2.36	0.000486	0.0404	PODN	Body	PODN	inside	13946
cg20282741	1	53704012	-0.15	0.000352	0.0323	MAGOH	Body	MAGOH	inside	270
cg12299361	1	53796769	3.31	4.12e-07	0.000214			LRP8	upstream	2948
cg21062267	1	53919748	2.17	0.000118	0.0146			DMRTB1	upstream	5324
cg26247087	1	54146717	-1.04	8.72e-06	0.0021	GLIS1	5'UTR	GLIS1	inside	53160
cg24250717	1	54400955	-1.43	0.000243	0.0248	HSPB11	Body	HSPB11	inside	10333
cg22004527	1	54638426	3.78	2.64e-06	0.000852	CYB5RL	3'UTR	CYB5RL	inside	27320
cg24100560	1	54695487	-2.35	6.96e-07	0.000317	SSBP3;SSBP3;SSBP3	Body;Body;Body	SSBP3	inside	176581
cg24995061	1	54715870	3.61	1.49e-07	0.000103	SSBP3;SSBP3;SSBP3	Body;Body;Body	SSBP3	inside	156198
cg00112238	1	54719938	1.9	1.25e-05	0.00275	SSBP3;SSBP3;SSBP3	Body;Body;Body	SSBP3	inside	152130
cg24965200	1	54771989	-1.35	7.3e-05	0.0103	SSBP3;SSBP3;SSBP3	Body;Body;Body	SSBP3	inside	100079
cg20510600	1	54820824	-0.34	0.000119	0.0147	SSBP3;SSBP3;SSBP3	Body;Body;Body	SSBP3	inside	51244
cg15139162	1	54823887	-2.39	1.79e-07	0.000116	SSBP3;SSBP3;SSBP3	Body;Body;Body	SSBP3	inside	48181
cg10761558	1	54842205	-1.69	0.000159	0.0182	SSBP3;SSBP3;SSBP3	Body;Body;Body	SSBP3	inside	29863
cg11170544	1	55265060	2.28	0.000571	0.0452	TTC22;TTC22	Body;Body	TTC22	inside	1881
cg17841473	1	55323621	-1.57	0.000416	0.0362	DHCR24	Body	DHCR24	inside	29300
cg14620967	1	55531450	-2.66	4.34e-05	0.00699			USP24	downstream	149589
cg24598190	1	56829308	-0.43	0.000594	0.0465			PLPP3	downstream	215949
cg01737312	1	56879972	-2.05	1.7e-07	0.000111			PLPP3	downstream	165285
cg11959316	1	57001742	-1.04	1.8e-05	0.00362	PPAP2B;PPAP2B	Body;Body	PLPP3	inside	43515
cg00151176	1	57934955	1.43	0.000363	0.033	DAB1	5'UTR	DAB1	inside	1077491
cg07201450	1	58716662	-2.09	0.000105	0.0133	DAB1	TSS1500	DAB1	inside	295784
cg16951984	1	59084175	2.11	9.03e-08	7.12e-05			MYSM1	downstream	81572
cg16810969	1	59361551	-2.04	0.000245	0.0249	LINC01135;LINC01135;LINC01135	Body;Body;Body	LINC01135	inside	110728
cg02726617	1	59362343	-2.82	4.9e-05	0.00768	LINC01135;LINC01135;LINC01135	Body;Body;Body	LINC01135	inside	111520
cg10170544	1	59510738	-2.34	1.06e-05	0.00242	LINC01358	Body	HSD52	downstream	101741
cg01905905	1	59799399	1.77	0.000287	0.0279	FGGY;FGGY;FGGY;FGGY	Body;Body;Body;Body	FGGY	inside	23649
cg10220544	1	60171660	1.99	0.000527	0.0427	FGGY;FGGY	Body;Body	FGGY	inside	190359
cg00502597	1	60197222	1.89	0.000387	0.0345	FGGY;FGGY	Body;Body	FGGY	inside	215921
cg09247486	1	61437380	-3.02	9.08e-09	1.34e-05			NFIA	upstream	105566
cg15738268	1	61439110	-3.68	2.42e-06	0.000801			NFIA	upstream	103836
cg10704177	1	62209607	-3.97	5.15e-08	4.69e-05	INADL	5'UTR	PATJ	inside	1458
cg19613863	1	62318582	1.09	0.000638	0.0488	INADL	Body	PATJ	inside	47462
cg15672644	1	62437936	-1.05	2.1e-06	0.000724	INADL	Body	PATJ	inside	20010
cg12199087	1	62439021	-2.08	4.89e-05	0.00767	INADL	Body	PATJ	inside	21095
cg23566513	1	62698613	1.37	0.000336	0.0312			KANK4	downstream	86470
cg12891347	1	62890111	-2.29	0.000201	0.0217			USP1	upstream	11864
cg22394014	1	62916013	-2.32	1.18e-05	0.00264	USP1;USP1;USP1	Body;Body;Body	USP1	inside	13630
cg21485602	1	63720946	4.47	0.00059	0.0463	LINC00466	Body	LINC00466	inside	61955
cg08209849	1	64117325	-3.13	0.000243	0.0248	PGM1;PGM1;PGM1;PGM1;PGM1;PGM1	ExonBnd;ExonBnd;ExonBnd;Body;Body;Body	PGM1	inside	28438
cg16238252	1	64578766	-0.63	0.000247	0.0251	ROR1-AS1;ROR1-AS1;ROR1;ROR1	Body;TSS1500;Body;Body	ROR1	inside	339076
cg10271974	1	64919636	-3.36	1.33e-06	0.000512			CACHD1	upstream	16840
cg12049550	1	65035261	4.05	9.78e-09	1.4e-05	CACHD1	Body	CACHD1	inside	5901
cg12402027	1	65455223	-1.47	0.000389	0.0346	LINC01359	Body	JAK1	upstream	22604
cg10231978	1	65558649	5.13	4.35e-08	4.17e-05			MIR101-1	upstream	34458
cg17758446	1	65743541	-3.26	6.88e-07	0.000314	DNAJC6;DNAJC6	5'UTR;Body	DNAJC6	inside	13164
cg03874914	1	66751436	3.09	1.23e-06	0.000483	PDE4B;PDE4B;PDE4B;PDE4B;PDE4B	Body;Body;Body;Body;Body	PDE4B	inside	293046
cg24058805	1	66777579	-1.5	2.28e-05	0.00432	PDE4B;PDE4B;PDE4B	Body;Body;Body	PDE4B	inside	319189
cg20488913	1	66837623	-1.4	0.000157	0.018	PDE4B;PDE4B;PDE4B;PDE4B;PDE4B;PDE4B;PDE4B	Body;Body;Body;Body;Body;Body;Body	PDE4B	inside	17553
cg11005229	1	67114525	-2.11	1.4e-05	0.00299	SGIP1;SGIP1	Body;Body	SGIP1	inside	5298
cg23722790	1	67467602	-2.52	9.57e-05	0.0125	SLC35D1	3'UTR	SLC35D1	inside	52478
cg04975399	1	67822225	-1.71	0.000142	0.0167	IL12RB2;IL12RB2;IL12RB2;IL12RB2;IL12RB2;IL12RB2	Body;Body;Body;Body;Body;Body	IL12RB2	inside	49178
cg04950965	1	68202520	-1.97	0.000565	0.045	GNG12	5'UTR	GNG12	inside	96635
cg00463399	1	68220464	2.16	1.15e-05	0.00259	GNG12	5'UTR	GNG12	inside	78691
cg13188156	1	68610562	-0.95	6.92e-05	0.00991	GNG12-AS1;WLS;WLS;WLS	Body;Body;Body;Body	WLS	inside	87722
cg16110541	1	68679600	4.58	9.44e-11	5.55e-07	GPR177;GPR177	Body;Body	WLS	inside	18684
cg15715903	1	68926823	4.58	8.26e-08	6.7e-05			RPE65	upstream	11181
cg11788604	1	78009755	4.78	1.18e-06	0.000467	AK5;AK5	Body;Body	AK5	inside	261468
cg19412769	1	82172218	-1.77	0.000131	0.0158	ADGRL2	5'UTR	ADGRL2	inside	6763
cg17772438	1	84744762	-2.15	3.72e-05	0.00624			SAMD13	upstream	19287
cg08935782	1	85379435	3.35	0.000285	0.0278			MCOLN2	downstream	83361
cg01093851	1	85838570	2.93	0.000489	0.0406	DDAH1;DDAH1	Body;5'UTR	LOC646626	inside	96529
cg06237144	1	86064290	-0.9	0.000237	0.0243			CYR61	downstream	17846
cg08880154	1	86926798	-2.3	5.16e-05	0.00797			CLCA2	downstream	37029
cg20654602	1	87596049	-4.64	3.5e-11	2.84e-07	LINC01140;LINC01140	Body;Body	LINC01140	inside	601
cg26791242	1	87596895	-3.31	1.35e-08	1.8e-05	LOC339524;LOC339524;LOC339524;LOC339524;LOC339524	Body;TSS1500;Body;TSS1500;TSS1500	LINC01140	inside	1447
cg01445399	1	87596934	-3.74	3.88e-09	7.14e-06	LOC339524;LOC339524;LOC339524;LOC339524;LOC339524	Body;TSS1500;Body;TSS1500;TSS1500	LINC01140	inside	1486
cg06350257	1	87597369	-0.88	0.000143	0.0168	LOC339524;LOC339524;LOC339524;LOC339524;LOC339524	Body;TSS1500;Body;TSS1500;TSS1500	LINC01140	inside	1921
cg13739421	1	87620271	-3.46	2.61e-10	1.21e-06	LINC01140	Body	LINC01140	inside	24823
cg10277282	1	87620483	-2.75	7.3e-05	0.0103	LINC01140	Body	LINC01140	inside	25035
cg07781995	1	87655840	-2.92	1.13e-06	0.000454			LINC01140	downstream	60392
cg03614034	1	87783910	-1.76	5.31e-05	0.00815			LMO4	upstream	10241
cg19161251	1	87798568	-2.75	3.12e-07	0.000174	LMO4	Body	LMO4	inside	1217
cg23279467	1	89777719	3.2	4.92e-06	0.00135			LOC729930	upstream	21674
cg07910043	1	90167408	-2.14	8e-05	0.011	LRRC8C	Body	LRRC8C	inside	68764
cg05802807	1	90312008	2.1	7.47e-05	0.0105	LRRC8D;LRRC8D	5'UTR;5'UTR	LRRC8D	inside	24528
cg05847183	1	90316786	-0.96	0.000394	0.0349	LRRC8D;LRRC8D	5'UTR;5'UTR	LRRC8D	inside	29306
cg17256681	1	90344715	-1.63	0.000394	0.0349	LRRC8D;LRRC8D	5'UTR;5'UTR	LRRC8D	inside	57235
cg14663264	1	91192798	1.68	7.41e-05	0.0104			BARHL2	upstream	10004
cg12480547	1	92179222	2.08	4.32e-06	0.00123	TGFBR3;TGFBR3;TGFBR3;TGFBR3	Body;Body;Body;Body	TGFBR3	inside	192337
cg23624705	1	92952655	1.79	9.32e-05	0.0123	GFI1;GFI1	TSS1500;TSS1500	GFI1	promoter	222
cg25320328	1	92953037	2.91	5.14e-06	0.0014	GFI1;GFI1	TSS1500;TSS1500	GFI1	promoter	604
cg14809223	1	93438906	-1.95	0.000299	0.0287			DIPK1A	upstream	11827
cg05599099	1	94454318	3.95	4.53e-10	1.74e-06			ABCA4	downstream	132387
cg16664584	1	94454989	3.14	3.2e-06	0.000984			ABCA4	downstream	131716
cg14097568	1	94792942	1.65	0.000456	0.0387			ARHGAP29	upstream	52318
cg24984452	1	95261186	4.8	6.17e-08	5.42e-05	LINC01057	Body	SLC44A3	upstream	24712
cg10902548	1	95417230	-3.57	1.33e-06	0.000514	LOC729970	Body	LOC729970	inside	23646
cg14378231	1	98404032	4.04	2.12e-05	0.00409			DPYD	upstream	17417
cg11345132	1	98797055	-1.34	0.000205	0.0219			LINC01776	downstream	120788
cg26592446	1	100234313	-2.6	2.4e-06	0.000796			FRRS1	upstream	2964
cg25758167	1	100315090	-1.46	0.000624	0.0481	AGL;AGL;AGL;AGL;AGL	TSS1500;TSS1500;TSS1500;TSS1500;TSS1500	AGL	promoter	550
cg18296929	1	100915050	-1.69	7.34e-05	0.0103	CDC14A;CDC14A;CDC14A	Body;Body;Body	CDC14A	inside	97027
cg27297010	1	101649098	-3.1	7.62e-06	0.00188			S1PR1	upstream	53207
cg21877005	1	109242103	-2.06	7.89e-07	0.00035	PRPF38B	Body	PRPF38B	inside	7171
cg07917015	1	109468256	-0.88	1.54e-06	0.000575	GPSM2	Body	GPSM2	inside	48653
cg16385829	1	109712562	5.12	1.25e-07	9.02e-05	KIAA1324;KIAA1324;KIAA1324	Body;Body;Body	KIAA1324	inside	55977
cg24897320	1	110042528	2.33	0.000651	0.0495	CYB561D1;CYB561D1;CYB561D1;CYB561D1;CYB561D1	3'UTR;3'UTR;3'UTR;3'UTR;3'UTR	CYB561D1	inside	5827
cg09420572	1	110168017	0.77	0.000598	0.0467	AMPD2;AMPD2;AMPD2;AMPD2;AMPD2;AMPD2	5'UTR;TSS200;Body;Body;Body;Body	AMPD2	inside	1407
cg24362151	1	110280786	-2.66	2.98e-08	3.18e-05	GSTM3;GSTM3	Body;Body	GSTM3	inside	2347
cg23650171	1	110337200	-2.32	0.0004	0.0352			EPS8L3	upstream	30556
cg01964045	1	110357186	-1.73	4.14e-06	0.00119			EPS8L3	upstream	50542
cg13814657	1	110416138	1.3	5.77e-05	0.00867			CSF1	upstream	37095
cg24905077	1	110583157	-1.1	0.000391	0.0347	STRIP1;STRIP1;STRIP1	Body;Body;Body	STRIP1	inside	5934
cg05949020	1	110693757	-0.55	0.000444	0.038	SLC6A17	5'UTR	SLC6A17	inside	625
cg25541863	1	110826492	0.43	0.000504	0.0415			RBM15-AS1	downstream	55301
cg09043486	1	111155174	-1.53	0.000311	0.0295	KCNA2	5'UTR	KCNA2	inside	18922
cg12559906	1	111732260	-2.22	0.000104	0.0133	DENND2D;DENND2D	Body;Body	DENND2D	inside	14900
cg08462276	1	111735795	2.12	7.12e-06	0.00179	DENND2D;DENND2D	Body;Body	DENND2D	inside	11365
cg22006852	1	111757687	-1.57	1.15e-06	0.000459			DENND2D	upstream	10527
cg10045881	1	111770291	2.66	0.00034	0.0315	CHI3L2;CHI3L2;CHI3L2;CHI3L2	1stExon;5'UTR;5'UTR;1stExon	CHI3L2	inside	10
cg19686029	1	112045886	-2.43	6.41e-10	2.23e-06	ADORA3;TMIGD3;ADORA3;ADORA3;TMIGD3;TMIGD3	5'UTR;1stExon;1stExon;1stExon;Body;Body	ADORA3	inside	857
cg15673896	1	112046026	-2.68	3.79e-05	0.00631	ADORA3;ADORA3;ADORA3;ADORA3;ADORA3	Body;5'UTR;5'UTR;1stExon;1stExon	ADORA3	inside	717
cg25674286	1	112046915	-3.51	7.39e-05	0.0104	ADORA3;ADORA3;ADORA3	Body;TSS200;TSS200	ADORA3	inside	59682
cg25297070	1	112291674	-1.44	1.28e-05	0.00279	FAM212B;LOC101928718	Body;Body	INKA2	inside	6745
cg23589474	1	113177803	-1.31	1.64e-05	0.00338	CAPZA1	Body	CAPZA1	inside	15728
cg04538658	1	113601942	-1.22	3.68e-07	0.000197	LOC100996251	Body	LRIG2	upstream	13889
cg12486521	1	114429815	3.89	2.75e-05	0.00498	BCL2L15	Body	BCL2L15	inside	354
cg13801402	1	114429965	2.95	0.000597	0.0467	BCL2L15	1stExon	BCL2L15	inside	204
cg15698552	1	114624071	-3.85	1.98e-09	4.71e-06			SYT6	downstream	72401
cg02305412	1	114631672	-1.62	9.57e-05	0.0125			SYT6	downstream	64800
cg23779286	1	115032585	-2.91	9.69e-07	0.000405	TRIM33;TRIM33	Body;Body	TRIM33	inside	21196
cg00729986	1	115262206	-2.69	0.000274	0.027	CSDE1;CSDE1;CSDE1;CSDE1;CSDE1;CSDE1;CSDE1;CSDE1;CSDE1;CSDE1;CSDE1;CSDE1	ExonBnd;ExonBnd;ExonBnd;ExonBnd;ExonBnd;ExonBnd;Body;Body;Body;Body;Body;Body	CSDE1	inside	38465
cg12275438	1	115641144	-2.37	0.000123	0.0151			TSPAN2	upstream	9023
cg13174306	1	115822971	0.59	0.000268	0.0266			NGF	downstream	57886
cg09678315	1	115875992	5.95	2.51e-11	2.21e-07	NGF	5'UTR	NGF	inside	4865
cg14985891	1	116270626	3.21	0.000347	0.0319	CASQ2	Body	CASQ2	inside	40800
cg17705349	1	116560807	5.04	8.74e-06	0.0021	SLC22A15	Body	SLC22A15	inside	41688
cg16755696	1	116926116	-1.17	0.000647	0.0493	ATP1A1;ATP1A1;ATP1A1;ATP1A1	1stExon;5'UTR;Body;Body	ATP1A1	inside	124
cg05486097	1	116930875	-1.57	0.0004	0.0353	ATP1A1;ATP1A1;ATP1A1;ATP1A1;ATP1A1;ATP1A1	ExonBnd;ExonBnd;ExonBnd;Body;Body;Body	ATP1A1	inside	4883
cg11225405	1	117038246	2.66	3.35e-08	3.46e-05			CD58	downstream	75469
cg15247526	1	117039205	2.2	3.98e-06	0.00116			CD58	downstream	74510
cg07496152	1	117160732	-2.34	0.00026	0.026	IGSF3;IGSF3	Body;Body	IGSF3	inside	49645
cg02782574	1	117397317	1.21	6.33e-05	0.00924			PTGFRN	upstream	55372
cg17960315	1	117542556	-1.6	8.19e-09	1.24e-05			CD101	promoter	1816
cg11558387	1	118139009	-2.76	7.42e-05	0.0104			TENT5C	upstream	9595
cg22347679	1	118153874	-1.83	5.65e-06	0.0015	FAM46C	5'UTR	TENT5C	inside	5270
cg02290349	1	118153944	-4.46	2.82e-09	5.93e-06	FAM46C	5'UTR	TENT5C	inside	5340
cg07321836	1	118176422	-1.16	5.07e-06	0.00138			TENT5C	downstream	27818
cg12350164	1	118197943	-2.93	0.00014	0.0165			TENT5C	downstream	49339
cg03037393	1	118201570	1.45	2.11e-05	0.00408			TENT5C	downstream	52966
cg26218460	1	118207082	-2.32	2.33e-05	0.00438			TENT5C	downstream	58478
cg02840645	1	118221263	-2.85	5.47e-05	0.00834			TENT5C	downstream	72659
cg00466334	1	119532850	1.77	4.74e-05	0.00747	TBX15	TSS1500	TBX15	promoter	671
cg15513620	1	120174873	0.96	0.000481	0.0402	ZNF697	5'UTR	ZNF697	inside	15517
cg25648724	1	120198952	-0.67	0.000312	0.0295			ZNF697	upstream	8562
cg26776547	1	120327345	4.95	3.59e-07	0.000193			REG4	downstream	26858
cg07814932	1	120437090	3.54	0.000131	0.0158	ADAM30	1stExon	ADAM30	inside	2057
cg20972942	1	121299964	1.68	9.51e-05	0.0125	EMBP1	Body	EMBP1	inside	39054
cg03054846	1	143467660	4.27	0.000173	0.0194			NA	downstream	276927
cg00928584	1	145114356	2.26	0.000239	0.0245	SEC22B;NBPF20;NBPF9	Body;Body;Body	SEC22B	inside	17949
cg18654932	1	145433592	-3.29	4.11e-05	0.00668	NBPF20;NBPF10;NBPF10	Body;Body;Body	NBPF20	inside	1286781
cg11944005	1	145556924	-1.14	0.000182	0.0202	ANKRD35;ANKRD35;NBPF20;NBPF10;NBPF10	Body;Body;Body;Body;Body	ANKRD35	inside	7715
cg10798745	1	145715636	-2.55	2.76e-05	0.00498	CD160	TSS200	NBPF20	inside	1568825
cg13951007	1	146503900	-2.2	3.55e-05	0.006	LOC728989	Body	LOC728989	inside	10699
cg22199157	1	146860505	-1.25	0.000598	0.0467	LINC00624	Body	LINC00624	inside	129194
cg03795785	1	147083520	-0.46	0.000524	0.0426	BCL9	5'UTR	BCL9	inside	143
cg11725101	1	148739457	-1.67	0.00041	0.0359	NBPF16;NBPF16	1stExon;5'UTR	NA	inside	15
cg02596550	1	150233133	3.96	3.35e-06	0.00102	CA14	Body	CA14	inside	2915
cg14207163	1	150257423	0.41	0.000308	0.0293	C1orf51	Body	CIART	inside	2194
cg15107203	1	150529170	1.23	3.99e-05	0.00653	ADAMTSL4;ADAMTSL4	Body;Body	ADAMTSL4	inside	6872
cg16371752	1	150601789	-0.08	0.000509	0.0418	ENSA;ENSA;ENSA;ENSA;ENSA;ENSA;ENSA;ENSA	Body;TSS200;Body;TSS200;Body;TSS200;Body;Body	ENSA	inside	309
cg20693659	1	150736318	-2.49	0.000294	0.0284	CTSS;CTSS	Body;Body	CTSS	inside	2115
cg14955420	1	151298750	-2.41	7.91e-06	0.00194	PI4KB;PI4KB;PI4KB;PI4KB	5'UTR;5'UTR;5'UTR;5'UTR	PI4KB	inside	1441
cg06513960	1	151449494	-1.67	1.22e-06	0.000482			POGZ	upstream	17553
cg03005293	1	151805241	1.09	0.0001	0.0129	RORC	TSS1500	RORC	promoter	893
cg01200145	1	151818600	-2.39	9.81e-05	0.0127			THEM5	downstream	7573
cg21530247	1	151914623	-0.46	0.000493	0.0409			THEM4	upstream	32262
cg18469231	1	151931590	2.95	1.26e-06	0.000491			S100A10	downstream	35124
cg02211983	1	152086879	2.64	0.000644	0.0491	TCHH	TSS1500	TCHH	inside	30827
cg24304714	1	152779374	2.93	7.58e-07	0.000339	LCE1C	TSS1500	LCE1C	promoter	267
cg05668779	1	153190009	-1.45	2.95e-06	0.000925	PRR9	TSS200	PRR9	promoter	51
cg25374078	1	153285168	-1.17	0.000282	0.0276			PGLYRP3	promoter	1974
cg02956542	1	153321421	1.45	3.18e-05	0.00554	PGLYRP4	TSS1500	PGLYRP4	promoter	399
cg03165378	1	153329882	2.94	0.000112	0.014	S100A9	TSS1500	S100A9	promoter	448
cg16139316	1	153330758	2.77	2.46e-05	0.00457	S100A9	5'UTR	S100A9	inside	428
cg20169988	1	153330776	2.05	0.000179	0.0199	S100A9	Body	S100A9	inside	446
cg06355720	1	153333350	4.85	2.89e-09	6.01e-06	S100A9	3'UTR	S100A9	inside	3020
cg02901136	1	153348305	3.23	1.6e-05	0.00331	S100A12	TSS1500	S100A12	promoter	230
cg20335425	1	153363264	3.51	1.65e-06	0.000604	S100A8	5'UTR	S100A8	inside	400
cg20105437	1	153364402	4.36	3.81e-08	3.76e-05	S100A8	TSS1500	S100A8	promoter	738
cg18569632	1	153366428	3.5	6.4e-06	0.00166			S100A8	upstream	2764
cg10736458	1	153366607	4.48	3.58e-11	2.84e-07			S100A8	upstream	2943
cg17496887	1	153387707	5.18	1.1e-07	8.14e-05	S100A7A	TSS1500	S100A7A	promoter	1293
cg15893090	1	153619315	2.4	6.48e-07	0.000301			CHTOP	downstream	10267
cg01402255	1	153800699	1.53	0.00021	0.0223	GATAD2B	Body	GATAD2B	inside	94752
cg11338116	1	153944797	2.38	1.93e-06	0.000677	CREB3L4;CREB3L4;CREB3L4;CREB3L4;CREB3L4;CREB3L4	Body;Body;Body;Body;Body;Body	CREB3L4	inside	4122
cg09311009	1	154131466	-3.31	3.46e-07	0.000188	TPM3;TPM3;TPM3;TPM3;TPM3;TPM3;TPM3;TPM3;TPM3	Body;Body;Body;Body;Body;Body;Body;Body;Body	TPM3	inside	24259
cg00712342	1	154151224	-2.32	2.59e-05	0.00475	TPM3;TPM3;TPM3;TPM3;TPM3;TPM3;TPM3;TPM3;TPM3;TPM3	TSS1500;Body;Body;Body;Body;Body;Body;Body;Body;Body	TPM3	inside	13387
cg15321231	1	154151412	-2.1	1.18e-05	0.00263	TPM3;TPM3;TPM3;TPM3;TPM3;TPM3;TPM3;TPM3;TPM3;TPM3	TSS1500;Body;Body;Body;Body;Body;Body;Body;Body;Body	TPM3	inside	13199
cg21483867	1	154152797	-2.6	2.07e-05	0.00401	TPM3;TPM3;TPM3;TPM3;TPM3;TPM3;TPM3;TPM3;TPM3	Body;Body;Body;Body;Body;Body;Body;Body;Body	TPM3	inside	11814
cg01860287	1	154309918	-1.88	9.46e-06	0.00223	ATP8B2;ATP8B2	Body;Body	ATP8B2	inside	8643
cg23026211	1	154378330	-0.34	0.000581	0.0458	IL6R;IL6R	Body;Body	IL6R	inside	661
cg09257526	1	154379696	1.51	6e-05	0.00888	IL6R;IL6R	Body;Body	IL6R	inside	2027
cg10869615	1	154379748	2.08	6.46e-05	0.00939	IL6R;IL6R;IL6R	Body;Body;Body	IL6R	inside	2079
cg06754803	1	154407300	-1.36	5.69e-05	0.00859	IL6R;IL6R;IL6R	Body;Body;Body	IL6R	inside	29631
cg23475294	1	154581658	-2.44	5.78e-08	5.17e-05	ADAR;ADAR;ADAR;ADAR	TSS1500;TSS1500;TSS1500;5'UTR	ADAR	inside	18798
cg04488111	1	154897518	4.4	1.04e-05	0.0024	PMVK	3'UTR	PMVK	inside	11966
cg06361606	1	154915180	1.06	0.00024	0.0246			PBXIP1	downstream	13387
cg16618493	1	154978980	1.86	1.2e-05	0.00267	ZBTB7B	5'UTR	ZBTB7B	inside	3874
cg17582777	1	155050100	-1.76	6.62e-06	0.0017	EFNA3	TSS1500	EFNA3	inside	13887
cg25987478	1	155050129	-1.14	3.4e-05	0.00582	EFNA3	TSS1500	EFNA3	inside	13916
cg01019262	1	155095195	-3.26	2.5e-07	0.000147			EFNA1	upstream	5154
cg24544490	1	155290961	-1.13	2.3e-05	0.00434	RUSC1;RUSC1;C1orf104	5'UTR;5'UTR;Body	RUSC1-AS1	inside	2977
cg24789321	1	155428192	-2.31	7.89e-06	0.00193	ASH1L	Body	ASH1L	inside	104132
cg05816851	1	155540174	-2.75	1.54e-05	0.00321			ASH1L-AS1	downstream	8402
cg21211696	1	155741125	-2.04	1.56e-05	0.00324	GON4L;GON4L;GON4L;GON4L;GON4L	Body;Body;Body;Body;Body	YY1AP1	inside	14040
cg06869171	1	155949839	0.61	1.68e-06	0.00061			ARHGEF2	inside	9451
cg12534376	1	155992141	2.45	0.000109	0.0138	SSR2	TSS1500	SSR2	promoter	1383
cg00202522	1	156127527	3.01	4.68e-06	0.00131	SEMA4A;SEMA4A;SEMA4A;SEMA4A	Body;Body;Body;Body	SEMA4A	inside	3365
cg15016597	1	156401319	1.19	0.000625	0.0481			C1orf61	promoter	826
cg09968549	1	156453305	-3.49	1.72e-07	0.000112	MEF2D;MEF2D	5'UTR;5'UTR	MEF2D	inside	17329
cg18142940	1	156594108	-0.98	0.000511	0.0419	HAPLN2	Body	HAPLN2	inside	5022
cg18079500	1	156730674	-2.19	0.000494	0.0409			HDGF	inside	6043
cg24707200	1	156833163	-2.47	4.57e-07	0.000232	NTRK1;NTRK1;NTRK1	Body;Body;Body	NTRK1	inside	2492
cg21156985	1	156844911	1.21	5.96e-05	0.00885	NTRK1;NTRK1;NTRK1	Body;Body;Body	NTRK1	inside	14240
cg17893189	1	157083058	1.55	0.000592	0.0464			ETV3	downstream	25325
cg24309152	1	157125208	1.21	0.000489	0.0406			ETV3	upstream	16825
cg13765621	1	158149228	3.21	4.37e-07	0.000224	CD1D	TSS1500	CD1D	promoter	509
cg25119415	1	158799935	-2.79	0.000276	0.0271	MNDA	TSS1500	MNDA	promoter	1233
cg11076253	1	159192986	-1.7	0.000456	0.0387			ACKR1	downstream	17937
cg10179949	1	159795589	1.05	4.73e-05	0.00747	SLAMF8	TSS1500	SLAMF8	promoter	890
cg14426099	1	159798788	2.74	2.71e-07	0.000156	SLAMF8	Body	SLAMF8	inside	2309
cg00148618	1	159819894	1.45	7.11e-07	0.000322	C1orf204	Body	SNHG28	inside	5243
cg15195477	1	159851933	2.87	0.000415	0.0362	CFAP45	Body	CFAP45	inside	17973
cg09945570	1	160133973	-3.19	2.37e-06	0.000792	ATP1A4	Body	ATP1A4	inside	12621
cg02225893	1	160226592	-2.28	0.000458	0.0388	DCAF8;DCAF8;DCAF8;DCAF8;DCAF8	Body;Body;Body;Body;5'UTR	DCAF8	inside	5726
cg09332506	1	160309220	-1.81	6.09e-06	0.00159	COPA;COPA	Body;Body	COPA	inside	4134
cg21703413	1	160417350	-2.95	8.62e-07	0.000373			VANGL2	downstream	46986
cg10787292	1	160989907	-0.9	0.000268	0.0266	F11R	Body	F11R	inside	18867
cg05116342	1	161094123	-0.59	0.000287	0.0279	DEDD;DEDD;DEDD	Body;Body;Body	DEDD	inside	8355
cg15590606	1	161129991	-1.46	3.67e-05	0.00616	USP21;USP21	5'UTR;5'UTR	USP21	inside	737
cg17166812	1	161169574	1.41	7.9e-05	0.0109	NDUFS2;ADAMTS4	5'UTR;TSS1500	NDUFS2	inside	469
cg01643203	1	161171336	3	0.000122	0.015	NDUFS2;NDUFS2	TSS1500;5'UTR	NDUFS2	inside	2231
cg08850169	1	161171469	4.36	4.81e-06	0.00133	NDUFS2;NDUFS2	5'UTR;TSS1500	NDUFS2	inside	2364
cg13817826	1	161475991	-1.82	1.38e-07	9.73e-05	FCGR2A;FCGR2A	Body;Body	FCGR2A	inside	786
cg23579746	1	161690415	-1.72	0.000359	0.0327	FCRLB	TSS1500	FCRLB	promoter	919
cg15211756	1	161808580	-3.08	9.28e-05	0.0123	ATF6	Body	ATF6	inside	72546
cg08443279	1	161996741	-2.31	8.16e-05	0.0112			OLFML2B	upstream	3097
cg04165922	1	162297422	6.61	3.22e-09	6.4e-06	NOS1AP;NOS1AP	Body;Body	NOS1AP	inside	257841
cg00367461	1	162571491	3.27	1.68e-05	0.00343			UAP1	downstream	40195
cg17274057	1	164599431	1.24	3.78e-05	0.0063	PBX1;PBX1;PBX1	Body;Body;Body	PBX1	inside	40665
cg07604902	1	164669399	2.48	0.000257	0.0258	PBX1;PBX1;PBX1	Body;Body;Body	PBX1	inside	110633
cg19880170	1	165831442	-1.61	0.000135	0.0161	UCK2	Body	UCK2	inside	34710
cg05495079	1	165853708	2.53	0.000584	0.046	UCK2	Body	UCK2	inside	56976
cg00056754	1	167063958	1.98	0.000148	0.0172	DUSP27	TSS200	DUSP27	promoter	113
cg13924073	1	167403327	-1.31	0.000273	0.027	CD247;CD247;CD247;CD247	ExonBnd;ExonBnd;Body;Body	CD247	inside	84520
cg14617280	1	167512106	-2.81	0.000503	0.0414	CREG1	Body	CREG1	inside	10950
cg17936236	1	167520305	-2.28	1.23e-05	0.00272	CREG1	Body	CREG1	inside	2751
cg24714082	1	167595191	-2.9	2.31e-05	0.00435			RCSD1	upstream	4283
cg04259326	1	167599124	1.24	0.000367	0.0332	RCSD1	TSS1500	RCSD1	promoter	350
cg02832237	1	167607232	1.67	3.15e-05	0.0055	RCSD1	Body	RCSD1	inside	7758
cg20259210	1	167620788	-1.51	0.000291	0.0282	RCSD1	Body	RCSD1	inside	21314
cg21626366	1	167645365	-1.61	4.68e-07	0.000236	RCSD1	Body	RCSD1	inside	45891
cg23385697	1	168172751	6.01	6.33e-12	7.71e-08			TIPRL	downstream	24580
cg24191621	1	168361624	-2.64	3.05e-05	0.00538			LOC100505918	downstream	30270
cg00407769	1	168541203	-1.71	2.57e-05	0.00472			XCL1	upstream	4508
cg02325434	1	168849451	-4.27	0.00022	0.0231			LINC00626	downstream	93272
cg08150816	1	169281716	-3.49	0.000257	0.0258	NME7;NME7;NME7	Body;Body;Body	NME7	inside	55470
cg16090801	1	169455894	-0.42	0.000406	0.0356	SLC19A2	TSS1500	SLC19A2	promoter	686
cg08653021	1	169525950	-1.08	4.19e-06	0.0012	F5	Body	F5	inside	29819
cg12674918	1	169556312	-1.57	5.72e-06	0.00152	F5	TSS1500	F5	promoter	543
cg20173258	1	169748713	0.63	0.000139	0.0164			C1orf112	inside	117468
cg19448426	1	170114782	3.08	0.000342	0.0316	METTL11B	TSS1500	METTL11B	promoter	406
cg21399014	1	170514882	-1.38	0.000641	0.049	GORAB;GORAB;GORAB	3'UTR;Body;Body	GORAB	inside	1055
cg22795586	1	170629555	2.3	4.81e-05	0.00757			PRRX1	upstream	3758
cg15422075	1	171226337	-2.97	7.72e-05	0.0107	FMO1;FMO1;FMO1;FMO1	5'UTR;5'UTR;5'UTR;TSS1500	FMO1	inside	8674
cg04453669	1	171973557	-1.36	0.000381	0.0341	DNM3;DNM3;DNM3	Body;Body;Body	DNM3	inside	162939
cg16177739	1	172411045	-0.83	0.000248	0.0252	PIGC;C1orf105;PIGC	Body;Body;Body	C1orf105	inside	21217
cg17946525	1	172425816	-3.97	9.48e-10	2.9e-06	C1orf105;C1orf105	Body;Body	C1orf105	inside	35988
cg24642022	1	172445379	-3.07	9.66e-06	0.00227			C1orf105	downstream	55551
cg24039962	1	172507360	-1.99	4.67e-05	0.00739	C1orf9;C1orf9	Body;Body	SUCO	inside	5043
cg21568193	1	173496518	-3.06	2.67e-05	0.00487	SLC9C2	Body	SLC9C2	inside	75715
cg22250641	1	173834094	-1.98	0.000507	0.0416	GAS5;SNORD81;SNORD47;SNORD80	Body;TSS1500;TSS1500;TSS200	GAS5	inside	3031
cg01770400	1	173886485	-2.31	2.37e-07	0.000142	SERPINC1;SERPINC1	5'UTR;1stExon	SERPINC1	inside	31
cg13947871	1	174126546	-2.81	5.78e-05	0.00868	LOC102724601	Body	RABGAP1L	promoter	2006
cg14206516	1	175099472	-1.98	0.000109	0.0137	TNN	Body	TNN	inside	62478
cg17804141	1	175136705	-2.09	0.000397	0.0351	KIAA0040;KIAA0040;KIAA0040;KIAA0040	5'UTR;5'UTR;5'UTR;5'UTR	KIAA0040	inside	25524
cg04031158	1	175772135	-2.47	1.23e-09	3.4e-06			TNR	upstream	59383
cg15355697	1	175772242	-1.65	5.03e-06	0.00138			TNR	upstream	59490
cg17971251	1	177907297	-3.5	3.57e-08	3.61e-05	SEC16B	Body	SEC16B	inside	99845
cg04075796	1	178343677	-2.27	0.000169	0.019	RASAL2;RASAL2	Body;Body	RASAL2	inside	33071
cg12436870	1	178767427	-2.02	0.000212	0.0225	RALGPS2;RALGPS2	Body;Body	RALGPS2	inside	73127
cg23933289	1	178998656	-2.35	1.75e-05	0.00354	FAM20B	5'UTR	FAM20B	inside	3582
cg03698182	1	179005979	-1.87	1.89e-06	0.000671	FAM20B	5'UTR	FAM20B	inside	10905
cg24108508	1	179016233	-3.05	3.49e-05	0.00593	FAM20B	Body	FAM20B	inside	21159
cg25715276	1	179160254	-1.06	0.000598	0.0467	ABL2;ABL2;ABL2;ABL2;ABL2	Body;Body;Body;Body;Body	ABL2	inside	38565
cg02604194	1	179908227	-2.84	1.52e-05	0.00318			CEP350	upstream	15681
cg16346032	1	180100912	2.53	0.000123	0.0151			CEP350	downstream	57958
cg13877482	1	180202256	3.11	0.000583	0.0459	LHX4	Body	LHX4	inside	2823
cg00274133	1	180579182	4.21	6.52e-07	0.000302			XPR1	upstream	21964
cg14838757	1	180662660	-3.05	9.37e-05	0.0124	XPR1;XPR1	Body;Body	XPR1	inside	61514
cg02683853	1	180940271	-2.98	1.56e-08	1.99e-05			STX6	downstream	51775
cg11649969	1	180940378	-2.59	1.35e-06	0.000519			STX6	downstream	51668
cg01441127	1	181012492	5.91	3.49e-06	0.00105	MR1	Body	MR1	inside	9469
cg24199220	1	181121098	-3.79	4.38e-05	0.00703			IER5	downstream	63460
cg25676443	1	182118225	-1.25	0.000173	0.0194			ZNF648	upstream	87378
cg07579327	1	182308249	-2.53	2.6e-06	0.000841			GLUL	downstream	53092
cg00873453	1	182422916	2.41	0.000349	0.0321	RGSL1	Body	RGSL1	inside	3660
cg03056393	1	182860211	-0.64	0.000517	0.0422			DHX9	downstream	9812
cg00836271	1	182897357	-2.55	0.00049	0.0406	SHCBP1L	Body	SHCBP1L	inside	25196
cg22015486	1	182925377	-0.41	0.000142	0.0167			SHCBP1L	upstream	2824
cg16263152	1	183287819	2.76	0.000317	0.0299	NMNAT2	Body	NMNAT2	inside	99815
cg09472600	1	183537770	-2.76	6.7e-07	0.000308	NCF2;NCF2	Body;Body	NCF2	inside	22286
cg22400420	1	183851242	5.27	1.19e-08	1.62e-05	RGL1	Body	RGL1	inside	76967
cg06456840	1	183994221	-2.97	2.51e-06	0.00082	COLGALT2;COLGALT2;COLGALT2	Body;Body;5'UTR	COLGALT2	inside	12657
cg11864477	1	184130680	-4.16	2.2e-07	0.000133			TSEN15	downstream	109869
cg11385411	1	184133807	-3.38	2.42e-10	1.15e-06			TSEN15	downstream	112996
cg20625042	1	184432999	-1.92	1.28e-05	0.0028	C1orf21	5'UTR	C1orf21	inside	76849
cg13222915	1	184598594	2.58	0.000325	0.0305			C1orf21	downstream	242444
cg00444906	1	184712389	-3	0.000116	0.0144	EDEM3	Body	EDEM3	inside	11652
cg02424802	1	184740522	-2.15	0.000129	0.0156			EDEM3	upstream	16481
cg01582683	1	184899584	-0.5	9.81e-07	0.000408	FAM129A	Body	FAM129A	inside	44134
cg14486847	1	184899589	-0.51	0.000281	0.0275	FAM129A	Body	FAM129A	inside	44129
cg13798305	1	184906732	-1.36	0.000423	0.0366	FAM129A	Body	FAM129A	inside	36986
cg15488596	1	185253495	-2	0.000349	0.0321	C1orf26;C1orf26	Body;Body	SWT1	inside	127204
cg03699462	1	185284707	-2.84	0.000405	0.0356	IVNS1ABP	5'UTR	IVNS1ABP	inside	1754
cg20487890	1	185402344	-0.92	0.00035	0.0321			GS1-279B7.1	upstream	98173
cg02421202	1	185600068	-0.54	0.00039	0.0347			HMCN1	upstream	103615
cg25713141	1	186708471	-1.97	0.000624	0.0481			PTGS2	upstream	58912
cg03104352	1	186843139	-1.94	0.00038	0.0341	PLA2G4A	Body	PLA2G4A	inside	45107
cg27310230	1	186845137	-2.94	7.8e-07	0.000346	PLA2G4A	Body	PLA2G4A	inside	47105
cg21677940	1	192596014	-2.59	3.07e-05	0.0054			RGS13	upstream	9254
cg12413263	1	192911456	-1.82	0.0005	0.0412	LINC01032	Body	UCHL5	downstream	117067
cg25605140	1	197411149	-2.76	0.000146	0.017	CRB1;CRB1;CRB1;CRB1;CRB1;CRB1	Body;Body;Body;Body;Body;Body	CRB1	inside	28190
cg13968233	1	197564458	-1.5	9.51e-05	0.0125	DENND1B;DENND1B	Body;Body	DENND1B	inside	180165
cg07185592	1	197733005	-1.83	0.000125	0.0153	DENND1B;DENND1B;DENND1B;DENND1B;DENND1B	5'UTR;Body;Body;Body;Body	DENND1B	inside	11618
cg24461171	1	197745025	1.35	0.000606	0.0471	DENND1B;DENND1B	TSS1500;TSS1500	DENND1B	promoter	402
cg19661902	1	197745295	-1.38	0.000355	0.0325	DENND1B;DENND1B;DENND1B;DENND1B;DENND1B	TSS1500;TSS1500;TSS1500;TSS1500;TSS1500	DENND1B	promoter	672
cg10449330	1	198140973	3.14	7.66e-06	0.00189	NEK7	5'UTR	NEK7	inside	14845
cg04579668	1	198593642	-1.89	2.33e-05	0.00439			PTPRC	upstream	14456
cg17191718	1	198618544	-2.09	7.88e-05	0.0109	PTPRC;PTPRC;PTPRC;PTPRC	Body;Body;Body;Body	PTPRC	inside	10126
cg17316760	1	198625883	2.05	0.000542	0.0436	PTPRC;PTPRC;PTPRC;PTPRC	Body;Body;Body;Body	PTPRC	inside	17465
cg16919501	1	198985040	-0.98	0.000139	0.0164	LINC01221;LINC01222	TSS1500;Body	MIR181A1HG	upstream	78482
cg26965801	1	200122591	1.34	8.12e-05	0.0111	NR5A2;NR5A2;NR5A2	Body;Body;Body	NR5A2	inside	110638
cg02721350	1	200944307	1.99	0.000243	0.0248	KIF21B;KIF21B;KIF21B;KIF21B	Body;Body;Body;Body	KIF21B	inside	48521
cg15288326	1	200994098	3.41	0.00018	0.02	KIF21B	TSS1500	KIF21B	promoter	1270
cg00068153	1	201028602	-2.37	2.03e-07	0.000127	CACNA1S	Body	CACNA1S	inside	53092
cg05705046	1	201414152	1.61	0.000184	0.0203			TNNI1	upstream	15158
cg26601739	1	201418589	0.87	3.83e-05	0.00636			PHLDA3	downstream	19710
cg18535787	1	201467171	-1.54	7.84e-05	0.0108	CSRP1;CSRP1;CSRP1;CSRP1	TSS1500;5'UTR;5'UTR;5'UTR	CSRP1	inside	9216
cg07873247	1	201478714	-1.4	4.72e-07	0.000237			CSRP1	promoter	2327
cg24014587	1	201520863	-2.97	1.93e-06	0.000677			RPS10P7	downstream	31831
cg17240070	1	201796836	-1.21	0.000386	0.0344	IPO9;IPO9-AS1	TSS1500;Body	NAV1	downstream	87873
cg13932271	1	201962274	-0.66	0.000427	0.0369	RNPEP	Body	RNPEP	inside	10508
cg20275771	1	201981574	1.62	0.000118	0.0146	ELF3;ELF3;ELF3;ELF3	ExonBnd;ExonBnd;Body;Body	ELF3	inside	1884
cg18218190	1	201982372	1.71	0.000214	0.0227	ELF3;ELF3	Body;Body	ELF3	inside	2682
cg09523940	1	202039981	-1.09	0.000637	0.0487			GPR37L1	upstream	52048
cg07345836	1	202087259	-1.83	8.98e-05	0.012			GPR37L1	upstream	4770
cg05787035	1	202171635	-1.22	0.000268	0.0266	LGR6;LGR6	Body;TSS1500	LGR6	inside	8517
cg00891684	1	202200718	0.88	0.000409	0.0358	LGR6;LGR6;LGR6	Body;Body;Body	LGR6	inside	17435
cg03566881	1	202210983	3.65	5e-05	0.0078	LGR6;LGR6;LGR6	Body;Body;Body	LGR6	inside	2927
cg06383339	1	202380215	0.57	0.00057	0.0452	PPP1R12B;PPP1R12B;PPP1R12B	Body;Body;Body	PPP1R12B	inside	62385
cg00094579	1	202411615	2.65	0.000107	0.0136	PPP1R12B	Body	PPP1R12B	inside	93785
cg24376793	1	202545589	-2.68	7.15e-05	0.0101	PPP1R12B;PPP1R12B;PPP1R12B;PPP1R12B	3'UTR;Body;3'UTR;Body	PPP1R12B	inside	36347
cg18254053	1	202715885	3.4	7.55e-05	0.0105	KDM5B	Body	KDM5B	inside	60542
cg24880665	1	202772164	3.03	0.000367	0.0332	KDM5B	Body	KDM5B	inside	4263
cg15490070	1	203148132	2.13	0.000205	0.0219	CHI3L1	3'UTR	CHI3L1	inside	7790
cg25482438	1	203155884	0.62	5.71e-06	0.00152	CHI3L1;CHI3L1	1stExon;5'UTR	CHI3L1	inside	38
cg14085262	1	203155938	0.9	1.68e-06	0.000611	CHI3L1	TSS200	CHI3L1	promoter	16
cg02097014	1	203156374	1.69	8.66e-07	0.000374	CHI3L1	TSS1500	CHI3L1	promoter	452
cg19081101	1	203156625	5.75	1.59e-11	1.6e-07	CHI3L1	TSS1500	CHI3L1	promoter	703
cg08768186	1	203156784	2.01	0.00016	0.0183	CHI3L1	TSS1500	CHI3L1	promoter	862
cg26946923	1	203169291	3.71	5.76e-10	2.07e-06			CHIT1	downstream	72646
cg22848646	1	203171499	3.79	2.14e-07	0.000131			CHIT1	downstream	70438
cg16549490	1	203187773	-0.78	0.00032	0.0301	CHIT1;CHIT1;CHIT1;CHIT1;CHIT1	Body;Body;Body;Body;Body	CHIT1	inside	11087
cg14991022	1	203255003	-1.52	0.000596	0.0466	LINC01353	TSS1500	LINC01136	downstream	19450
cg11894057	1	203255843	5.13	7.54e-11	4.81e-07	LINC01353;LINC01353	TSS1500;TSS1500	LINC01136	downstream	18610
cg09739869	1	203256112	2.05	6.47e-05	0.0094	LINC01353;LINC01353	TSS1500;TSS200	LINC01136	downstream	18341
cg07823652	1	203270192	-2.49	4.72e-05	0.00745	LINC01136;LINC01136	Body;Body	LINC01136	inside	4261
cg23172671	1	203482523	3.5	2.2e-06	0.000749			OPTC	downstream	19252
cg03698766	1	203485158	3.48	4.05e-06	0.00118			OPTC	downstream	21887
cg17908865	1	203506157	4.11	6.68e-06	0.00171			OPTC	downstream	42886
cg12622973	1	203562198	4.21	1.41e-08	1.85e-05			ATP2B4	upstream	33717
cg25270225	1	203562205	3.67	2.24e-07	0.000135			ATP2B4	upstream	33710
cg06958535	1	203734478	-1.48	0.000177	0.0198	LAX1;LAX1;LAX1	1stExon;1stExon;5'UTR	LAX1	inside	194
cg12615148	1	204165688	1.46	0.000161	0.0183	KISS1	TSS200	KISS1	promoter	69
cg21142557	1	204370262	-2.25	2.62e-05	0.00479			PPP1R15B	downstream	10682
cg21577213	1	204388533	-4.42	3.77e-10	1.55e-06			PIK3C2B	downstream	70941
cg12187747	1	204415673	1.36	5.25e-06	0.00142	PIK3C2B	Body	PIK3C2B	inside	43801
cg03605704	1	204453066	3.68	1.07e-05	0.00244	PIK3C2B	5'UTR	PIK3C2B	inside	6408
cg03311402	1	204511015	-3.35	0.000277	0.0273	MDM4;MDM4;MDM4;MDM4;MDM4;MDM4;MDM4	Body;Body;Body;Body;Body;Body;3'UTR	MDM4	inside	16647
cg11429436	1	204952543	1.01	0.000114	0.0142	NFASC;NFASC;NFASC;NFASC	Body;Body;Body;Body	NFASC	inside	1617
cg27092613	1	205206841	-2.43	1.57e-07	0.000107	TMCC2;TMCC2	Body;5'UTR	TMCC2	inside	8782
cg06207917	1	205224959	-1.47	0.000315	0.0297	TMCC2;TMCC2;TMCC2;TMCC2	TSS1500;Body;Body;Body	TMCC2	inside	9234
cg24407546	1	205225282	-2.51	0.0005	0.0412	TMCC2;TMCC2;TMCC2;TMCC2	TSS200;Body;Body;Body	TMCC2	inside	9557
cg15520845	1	205688760	2.61	0.000494	0.0409	NUCKS1	Body	NUCKS1	inside	30612
cg18413505	1	205773519	-2.45	1.9e-10	9.62e-07	SLC41A1	Body	SLC41A1	inside	8642
cg03273382	1	205782342	-0.12	8.71e-05	0.0117	SLC41A1	TSS200	SLC41A1	promoter	181
cg17933812	1	206259759	-1.94	0.0005	0.0412	C1orf186	5'UTR	RHEX	inside	28477
cg13848363	1	206749188	-3.44	0.000169	0.0191	RASSF5;RASSF5;RASSF5	Body;Body;Body	RASSF5	inside	18696
cg09535179	1	206756468	-1.88	1.83e-05	0.00366	RASSF5;RASSF5;RASSF5	Body;Body;Body	RASSF5	inside	25976
cg13429095	1	206913187	-2.58	0.000274	0.027			MAPKAPK2	downstream	54822
cg21027759	1	206970717	5.62	1.53e-08	1.97e-05	IL19	TSS1500	IL19	promoter	1498
cg26645127	1	207008346	2.43	0.0005	0.0412	IL19;IL19	5'UTR;Body	IL19	inside	6124
cg24465721	1	207227806	-2.72	1.27e-05	0.00279	YOD1;PFKFB2;PFKFB2	TSS1500;5'UTR;5'UTR	PFKFB2	inside	1186
cg04365911	1	207536634	-3.89	9.99e-08	7.64e-05			CD55	downstream	41817
cg10549984	1	207537034	-2.27	3.01e-05	0.00532			CD55	downstream	42217
cg11752769	1	207818423	-0.43	0.000571	0.0452	CR1L	TSS200	CR1L	promoter	35
cg25387677	1	208012118	-1.59	0.00021	0.0223			LOC148696	downstream	20394
cg05338949	1	208043192	-1.22	3.85e-05	0.00638			CD34	downstream	41491
cg16115720	1	208084415	-0.11	0.000203	0.0218	CD34;CD34	1stExon;1stExon	CD34	inside	268
cg00352785	1	208210471	-2.56	2.07e-05	0.00402	PLXNA2	Body	PLXNA2	inside	207194
cg09506564	1	208361230	-1.99	0.000428	0.0369	PLXNA2	Body	PLXNA2	inside	56435
cg05112220	1	209878097	2.73	2.46e-05	0.00457	HSD11B1;HSD11B1;HSD11B1	TSS200;5'UTR;5'UTR	HSD11B1	inside	18572
cg20318108	1	209925776	-1.23	0.000414	0.0361			TRAF3IP3	upstream	3618
cg03195100	1	209941780	2.3	1.27e-05	0.00279	TRAF3IP3;TRAF3IP3;TRAF3IP3	TSS200;Body;Body	TRAF3IP3	inside	9937
cg11844053	1	210704772	-4.24	2.62e-10	1.21e-06	HHAT;HHAT;HHAT;HHAT;HHAT;HHAT	Body;Body;Body;Body;Body;Body	HHAT	inside	91845
cg15635946	1	211483186	-2.6	0.000123	0.015	RCOR3;RCOR3;RCOR3;RCOR3	Body;Body;Body;Body	RCOR3	inside	49897
cg09280610	1	211500910	-0.39	0.000616	0.0476	TRAF5;TRAF5	5'UTR;5'UTR	TRAF5	inside	762
cg04923746	1	211666304	-2.31	4.61e-06	0.00129	RD3;RD3	TSS200;TSS200	RD3	promoter	45
cg12483927	1	211667682	-1.98	3.37e-06	0.00103	RD3;RD3	TSS1500;TSS1500	RD3	promoter	1423
cg22930140	1	211757972	-1.19	0.000277	0.0272			SLC30A1	upstream	5873
cg24291237	1	211869016	-1.87	0.000488	0.0406			NEK2	upstream	20044
cg23864154	1	212291760	-3.5	9.24e-08	7.23e-05			DTL	downstream	82841
cg25159046	1	212312063	-3.56	6.73e-08	5.77e-05			DTL	downstream	103144
cg08924893	1	212357383	4.97	3.05e-08	3.24e-05			DTL	downstream	148464
cg00916659	1	212558854	4.3	3.79e-05	0.00631	TMEM206	Body	TMEM206	inside	29413
cg17078207	1	212612526	-2.9	1.62e-07	0.000109	NENF;NENF	Body;Body	NENF	inside	6297
cg24244935	1	212809080	-1.39	3.45e-06	0.00104			FAM71A	downstream	11291
cg05376738	1	212923780	2.86	6.36e-06	0.00165	NSL1;NSL1	Body;Body	NSL1	inside	41359
cg16015207	1	218697177	2.4	0.000157	0.018	MIR548F3	Body	TGFB2	downstream	178501
cg10155715	1	219399338	2.59	9.77e-06	0.00229			LYPLAL1	downstream	52146
cg02286819	1	219985565	2.48	0.000567	0.0451			SLC30A10	inside	146424
cg12479878	1	221054825	1.94	6.99e-05	0.00998	HLX	Body	HLX	inside	2082
cg07584855	1	221055545	0.52	0.00045	0.0383	HLX	Body	HLX	inside	2802
cg14166284	1	221055719	1.85	3.72e-05	0.00624	HLX	Body	HLX	inside	2976
cg09255910	1	221055790	4.92	2.37e-12	4.14e-08	HLX	Body	HLX	inside	3047
cg26047066	1	221069136	1.39	0.000162	0.0184			HLX	downstream	16393
cg06700740	1	221333169	-1.17	0.000127	0.0155			C1orf140	downstream	176469
cg05934594	1	222086992	-3.29	2.54e-06	0.000825			DUSP10	upstream	171476
cg02974085	1	222990921	-3.24	0.000161	0.0183			DISP1	inside	2490
cg08439122	1	223899685	-3.2	0.000147	0.0171	CAPN2;CAPN2	TSS1500;Body	CAPN2	inside	10390
cg16343357	1	223903248	0.78	4.72e-06	0.00131	CAPN2;CAPN2	Body;Body	CAPN2	inside	3129
cg03992323	1	224023297	3.56	2.9e-06	0.000912	TP53BP2;TP53BP2	Body;5'UTR	TP53BP2	inside	10377
cg24649046	1	224393504	-2.9	8.12e-06	0.00198			DEGS1	downstream	22594
cg22945457	1	225612608	-2.52	0.000299	0.0287	LBR;LBR	5'UTR;5'UTR	LBR	inside	3949
cg03150082	1	225755721	-2.56	1.16e-05	0.00261	ENAH;ENAH	Body;Body	ENAH	inside	85124
cg00690267	1	225879553	-1.59	0.000105	0.0133			ENAH	upstream	38708
cg02907292	1	225891397	2.2	0.000546	0.0439			ENAH	upstream	50552
cg21982879	1	226015772	-0.53	0.000455	0.0387	EPHX1;EPHX1;EPHX1	5'UTR;5'UTR;5'UTR	EPHX1	inside	2770
cg00184919	1	226039749	2.13	4.52e-07	0.00023	TMEM63A	Body	TMEM63A	inside	30671
cg10843418	1	226054147	2.22	0.000138	0.0164	TMEM63A	Body	TMEM63A	inside	16273
cg03811164	1	226055930	3.1	2.07e-05	0.00401	TMEM63A	Body	TMEM63A	inside	9364
cg20334115	1	226107899	1.8	6.24e-05	0.00914	PYCR2	3'UTR	PYCR2	inside	4141
cg18385689	1	226136936	2.51	0.000478	0.0401			LEFTY2	upstream	7853
cg16265553	1	226911669	-0.97	0.000405	0.0355	ITPKB	Body	ITPKB	inside	15207
cg08345526	1	226916320	-2.5	2.29e-06	0.000773	ITPKB	Body	ITPKB	inside	10556
cg00042489	1	227072161	3.16	6.03e-06	0.00158	PSEN2;PSEN2	Body;Body	PSEN2	inside	9095
cg07359510	1	228207495	-2.26	4.23e-06	0.00121	WNT3A	Body	WNT3A	inside	12772
cg18699324	1	228207960	-0.55	0.000442	0.0378	WNT3A	Body	WNT3A	inside	13237
cg00384553	1	228266701	-1.1	0.000531	0.043			ARF1	upstream	3660
cg09694086	1	228278101	-2.76	0.000118	0.0146	ARF1;ARF1;ARF1;ARF1	5'UTR;5'UTR;5'UTR;5'UTR	ARF1	inside	7250
cg25472264	1	228325921	-2.64	4.81e-05	0.00757			GUK1	promoter	1864
cg17278724	1	229142381	-3.83	3.77e-08	3.75e-05			RHOU	downstream	271557
cg06374918	1	229155871	3.84	3.66e-10	1.55e-06			RAB4A	upstream	250938
cg13974300	1	229421186	-1.64	1.86e-08	2.27e-05	RAB4A;RAB4A;RAB4A	5'UTR;Body;Body	RAB4A	inside	14377
cg14565875	1	229685233	-0.62	0.000144	0.0168	ABCB10	Body	ABCB10	inside	9209
cg00355656	1	229692519	-3.52	0.000146	0.017	ABCB10	Body	ABCB10	inside	1923
cg17425590	1	229830303	1.98	0.00027	0.0267			URB2	downstream	68322
cg21347949	1	230193574	3.42	5.91e-05	0.0088	GALNT2;GALNT2	5'UTR;1stExon	GALNT2	inside	38
cg00683017	1	230418169	1.44	0.000648	0.0493			GALNT2	downstream	20553
cg16908552	1	231174153	-2.36	0.000252	0.0254	FAM89A	Body	FAM89A	inside	1842
cg05958922	1	231319825	4.35	0.000109	0.0137	TRIM67	Body	TRIM67	inside	21151
cg07276518	1	231348409	4.62	1.16e-10	6.51e-07	TRIM67;TRIM67	Body;Body	TRIM67	inside	49735
cg13107696	1	231685833	-0.68	0.000165	0.0187	TSNAX-DISC1;TSNAX-DISC1;TSNAX-DISC1;TSNAX;TSNAX-DISC1;TSNAX-DISC1;TSNAX-DISC1;TSNAX-DISC1;TSNAX-DISC1	Body;Body;Body;Body;Body;Body;Body;Body;Body	TSNAX	inside	21434
cg09334399	1	231750709	-2.35	0.000265	0.0263	TSNAX-DISC1;TSNAX-DISC1;TSNAX-DISC1;TSNAX-DISC1;TSNAX-DISC1;TSNAX-DISC1;TSNAX-DISC1;TSNAX-DISC1	Body;Body;Body;Body;Body;Body;Body;Body	TSNAX-DISC1	inside	86310
cg23172853	1	231842206	2.65	0.000354	0.0324	TSNAX-DISC1;DISC1;DISC1;DISC1;TSNAX-DISC1;DISC1;DISC1;DISC1;DISC1;TSNAX-DISC1;DISC1;DISC1;TSNAX-DISC1;TSNAX-DISC1;DISC1;DISC1;DISC1;DISC1;DISC1;TSNAX-DISC1;DISC1;DISC1;DISC1;DISC1;DISC1;TSNAX-DISC1;DISC1;DISC1;DISC1	Body;Body;Body;Body;Body;Body;Body;Body;Body;Body;Body;Body;Body;Body;Body;Body;Body;Body;Body;Body;Body;Body;Body;Body;Body;Body;Body;Body;Body	DISC1	inside	79645
cg14033779	1	232056404	3.49	2.13e-05	0.00411	DISC1;DISC1;DISC1;DISC1;DISC1;DISC1;DISC1;DISC1;DISC1;TSNAX-DISC1	Body;Body;Body;Body;Body;Body;Body;Body;Body;Body	DISC1	inside	293843
cg09631123	1	232644166	3.48	3.8e-05	0.00632	SIPA1L2	Body	SIPA1L2	inside	7077
cg02021984	1	232724961	4.48	7.59e-05	0.0106			SIPA1L2	upstream	73718
cg01488842	1	232726743	3.48	1.41e-05	0.00301			SIPA1L2	upstream	75500
cg05009321	1	232729906	-1.24	0.000366	0.0331			SIPA1L2	upstream	78663
cg16983456	1	233218769	2.36	1.88e-05	0.00374	PCNXL2	Body	PCNX2	inside	176321
cg08553585	1	234791553	-2.44	7.03e-07	0.000319	LOC101927787	Body	LINC00184	downstream	26496
cg12343619	1	234794046	2.69	8.45e-06	0.00204	LOC101927787	Body	LINC00184	downstream	28989
cg00851361	1	234835623	-3.75	7.6e-08	6.35e-05			LINC01132	upstream	24166
cg04605532	1	234843592	3.02	8.56e-05	0.0116			LINC01132	upstream	16197
cg02508461	1	234905686	-2.63	1.67e-06	0.000608			LINC01132	downstream	45897
cg19859915	1	234910858	1.7	0.000177	0.0198			LINC01132	downstream	51069
cg03172058	1	235002220	-4.15	1.21e-07	8.76e-05			LINC01132	downstream	142431
cg07320252	1	235068943	-3.16	4.89e-06	0.00135			LINC01132	downstream	209154
cg26623004	1	235079745	-1.92	5.83e-05	0.00873			TOMM20	downstream	212511
cg24855514	1	235100367	-4.83	4.65e-10	1.75e-06	LOC101927851	TSS1500	TOMM20	downstream	191889
cg04787222	1	235408281	-2.7	6.54e-05	0.00947	ARID4B;ARID4B;ARID4B	Body;Body;Body	ARID4B	inside	83251
cg23259038	1	235656143	-3.5	4.84e-07	0.000242	B3GALNT2;B3GALNT2	Body;Body	B3GALNT2	inside	11638
cg01297352	1	235821511	2.61	0.000529	0.0429	MIR5096	Body	LYST	downstream	208716
cg16322974	1	235978477	0.91	0.000142	0.0167	LYST;LYST	Body;Body	LYST	inside	68531
cg03678274	1	236017128	5.86	7.27e-08	6.11e-05	LYST;MIR1537	5'UTR;TSS1500	LYST	inside	13099
cg10236780	1	236096728	3.17	0.000594	0.0465			NID1	downstream	131753
cg08801007	1	236165249	1.93	3.95e-05	0.00649	NID1	Body	NID1	inside	63232
cg26837399	1	236209798	3.01	3.69e-05	0.0062	NID1	Body	NID1	inside	18683
cg08815336	1	236699144	-3.99	0.000159	0.0182	LGALS8;LGALS8;LGALS8;LGALS8	Body;Body;Body;Body	LGALS8	inside	9876
cg22087490	1	236715049	-2.18	1.15e-05	0.00259	LGALS8;LGALS8;LGALS8;LGALS8;HEATR1	3'UTR;3'UTR;3'UTR;3'UTR;Body	HEATR1	inside	52792
cg19433762	1	238025440	3.07	0.000276	0.0271	LOC100130331	TSS200	LOC100130331	promoter	35
cg23902264	1	241815413	2.8	0.000202	0.0218	WDR64	TSS200	WDR64	promoter	167
cg04763288	1	242351909	-1.84	1.16e-06	0.000463	PLD5;PLD5;PLD5	Body;Body;Body	PLD5	inside	336089
cg03688685	1	244318443	1.69	0.000515	0.0421			ZBTB18	downstream	101936
cg22934246	1	244402693	-1.19	3.24e-05	0.00562			C1orf100	upstream	113244
cg17242981	1	244435933	-2.33	9.1e-06	0.00217			C1orf100	upstream	80004
cg01609691	1	244569704	2.99	0.0001	0.013			ADSS	downstream	45732
cg07326478	1	244792553	-3.89	5.3e-09	8.85e-06	C1orf101;C1orf101;C1orf101	Body;Body;Body	CATSPERE	inside	167880
cg23260484	1	245132134	3.59	5.39e-07	0.00026	EFCAB2;EFCAB2;EFCAB2;EFCAB2;EFCAB2	TSS1500;TSS1500;TSS1500;TSS1500;TSS1500	EFCAB2	promoter	1037
cg17624978	1	246175109	-0.72	4.6e-05	0.00731	SMYD3;SMYD3	Body;Body	SMYD3	inside	495535
cg08358648	1	246271686	-0.87	0.000288	0.028	SMYD3;SMYD3	Body;Body	SMYD3	inside	398958
cg21985198	1	246588503	-1.89	5.69e-06	0.00151	SMYD3	Body	SMYD3	inside	82141
cg16838795	1	246591949	-2.85	9.38e-06	0.00222	SMYD3	Body	SMYD3	inside	78695
cg19434681	1	246740370	-3.29	8.71e-05	0.0117	CNST;CNST	5'UTR;5'UTR	CNST	inside	10731
cg08026416	1	249132330	-0.21	0.000413	0.036	ZNF672	TSS200	ZNF672	promoter	200
cg11817309	1	249152443	-0.13	0.000326	0.0305	ZNF692;ZNF692	Body;Body	ZNF692	inside	872
cg17894719	1	249185268	-2.02	1.07e-06	0.000437			PGBD2	upstream	15174
cg10889138	2	43812	-3.59	6.96e-07	0.000317	FAM110C	Body	FAM110C	inside	2776
cg01109729	2	43953	-1.96	0.000142	0.0167	FAM110C	Body	FAM110C	inside	2635
cg12224388	2	545599	1.99	0.000311	0.0295			TMEM18	downstream	131840
cg15055165	2	2964849	1.47	7.52e-06	0.00186			EIPR1	downstream	416804
cg00086186	2	3446143	-0.97	0.000244	0.0249	TRAPPC12	Body	TRAPPC12	inside	54752
cg25819879	2	3622620	2.45	5.04e-05	0.00784	RPS7	TSS1500	RPS7	promoter	233
cg25792881	2	3635184	-1.38	0.000406	0.0356			RPS7	downstream	9803
cg11889371	2	6966398	-2.28	7.43e-07	0.000334			CMPK2	downstream	39552
cg02589986	2	7027871	-3.51	4.65e-08	4.34e-05	RSAD2	Body	RSAD2	inside	10075
cg18115488	2	7067236	-2.02	2.85e-06	0.000902	RNF144A	5'UTR	RNF144A	inside	9713
cg03233225	2	7172021	-0.35	0.000488	0.0406	RNF144A	Body	RNF144A	inside	114498
cg13464573	2	7172097	2.29	8.5e-06	0.00205	RNF144A	Body	RNF144A	inside	114574
cg04580625	2	7966002	0.96	0.000335	0.0311			LINC00298	downstream	150975
cg00270616	2	7988355	-3.26	3.74e-05	0.00626			LINC00298	downstream	128622
cg11358199	2	8453529	-1.27	3.33e-05	0.00574			LINC00299	inside	15020
cg06773230	2	8472503	-3.69	3.51e-10	1.51e-06			LINC00299	upstream	3954
cg06101959	2	8615754	1.41	0.000287	0.0279			LINC00299	upstream	147205
cg22489510	2	8675599	1.85	7.46e-07	0.000335			ID2	upstream	146514
cg03119191	2	8676902	-3.51	1.32e-09	3.59e-06			ID2	upstream	145211
cg06022867	2	8798091	2.77	6.55e-08	5.65e-05			ID2	upstream	24022
cg06789390	2	8962430	3.98	5.95e-05	0.00883	KIDINS220	Body	KIDINS220	inside	15325
cg15311822	2	9144618	-0.31	0.000149	0.0172	MBOAT2	TSS1500	MBOAT2	promoter	742
cg21935381	2	9475534	-1.31	3.15e-05	0.0055	ASAP2;ASAP2	Body;Body	ASAP2	inside	128640
cg22833612	2	9487886	4.53	0.000146	0.017	ASAP2;ASAP2	Body;Body	ASAP2	inside	140992
cg02473287	2	9752386	-2.44	5.99e-06	0.00157	YWHAQ	Body	YWHAQ	inside	18720
cg17597583	2	9971434	-2.89	0.000368	0.0333			TAF1B	upstream	12137
cg12266777	2	10177894	1.78	0.000341	0.0316			KLF11	upstream	5788
cg26396370	2	10194752	5.99	5.49e-08	4.95e-05	KLF11	3'UTR	KLF11	inside	10380
cg01946314	2	10367797	-1.33	0.000104	0.0133			C2orf48	downstream	85816
cg22450983	2	10484580	3.79	6.3e-06	0.00164	HPCAL1;HPCAL1;HPCAL1	5'UTR;5'UTR;5'UTR	HPCAL1	inside	14291
cg10000813	2	10590073	-1.12	2.33e-06	0.000781	ODC1;ODC1;LOC101929715	TSS1500;TSS1500;Body	ODC1	promoter	1620
cg05250237	2	10633895	3.6	1.53e-07	0.000104			ODC1	upstream	45442
cg26224923	2	11672852	1.91	0.000385	0.0343	GREB1	TSS1500	GREB1	promoter	1390
cg08247539	2	11695954	-1.59	0.000649	0.0494	GREB1;GREB1;GREB1	5'UTR;5'UTR;5'UTR	GREB1	inside	13103
cg10142874	2	11917623	-3.07	2.11e-07	0.00013	LPIN1	Body	LPIN1	inside	30901
cg19993461	2	11926291	-1.1	3.49e-06	0.00105	LPIN1;LPIN1;LPIN1	Body;Body;Body	LPIN1	inside	39569
cg00454592	2	12013993	3.07	0.000277	0.0272			MIR4262	upstream	36881
cg17290000	2	12085854	3.24	0.000252	0.0254			MIR4262	upstream	108742
cg17493310	2	12095599	2.1	0.000265	0.0263			MIR4262	upstream	118487
cg20513354	2	12153933	0.54	0.000529	0.0429	LOC100506457;LOC100506457;LOC100506457	Body;Body;Body	MIR4262	upstream	176821
cg27016905	2	15916731	4.45	1.79e-08	2.19e-05			DDX1	downstream	184986
cg11350852	2	16196389	0.88	0.00032	0.0301	GACAT3	Body	MYCN	downstream	114343
cg07290413	2	16383611	0.99	7.34e-05	0.0103			MYCN	downstream	301565
cg07488872	2	16955374	-1.34	0.000432	0.0372			FAM49A	upstream	108240
cg26632171	2	17997117	1	0.000347	0.032	MSGN1	TSS1500	MSGN1	promoter	669
cg10978282	2	19558997	1.62	0.000252	0.0254	OSR1	TSS1500	OSR1	promoter	625
cg07212401	2	20059985	2.68	0.000615	0.0476			LINC00954	upstream	8630
cg19641183	2	20225139	-3.14	0.000214	0.0226			LAPTM4A	downstream	26650
cg17953136	2	20232577	4.33	3.19e-06	0.000981	LAPTM4A	3'UTR	LAPTM4A	inside	19212
cg03174043	2	20548412	-1.41	0.000283	0.0276			PUM2	inside	2051
cg11538718	2	20560455	3.73	0.000344	0.0317			PUM2	upstream	9992
cg22034855	2	20792009	4.65	8.29e-06	0.00201			HS1BP3	downstream	58855
cg15726514	2	21023697	3.3	0.00047	0.0396	C2orf43	TSS1500	LDAH	promoter	870
cg13685563	2	23969041	-1.38	0.000287	0.0279			ATAD2B	downstream	180895
cg06418013	2	24161954	5.17	2.81e-07	0.00016	UBXN2A	TSS1500	UBXN2A	inside	11799
cg03480346	2	24232603	-3.2	0.000493	0.0409	MFSD2B	TSS1500	MFSD2B	promoter	350
cg02267647	2	24684400	-1.73	5.6e-05	0.00848			ITSN2	upstream	101003
cg14300132	2	24740363	-2.96	2.04e-05	0.00397			NCOA1	upstream	46816
cg14296947	2	24781884	-1.21	6.42e-06	0.00166			NCOA1	upstream	5295
cg00483217	2	25321917	4.52	1.02e-08	1.44e-05	EFR3B	Body	EFR3B	inside	56944
cg03401618	2	25482370	-1.02	6.11e-05	0.009	DNMT3A;DNMT3A	Body;Body	DNMT3A	inside	83089
cg01552966	2	25528330	-2.42	0.000173	0.0194	DNMT3A;DNMT3A;DNMT3A	Body;Body;Body	DNMT3A	inside	37129
cg03211552	2	25873029	4.17	4.15e-09	7.42e-06	DTNB;DTNB;DTNB;DTNB;DTNB;DTNB;DTNB;DTNB;DTNB	1stExon;5'UTR;Body;Body;Body;Body;Body;Body;Body	DTNB	inside	23487
cg08459290	2	25873333	4	5.11e-09	8.68e-06	DTNB;DTNB;DTNB;DTNB;DTNB;DTNB;DTNB;DTNB	TSS1500;Body;Body;Body;Body;Body;Body;Body	DTNB	inside	23183
cg06840062	2	25873395	5.68	8.67e-09	1.29e-05	DTNB;DTNB;DTNB;DTNB;DTNB;DTNB;DTNB;DTNB	TSS1500;Body;Body;Body;Body;Body;Body;Body	DTNB	inside	23121
cg02641801	2	26213508	2.05	3.51e-05	0.00595			KIF3C	upstream	8065
cg20016044	2	26225713	2.11	8.19e-06	0.00199			KIF3C	upstream	20270
cg19206131	2	26225806	1.85	0.000263	0.0262			KIF3C	upstream	20363
cg10485410	2	26586435	-2.73	0.00037	0.0333	EPT1	Body	SELENOI	inside	17481
cg19436514	2	27677512	-0.89	4.63e-05	0.00734	IFT172;IFT172	ExonBnd;Body	IFT172	inside	35059
cg18635314	2	28018570	4.08	1.38e-08	1.83e-05	RBKS;RBKS	Body;Body	RBKS	inside	94653
cg07406419	2	28048489	-1.51	5.71e-05	0.0086	RBKS;RBKS	Body;Body	RBKS	inside	64734
cg23105505	2	28057032	-1.71	3.52e-05	0.00596	RBKS;RBKS	Body;Body	RBKS	inside	56191
cg01099596	2	28304009	1.69	8.53e-05	0.0115	BRE;BRE;BRE;BRE;BRE;BRE	Body;Body;Body;Body;Body;Body	BABAM2	inside	151319
cg25422678	2	28304502	2.93	6.05e-05	0.00893	BRE;BRE;BRE;BRE;BRE	Body;Body;Body;Body;Body	BABAM2	inside	151812
cg14501993	2	28384609	-2.51	6.54e-07	0.000302	LOC100505736;BRE;BRE;BRE;BRE;BRE;BRE	Body;Body;Body;Body;Body;Body;Body	BABAM2	inside	231919
cg20142081	2	28497868	1.64	3.16e-05	0.00552	BRE;BRE;BRE;BRE;BRE;BRE	Body;Body;Body;Body;Body;Body	BABAM2	inside	345178
cg05642098	2	28550757	-4.15	4.44e-08	4.2e-05	BRE;BRE;BRE;BRE;BRE;BRE	3'UTR;3'UTR;3'UTR;Body;Body;Body	BABAM2	inside	398067
cg00416538	2	28584002	2.58	0.000362	0.0329			BABAM2	downstream	431312
cg18175824	2	28586750	-2.16	1.23e-06	0.000482			BABAM2	downstream	434060
cg15264676	2	29133183	-1.86	0.000116	0.0144	WDR43	Body	WDR43	inside	15650
cg24012128	2	29241078	2	9.1e-05	0.0121	FAM179A	Body	TOGARAM2	inside	3817
cg12846778	2	29997122	2.83	7.15e-05	0.0101	ALK	Body	ALK	inside	147355
cg19376906	2	30414835	-4.62	3.45e-09	6.69e-06			YPEL5	downstream	44453
cg17738841	2	31094363	-2.74	7.82e-05	0.0108			GALNT14	downstream	267229
cg07851290	2	31108366	1.51	4.49e-06	0.00127			GALNT14	downstream	253226
cg19815274	2	31256338	2.14	0.000123	0.0151	GALNT14;GALNT14;GALNT14;GALNT14	Body;Body;Body;Body	GALNT14	inside	121730
cg21190417	2	31362454	-0.72	0.00011	0.0138	GALNT14;GALNT14;GALNT14	TSS1500;TSS1500;TSS1500	GALNT14	inside	15614
cg22558269	2	31455457	3.78	1.6e-05	0.0033	EHD3	TSS1500	CAPN14	inside	1267
cg17568131	2	32224139	-1.02	0.000116	0.0144	MEMO1;MEMO1	Body;Body	MEMO1	inside	40723
cg22717723	2	32299042	-2.6	7.62e-06	0.00188	SPAST;SPAST	Body;Body	SPAST	inside	10362
cg22038931	2	32490772	3.68	1.71e-08	2.14e-05	NLRC4;NLRC4;NLRC4;NLRC4;NLRC4;NLRC4	TSS1500;1stExon;1stExon;TSS200;5'UTR;5'UTR	NLRC4	inside	40
cg21530469	2	32490776	5.82	3.22e-09	6.4e-06	NLRC4;NLRC4;NLRC4;NLRC4;NLRC4;NLRC4	TSS1500;1stExon;1stExon;TSS200;5'UTR;5'UTR	NLRC4	inside	36
cg16526526	2	32490789	4.01	2.69e-07	0.000155	NLRC4;NLRC4;NLRC4;NLRC4;NLRC4;NLRC4	TSS1500;1stExon;1stExon;TSS200;5'UTR;5'UTR	NLRC4	inside	23
cg03211711	2	32491049	2.2	0.000295	0.0285	NLRC4;NLRC4;NLRC4;NLRC4	TSS1500;TSS1500;TSS1500;TSS1500	NLRC4	promoter	237
cg18399629	2	32946576	-2.57	0.000307	0.0292	TTC27;TTC27	Body;Body	TTC27	inside	93489
cg02224988	2	32947733	-3.06	4.47e-06	0.00126	TTC27;TTC27	Body;Body	TTC27	inside	94646
cg19371493	2	33078105	-2.56	0.000137	0.0163	LINC00486	Body	LINC00486	inside	12025
cg12858998	2	33212211	-1.22	0.00014	0.0165	LTBP1	Body	LTBP1	inside	39842
cg08818866	2	33415906	-1.27	5.2e-05	0.00803	LTBP1;LTBP1;LTBP1;LTBP1;LTBP1	Body;Body;Body;Body;Body	LTBP1	inside	56242
cg23985372	2	33437478	-5.02	9.22e-09	1.34e-05	LTBP1;LTBP1;LTBP1;LTBP1;LTBP1	Body;Body;Body;Body;Body	LTBP1	inside	77814
cg21642391	2	33752239	0.32	0.000607	0.0471	RASGRP3;RASGRP3;RASGRP3	Body;Body;Body	RASGRP3	inside	13297
cg00068038	2	36688564	0.47	0.000528	0.0428	CRIM1	Body	CRIM1	inside	105194
cg22957691	2	36790185	3.34	1.89e-05	0.00376	FEZ2;FEZ2	Body;Body	FEZ2	inside	35147
cg18416734	2	36924820	5.8	0.000286	0.0279	VIT;VIT;VIT;VIT;VIT	5'UTR;5'UTR;5'UTR;5'UTR;5'UTR	VIT	inside	987
cg12457834	2	36933345	3.03	1.77e-07	0.000115	VIT;VIT;VIT;VIT;VIT	5'UTR;5'UTR;5'UTR;5'UTR;5'UTR	VIT	inside	9512
cg18197869	2	37007179	-2.04	6.74e-07	0.00031	VIT;VIT;VIT;VIT	Body;Body;Body;Body	VIT	inside	83346
cg02255510	2	37310396	-4.5	1.12e-05	0.00254	HEATR5B;CCDC75	Body;TSS1500	HEATR5B	inside	1089
cg18790856	2	37751449	4.36	4.48e-07	0.000228			CDC42EP3	downstream	148229
cg21334129	2	37873901	2.75	0.000177	0.0197	CDC42EP3;CDC42EP3;CDC42EP3;CDC42EP3	5'UTR;5'UTR;5'UTR;5'UTR	CDC42EP3	inside	25777
cg11130441	2	38358147	1.33	0.000228	0.0237	C2orf58	TSS200	CYP1B1-AS1	promoter	100
cg12198977	2	38623389	-2.91	4.07e-06	0.00118			ATL2	upstream	18957
cg20619340	2	38806109	-2.47	1.65e-07	0.00011	HNRNPLL;HNRNPLL	Body;Body	HNRNPLL	inside	24069
cg06755692	2	38812997	-2.94	3.24e-07	0.000179	HNRNPLL;HNRNPLL	Body;Body	HNRNPLL	inside	17181
cg06078641	2	38828469	-0.85	0.000654	0.0496	HNRNPLL;HNRNPLL	Body;Body	HNRNPLL	inside	1709
cg09459451	2	39063259	4.73	9.76e-08	7.5e-05	DHX57	Body	DHX57	inside	39762
cg00391067	2	39145400	-2.24	0.000599	0.0468	LOC100271715	TSS1500	ARHGEF33	promoter	1104
cg24480540	2	39356161	2.26	0.000583	0.0459			SOS1	upstream	4675
cg10679625	2	39565816	-1.91	0.000288	0.028	MAP4K3;MAP4K3	Body;Body	MAP4K3	inside	98637
cg04461334	2	39660945	-1.71	1.97e-06	0.000686	MAP4K3	Body	MAP4K3	inside	3508
cg15136153	2	39777884	-1.46	0.000355	0.0325	LOC728730	Body	MAP4K3-DT	inside	36597
cg03604075	2	40685801	-2.48	4.15e-05	0.00674	SLC8A1	5'UTR	SLC8A1	inside	53774
cg19473757	2	41935095	-2.09	2.03e-09	4.8e-06			LINC01913	upstream	169600
cg00484711	2	42331922	7.05	9.19e-09	1.34e-05			PKDCC	downstream	56761
cg25037343	2	42981861	-2.17	3.08e-06	0.000953	MTA3;MTA3	3'UTR;3'UTR	MTA3	inside	186676
cg23759710	2	42990957	-1.69	0.000414	0.0361	OXER1	1stExon	OXER1	inside	444
cg23844967	2	43038158	-0.28	0.000647	0.0493			HAAO	upstream	18407
cg17517296	2	43107458	2.38	7.3e-10	2.42e-06			HAAO	upstream	87707
cg10144055	2	43133359	1.45	0.000517	0.0422			HAAO	upstream	113608
cg18439980	2	43164201	-1.81	0.000114	0.0142			HAAO	upstream	144450
cg02996903	2	43281713	-2.78	3.61e-06	0.00108			ZFP36L2	downstream	172032
cg12018969	2	43350413	4.15	5.54e-05	0.00842			ZFP36L2	downstream	103332
cg09308580	2	43405947	2.44	1.74e-05	0.00352			ZFP36L2	downstream	47798
cg13557069	2	43595507	-3.21	1.43e-05	0.00303	THADA;THADA;THADA	Body;Body;Body	THADA	inside	227678
cg08786858	2	43603637	-0.62	0.000131	0.0158	THADA;THADA;THADA	Body;Body;Body	THADA	inside	219548
cg25781162	2	44065996	-0.49	0.000579	0.0457	ABCG8;ABCG5	TSS200;TSS200	ABCG5	inside	8
cg05864261	2	44066030	-2	1.21e-05	0.00269	ABCG8;ABCG5	TSS200;TSS200	ABCG5	promoter	26
cg22413509	2	44780801	-1.68	0.000167	0.0188	CAMKMT	Body	CAMKMT	inside	191758
cg13064745	2	44788388	-3.19	0.000169	0.019	CAMKMT	Body	CAMKMT	inside	199345
cg13299425	2	44968238	-3.28	2.39e-05	0.00446	CAMKMT	Body	CAMKMT	inside	379195
cg19023851	2	45460634	4.83	2.75e-06	0.000878	LINC01121	Body	LINC01121	inside	21446
cg06613222	2	45956963	-2.56	3.26e-05	0.00564	PRKCE	Body	PRKCE	inside	53090
cg03910724	2	45962284	1.25	0.000508	0.0417	PRKCE	Body	PRKCE	inside	58411
cg21269770	2	46125199	3.53	0.000141	0.0166	PRKCE	Body	PRKCE	inside	246156
cg17909019	2	46227654	-2.7	3.29e-06	0.001	PRKCE	Body	PRKCE	inside	348611
cg25940769	2	46294020	-2.53	2.01e-05	0.00394	PRKCE	Body	PRKCE	inside	414977
cg17055252	2	46389177	2.86	0.000263	0.0262	PRKCE	Body	PRKCE	inside	510134
cg19311375	2	46542361	-2.06	2.25e-05	0.00427	EPAS1	Body	EPAS1	inside	17820
cg14358543	2	46555124	0.74	6.99e-05	0.00999	EPAS1	Body	EPAS1	inside	30583
cg17035547	2	46560834	1.24	0.0002	0.0216	EPAS1	Body	EPAS1	inside	36293
cg26818573	2	46717839	4.02	3.71e-12	5.47e-08			TMEM247	downstream	11135
cg08016578	2	47042548	-0.65	7.36e-06	0.00183	LINC01118	TSS1500	LINC01118	promoter	1259
cg12080687	2	47063626	1.78	0.000611	0.0474	LOC100134259	Body	LINC01119	inside	8623
cg25862392	2	47198044	4.49	4.11e-09	7.39e-06	TTC7A;TTC7A;TTC7A;TTC7A	Body;5'UTR;Body;Body	TTC7A	inside	20542
cg15528872	2	47205092	3.41	5.03e-06	0.00138	TTC7A;TTC7A;TTC7A;TTC7A	Body;5'UTR;Body;Body	TTC7A	inside	27590
cg06528816	2	47242277	-3.91	1.76e-08	2.17e-05	TTC7A	Body	TTC7A	inside	20907
cg13413060	2	47711689	-2.74	0.000467	0.0394			MSH2	inside	81483
cg19490082	2	47725216	-3.75	2.15e-10	1.05e-06			MSH2	inside	95010
cg08074851	2	47797590	-0.73	0.000223	0.0233	KCNK12	TSS200	MSH2	inside	167384
cg21672758	2	48340131	-1.76	0.000149	0.0173			FOXN2	upstream	201664
cg13025189	2	48373026	-1.59	0.000366	0.0331			FOXN2	upstream	168769
cg10442325	2	48401950	1.32	0.000183	0.0202			FOXN2	upstream	139845
cg14260098	2	48835019	-2.11	3.92e-05	0.00646	STON1-GTF2A1L;STON1-GTF2A1L;STON1-GTF2A1L	Body;Body;Body	STON1-GTF2A1L	inside	27293
cg14329860	2	51240310	2.74	1.3e-06	0.000506	NRXN1;NRXN1	Body;Body	NRXN1	inside	19364
cg05001401	2	53982382	-4.04	1.56e-05	0.00323	ASB3;GPR75-ASB3;ASB3;ASB3	Body;Body;5'UTR;5'UTR	ASB3	inside	31764
cg24246165	2	54435033	-2.72	1.33e-06	0.000512	ACYP2	Body	ACYP2	inside	92623
cg14919082	2	54901055	3.26	4.23e-06	0.00121			SPTBN1	downstream	16096
cg11461407	2	55320612	2.06	0.000309	0.0294			RTN4	upstream	42878
cg17118867	2	58984947	-1.29	0.000618	0.0478	LINC01122	Body	LINC01122	inside	237059
cg00698355	2	60165556	-2.64	0.000147	0.0171			MIR4432	downstream	449024
cg05226072	2	60441246	4.19	2.41e-11	2.19e-07			MIR4432	downstream	173334
cg06629713	2	60580559	1.52	0.000337	0.0312			MIR4432	downstream	34021
cg06452258	2	60597809	5.05	2.81e-08	3.03e-05			MIR4432	downstream	16771
cg11699403	2	60611575	-0.84	0.000507	0.0416			MIR4432	downstream	3005
cg07129744	2	60673912	1.57	0.000317	0.0299			BCL11A	downstream	106721
cg19040195	2	60687132	4.79	1.01e-08	1.43e-05	BCL11A;BCL11A;BCL11A	3'UTR;Body;Body	BCL11A	inside	93501
cg02334333	2	60687392	3.08	7.24e-09	1.13e-05	BCL11A;BCL11A;BCL11A	3'UTR;Body;Body	BCL11A	inside	93241
cg17753356	2	60711641	1.24	7.71e-05	0.0107	BCL11A;BCL11A;BCL11A	Body;Body;Body	BCL11A	inside	68992
cg13721814	2	60726053	2.05	1.03e-07	7.79e-05	BCL11A;BCL11A;BCL11A	Body;Body;Body	BCL11A	inside	54580
cg24760379	2	60756422	2.88	0.000108	0.0137	BCL11A;BCL11A;BCL11A	Body;Body;Body	BCL11A	inside	24211
cg26819428	2	60784878	0.4	8.4e-05	0.0114			BCL11A	upstream	4245
cg12151150	2	60795541	1.99	0.000201	0.0217			BCL11A	upstream	14908
cg19905379	2	61034533	1.04	0.000382	0.0341			PAPOLG	downstream	25513
cg08114120	2	61164674	2.1	3.44e-05	0.00586			PUS10	downstream	80691
cg10029521	2	61677351	-2.81	1.01e-05	0.00236	USP34	Body	USP34	inside	20498
cg11590578	2	61692396	-2.28	1.32e-05	0.00285	USP34	Body	USP34	inside	5453
cg11102682	2	62266795	2.11	6.96e-05	0.00996	COMMD1	Body	COMMD1	inside	133992
cg13073332	2	62515892	-3.78	1.53e-08	1.97e-05			B3GNT2	downstream	92630
cg12139537	2	62972370	-1.63	7.85e-06	0.00193	EHBP1;EHBP1;EHBP1;EHBP1	Body;Body;Body;Body	EHBP1	inside	38338
cg15760433	2	62972798	-2.8	5.74e-05	0.00864	EHBP1;EHBP1;EHBP1;EHBP1	Body;Body;Body;Body	EHBP1	inside	38766
cg11568374	2	64015338	-2.42	0.000476	0.0399			UGP2	upstream	52760
cg02243157	2	64047802	4.55	0.000253	0.0255			UGP2	upstream	20296
cg15612945	2	64242453	3.46	0.00054	0.0435	VPS54;VPS54	5'UTR;5'UTR	VPS54	inside	3761
cg21954684	2	64341404	-2.87	7.74e-05	0.0107	PELI1	5'UTR	PELI1	inside	30201
cg10839272	2	64450285	3.71	2.16e-08	2.53e-05			LINC00309	upstream	17666
cg15132282	2	64488961	2.12	8.63e-08	6.93e-05			LINC00309	upstream	56342
cg09312544	2	64670121	-2.46	2.15e-06	0.000735			LGALSL	upstream	11206
cg12964770	2	64710206	-2.37	6.27e-05	0.00917			LGALSL	downstream	28879
cg09569409	2	64710230	-2.46	1.84e-06	0.000655			LGALSL	downstream	28903
cg27300125	2	64713000	-3.76	5.25e-09	8.82e-06			LGALSL	downstream	31673
cg06113792	2	64713105	-2.23	0.000285	0.0278			LGALSL	downstream	31778
cg10899725	2	64713291	-3.23	1.98e-06	0.00069			LGALSL	downstream	31964
cg13939344	2	64861637	2.36	4.82e-05	0.00758	SERTAD2	3'UTR	SERTAD2	inside	19409
cg09704401	2	64996998	-1.81	0.000277	0.0272			SERTAD2	upstream	115952
cg26615381	2	65134450	3.05	1.78e-05	0.0036	LOC400958	Body	LINC02245	inside	25131
cg01900115	2	65166602	-1.71	0.000258	0.0259			LINC02245	upstream	7021
cg17940256	2	65179622	-2.26	0.000381	0.0341			LINC02245	upstream	20041
cg23281123	2	65540411	2.85	7.85e-05	0.0108	SPRED2;SPRED2	3'UTR;3'UTR	SPRED2	inside	119245
cg25644567	2	65593921	2.74	0.000525	0.0427	SPRED2;SPRED2;SPRED2	1stExon;5'UTR;Body	SPRED2	inside	65735
cg08467103	2	65593933	4.67	0.000146	0.017	SPRED2;SPRED2	TSS200;Body	SPRED2	inside	65723
cg10831427	2	65594760	3.02	2.42e-05	0.00451	SPRED2;SPRED2	TSS1500;Body	SPRED2	inside	64896
cg14480116	2	65594890	2.93	0.000325	0.0305	SPRED2;SPRED2	TSS1500;Body	SPRED2	inside	64766
cg22572489	2	66660630	-0.35	2.57e-06	0.000834	MEIS1-AS3	TSS200	MEIS1-AS3	promoter	28
cg05701473	2	67788248	-1.4	0.000187	0.0206			ETAA1	downstream	163806
cg12905710	2	68348223	-3.61	4.62e-10	1.75e-06			WDR92	downstream	36455
cg10212432	2	68348450	-3.8	0.000283	0.0277			WDR92	downstream	36228
cg08562592	2	68460264	-2.94	0.000187	0.0206	PPP3R1	Body	PPP3R1	inside	19387
cg14218917	2	68512232	3.06	5.82e-08	5.19e-05	CNRIP1	Body	CNRIP1	inside	34951
cg17640530	2	68547169	-0.25	0.000223	0.0233	CNRIP1;CNRIP1;CNRIP1;CNRIP1	1stExon;1stExon;5'UTR;5'UTR	CNRIP1	inside	14
cg15700582	2	68960656	1.78	1.3e-07	9.24e-05	ARHGAP25;ARHGAP25	TSS1500;TSS1500	ARHGAP25	inside	53910
cg20820367	2	69116791	-2.07	1.66e-06	0.000605			BMP10	upstream	18142
cg13358873	2	69271042	4.17	0.000512	0.0419	ANTXR1;ANTXR1;ANTXR1	Body;Body;Body	ANTXR1	inside	30766
cg20161212	2	69500396	1.55	7.59e-05	0.0106			ANTXR1	downstream	260120
cg00197649	2	69777228	-3.46	1.09e-07	8.12e-05	AAK1	Body	AAK1	inside	93749
cg03737220	2	70002576	-1.63	0.00028	0.0274	ANXA4	5'UTR	ANXA4	inside	33449
cg08792812	2	70009201	-1.54	0.000166	0.0188	ANXA4	Body	ANXA4	inside	40074
cg15065846	2	70123608	-2.16	2e-05	0.00393	SNRNP27;SNRNP27	Body;Body	SNRNP27	inside	2533
cg09948350	2	70189092	3.72	1.74e-05	0.00352	ASPRV1;ASPRV1	5'UTR;1stExon	ASPRV1	inside	305
cg10650269	2	70203895	2.18	3.65e-06	0.00108	PCBP1-AS1	Body	PCBP1-AS1	inside	110252
cg19071507	2	70232569	-1.27	0.000143	0.0168			PCBP1-AS1	inside	81578
cg25420477	2	70319121	-3.52	1.68e-07	0.000111			PCBP1	downstream	4536
cg10934870	2	70488000	6.09	9.82e-07	0.000408	PCYOX1	Body	PCYOX1	inside	2769
cg11343641	2	70647302	-1.65	8.56e-05	0.0116			TGFA	downstream	133845
cg05316492	2	70736862	-1.74	2.29e-05	0.00433	TGFA;TGFA;TGFA;TGFA	Body;Body;Body;Body	TGFA	inside	44285
cg08258960	2	70834450	-1.09	0.000457	0.0387			ADD2	downstream	160925
cg23271234	2	71126275	2.97	0.000472	0.0397	VAX2	TSS1500	VAX2	promoter	1445
cg23050969	2	71170608	1.46	0.000283	0.0277	ATP6V1B1;ATP6V1B1-AS1;ATP6V1B1-AS1	Body;Body;Body	ATP6V1B1	inside	2561
cg22697962	2	71192118	1.17	0.000361	0.0329	ATP6V1B1	Body	ATP6V1B1	inside	24071
cg14476266	2	71304482	1.28	0.000243	0.0248	NAGK	Body	NAGK	inside	8702
cg01223741	2	71309618	-2.19	0.000103	0.0132			NAGK	downstream	13838
cg17037859	2	71704580	6.02	1.64e-07	0.00011	DYSF;DYSF;DYSF;DYSF;DYSF;DYSF;DYSF;DYSF;DYSF;DYSF;DYSF;DYSF;DYSF;DYSF	Body;Body;Body;Body;Body;Body;Body;Body;Body;Body;Body;Body;Body;Body	DYSF	inside	10748
cg03821216	2	71775047	-0.88	2.5e-05	0.00462	DYSF;DYSF;DYSF;DYSF;DYSF;DYSF;DYSF;DYSF;DYSF;DYSF;DYSF;DYSF;DYSF;DYSF	Body;Body;Body;Body;Body;Body;Body;Body;Body;Body;Body;Body;Body;Body	DYSF	inside	81215
cg00781277	2	71830428	2.17	0.000117	0.0145	DYSF;DYSF;DYSF;DYSF;DYSF;DYSF;DYSF;DYSF;DYSF;DYSF;DYSF;DYSF;DYSF;DYSF	Body;Body;Body;Body;Body;Body;Body;Body;Body;Body;Body;Body;Body;Body	DYSF	inside	2026
cg01832908	2	71911217	-0.85	0.000155	0.0179	DYSF;DYSF;DYSF;DYSF;DYSF;DYSF;DYSF;DYSF;DYSF;DYSF;DYSF;DYSF;DYSF;DYSF	Body;Body;Body;Body;Body;Body;Body;Body;Body;Body;Body;Body;Body;Body	DYSF	inside	82815
cg02611881	2	72742910	-1.67	9.26e-06	0.0022	EXOC6B	Body	EXOC6B	inside	310267
cg10398455	2	72904298	-1.35	0.000413	0.036	EXOC6B	Body	EXOC6B	inside	148879
cg17484673	2	73181546	2.71	6.75e-06	0.00172	SFXN5	Body	SFXN5	inside	117419
cg00570575	2	73208343	-0.69	5.87e-05	0.00877	SFXN5	Body	SFXN5	inside	90622
cg23106010	2	73222793	1.17	6.48e-05	0.0094	SFXN5	Body	SFXN5	inside	76172
cg04734865	2	73841447	5.09	1.67e-07	0.000111			ALMS1	downstream	228561
cg14188485	2	73955131	-1.1	0.000289	0.0281			TPRKB	downstream	9386
cg26386284	2	74069276	-1.49	0.000591	0.0463	STAMBP;STAMBP;STAMBP	Body;Body;Body	STAMBP	inside	13151
cg10310642	2	74104385	-1.6	0.00041	0.0359			STAMBP	downstream	48260
cg15071067	2	74196550	-1.86	2.94e-05	0.00524	DGUOK-AS1;DGUOK-AS1	Body;Body	DGUOK	downstream	42597
cg01964004	2	74196572	-1.86	4.1e-05	0.00667	DGUOK-AS1;DGUOK-AS1	Body;Body	DGUOK	downstream	42619
cg02418306	2	74206368	2.27	1.94e-06	0.00068	DGUOK-AS1;DGUOK-AS1	Body;Body	TET3	upstream	7163
cg11525409	2	74236068	3.86	4.59e-06	0.00129			TET3	inside	22537
cg08334830	2	74265933	-1.74	8.03e-07	0.000354	TET3	Body	TET3	inside	52402
cg04100865	2	74311093	-2.45	1.56e-07	0.000106	TET3	Body	TET3	inside	37688
cg26529864	2	74375903	-1.38	8.18e-06	0.00199	BOLA3;BOLA3	TSS1500;TSS1500	BOLA3-AS1	inside	795
cg08722695	2	74378750	-1.07	0.000125	0.0153			BOLA3-AS1	inside	3642
cg17660709	2	74531615	-3.84	5.27e-09	8.82e-06	SLC4A5;SLC4A5;SLC4A5;SLC4A5	ExonBnd;ExonBnd;Body;Body	SLC4A5	inside	29689
cg02205832	2	74561428	-0.75	0.000496	0.041	SLC4A5	5'UTR	SLC4A5	inside	9106
cg17988187	2	74612222	-3.38	1.28e-07	9.16e-05	LOC100189589	TSS1500	DCTN1	inside	6992
cg13774539	2	74612706	-3.48	8.57e-08	6.9e-05	LOC100189589	TSS200	DCTN1	inside	6508
cg13312337	2	74612759	-3.11	5.77e-07	0.000274	LOC100189589	TSS200	DCTN1	inside	6455
cg01656789	2	74803718	-1.28	0.000118	0.0147	C2orf65	Body	M1AP	inside	71739
cg12077754	2	75089669	-4.06	2.16e-07	0.000132	HK2	Body	HK2	inside	29887
cg08286791	2	80412398	-1.26	3.07e-05	0.0054	CTNNA2;CTNNA2	Body;Body	CTNNA2	inside	533720
cg16023637	2	85067744	-1.63	0.000221	0.0231	TRABD2A;TRABD2A;TRABD2A	Body;Body;Body	TRABD2A	inside	40625
cg14110982	2	85363556	1.15	0.000527	0.0427	TCF7L1	Body	TCF7L1	inside	2973
cg00027232	2	85547231	3.38	1.09e-07	8.12e-05	TGOLN2	3'UTR	TGOLN2	inside	8188
cg14947564	2	85625138	-3.54	1.65e-07	0.00011	CAPG;CAPG;CAPG;CAPG;CAPG;CAPG	ExonBnd;ExonBnd;ExonBnd;Body;Body;Body	CAPG	inside	3668
cg03289591	2	85661927	1.19	0.000601	0.0469	SH2D6;SH2D6	5'UTR;1stExon	SH2D6	inside	9
cg13008881	2	85784066	-3.08	3.63e-09	6.8e-06	GGCX;GGCX	Body;Body	GGCX	inside	4591
cg16123939	2	85817259	2.95	0.00014	0.0165	VAMP5	Body	VAMP5	inside	5728
cg18803843	2	85817956	1.86	3.72e-07	0.000199	VAMP5	Body	VAMP5	inside	6425
cg09414612	2	85838835	-0.12	5.55e-05	0.00842	C2orf68	Body	C2orf68	inside	344
cg13865572	2	85905540	-2.11	3.61e-06	0.00108			SFTPB	upstream	9676
cg26976492	2	85955624	3.68	9.16e-08	7.19e-05			ATOH8	upstream	25285
cg23606877	2	86067464	-1.25	2.55e-06	0.000828	ST3GAL5;ST3GAL5	Body;Body	ST3GAL5	inside	48693
cg17218818	2	86157952	-2.26	0.000218	0.0229			ST3GAL5	upstream	41795
cg07133479	2	86420600	-1.18	0.000427	0.0369	IMMT;IMMT;IMMT	Body;Body;Body	IMMT	inside	2293
cg10354401	2	86789025	-1.87	1.43e-05	0.00304	CHMP3;CHMP3;CHMP3;RNF103-CHMP3;CHMP3	Body;Body;Body;Body;5'UTR	CHMP3	inside	1595
cg25493477	2	86830411	-3.03	2.9e-06	0.000912	RNF103-CHMP3	Body	RNF103-CHMP3	inside	117834
cg11958668	2	86830855	-2.94	0.000279	0.0273	RNF103	3'UTR	RNF103	inside	20145
cg14931378	2	86831346	-3.84	0.000608	0.0472	RNF103;RNF103;RNF103-CHMP3	Body;Body;Body	RNF103	inside	19654
cg26431230	2	86852158	-1.42	0.000437	0.0375	RNF103;RNF103;RNF103;RNF103-CHMP3	TSS1500;TSS1500;TSS1500;5'UTR	RNF103-CHMP3	inside	96087
cg05213935	2	89161256	-2.19	3.7e-07	0.000198			MIR4436A	downstream	49372
cg00718513	2	89215272	-2.19	0.000116	0.0144			MIR4436A	downstream	103388
cg13923780	2	89513455	-2.79	3.94e-05	0.00649			MIR4436A	downstream	401571
cg25546991	2	96811841	1.73	2.99e-05	0.00531	DUSP2	TSS1500	DUSP2	promoter	662
cg25667337	2	96812944	-2.44	0.000123	0.0151			DUSP2	promoter	1765
cg20058848	2	96852116	-0.76	7.93e-05	0.0109	STARD7	3'UTR	STARD7	inside	22457
cg13384049	2	96873221	-2.31	0.000264	0.0263	STARD7-AS1;STARD7	TSS1500;Body	STARD7	inside	1352
cg10653297	2	96905832	-1.28	1.9e-05	0.00377	LOC285033	TSS200	STARD7-AS1	inside	31678
cg02873880	2	96913500	-1.19	0.000637	0.0487			TMEM127	downstream	18251
cg01923915	2	96965099	-4.14	7.71e-11	4.81e-07	SNRNP200	Body	SNRNP200	inside	6208
cg24406344	2	97167519	1.66	1.74e-06	0.000628	NEURL3	Body	NEURL3	inside	3575
cg00499237	2	97169033	1.82	2.65e-05	0.00483	NEURL3	Body	NEURL3	inside	2061
cg00423969	2	97359879	1.86	1.19e-05	0.00265	FER1L5;FER1L5	Body;TSS1500	FER1L5	inside	2952
cg09218531	2	97551653	2.86	0.000131	0.0158	FAM178B;FAM178B;FAM178B	Body;Body;Body	FAM178B	inside	100648
cg04724408	2	98423837	-1.63	3.49e-06	0.00105	TMEM131	Body	TMEM131	inside	188517
cg12081267	2	98486185	-4.29	5.78e-05	0.00868	TMEM131	Body	TMEM131	inside	126169
cg04223924	2	98552472	-3.6	4.07e-05	0.00664	TMEM131	Body	TMEM131	inside	59882
cg16431278	2	98552787	-2.71	2.96e-05	0.00527	TMEM131	Body	TMEM131	inside	59567
cg20923498	2	99096920	-3.49	2.03e-07	0.000127	INPP4A;INPP4A;INPP4A;INPP4A	5'UTR;5'UTR;5'UTR;5'UTR	INPP4A	inside	35599
cg02420943	2	99122909	-2.77	0.000196	0.0213	INPP4A;INPP4A;INPP4A;INPP4A	5'UTR;5'UTR;5'UTR;5'UTR	INPP4A	inside	61588
cg18455616	2	99124870	-4.03	7.78e-08	6.48e-05	INPP4A;INPP4A;INPP4A;INPP4A	5'UTR;5'UTR;5'UTR;5'UTR	INPP4A	inside	63549
cg22322653	2	99167915	5.42	0.000339	0.0314	INPP4A;INPP4A;INPP4A;INPP4A	Body;Body;Body;Body	INPP4A	inside	106594
cg15929700	2	99193996	-1.71	0.00031	0.0294	INPP4A;INPP4A;INPP4A;INPP4A	Body;Body;Body;Body	INPP4A	inside	132675
cg10123293	2	99228465	-2.89	0.000481	0.0402	UNC50	Body	UNC50	inside	3158
cg18723763	2	99251272	-3.24	0.00026	0.026	MGAT4A;MGAT4A	Body;Body	MGAT4A	inside	96317
cg20942203	2	99251476	-0.94	0.000563	0.0449	MGAT4A;MGAT4A	Body;Body	MGAT4A	inside	96113
cg11698890	2	99254310	-2.09	5.48e-05	0.00835	MGAT4A;MGAT4A	Body;Body	MGAT4A	inside	93279
cg25094859	2	99260337	-1.85	0.000368	0.0333	MGAT4A;MGAT4A	Body;Body	MGAT4A	inside	87252
cg26898436	2	99280007	-1.62	8.76e-05	0.0118	MGAT4A;MGAT4A	TSS200;Body	MGAT4A	inside	67582
cg13584531	2	99280070	-2.72	9.76e-07	0.000407	MGAT4A;MGAT4A	TSS200;Body	MGAT4A	inside	67519
cg02356039	2	99450442	2.99	2.17e-08	2.53e-05	KIAA1211L	Body	KIAA1211L	inside	102242
cg04260584	2	100020390	-1.67	0.000368	0.0332	REV1;REV1	Body;Body	REV1	inside	86090
cg02100722	2	100088186	-2.38	1.29e-10	7.16e-07	REV1;REV1	5'UTR;5'UTR	REV1	inside	18294
cg14328771	2	100091472	-3.27	0.00058	0.0458	REV1;REV1	5'UTR;5'UTR	REV1	inside	15008
cg09622624	2	100135414	5.03	4.65e-07	0.000235			AFF3	downstream	623623
cg10799245	2	100484298	1.77	3.71e-05	0.00622	AFF3;AFF3	Body;Body	AFF3	inside	237971
cg17361881	2	100623422	-1.08	0.00012	0.0149	AFF3;AFF3	Body;Body	AFF3	inside	98847
cg21948812	2	101036551	1.64	0.000151	0.0174			CHST10	promoter	2421
cg25049766	2	101801818	-3.25	3.28e-08	3.43e-05			TBC1D8	upstream	33972
cg17860705	2	101814256	-1.91	8.41e-07	0.000366			TBC1D8	upstream	46410
cg09765245	2	101926154	-3.6	4.69e-06	0.00131	RNF149	TSS1500	MIR5696	close to 3'	242
cg12483321	2	102306136	-1.56	0.000279	0.0274			MAP4K4	upstream	8029
cg14361175	2	102448234	-2.67	8.59e-06	0.00207	MAP4K4;MAP4K4;MAP4K4;MAP4K4;MAP4K4	Body;Body;Body;Body;Body	MAP4K4	inside	6453
cg14325025	2	102608155	0.85	0.000271	0.0268	IL1R2	TSS200	IL1R2	promoter	151
cg20340242	2	102608349	1.58	1.7e-06	0.000617	IL1R2;IL1R2	1stExon;5'UTR	IL1R2	inside	43
cg01437816	2	102658053	4.22	1.47e-09	3.87e-06			IL1R2	downstream	33076
cg15655274	2	102666677	2.23	2.09e-08	2.46e-05			IL1R1	upstream	20159
cg25824530	2	102669076	3.51	1.2e-07	8.67e-05			IL1R1	upstream	17760
cg21362413	2	102920965	-6.64	2.7e-06	0.000867			IL1RL1	upstream	6997
cg17738684	2	102927278	-1.94	0.000233	0.024	IL1RL1	TSS1500	IL1RL1	promoter	684
cg16386158	2	102927397	-2.74	0.000162	0.0184	IL1RL1	TSS1500	IL1RL1	promoter	565
cg17555715	2	102952956	-2.71	6.09e-06	0.00159	IL1RL1;IL1RL1;IL1RL1;IL1RL1	TSS1500;TSS1500;5'UTR;5'UTR	IL1RL1	inside	24994
cg00272070	2	102983575	-1.13	3.36e-05	0.00577	IL18R1;IL18R1	5'UTR;Body	IL18R1	inside	4482
cg04235280	2	103097094	5.09	2.61e-05	0.00478	SLC9A4	Body	SLC9A4	inside	7332
cg21028473	2	103420442	-2.87	0.000181	0.0201	TMEM182	Body	TMEM182	inside	6217
cg19412959	2	103423288	3.29	4.53e-05	0.00723	TMEM182	Body	TMEM182	inside	9063
cg20910931	2	104949644	-2.8	5.84e-05	0.00874			LOC100287010	downstream	75146
cg27317340	2	105093581	1.98	0.000622	0.048	LINC01102	Body	LINC01102	inside	42776
cg02289045	2	105593190	-0.84	0.000184	0.0203	LOC102724691	Body	MRPS9	upstream	61293
cg00543751	2	106054990	-0.84	0.000403	0.0354	FHL2;FHL2	1stExon;5'UTR	FHL2	inside	240
cg10635061	2	106055006	-2.33	7.25e-05	0.0102	FHL2;FHL2	1stExon;5'UTR	FHL2	inside	224
cg01051524	2	106415145	1.37	0.000177	0.0198	NCK2;NCK2	5'UTR;5'UTR	NCK2	inside	53625
cg17558817	2	106475496	-2.75	2.28e-05	0.00432	NCK2;NCK2;NCK2	Body;Body;Body	NCK2	inside	7292
cg21179895	2	106480342	-0.91	8.12e-05	0.0111	NCK2;NCK2;NCK2	Body;Body;Body	NCK2	inside	12138
cg19010214	2	106488957	-2.25	5.81e-07	0.000276	NCK2;NCK2;NCK2	Body;Body;Body	NCK2	inside	20753
cg27646850	2	106527517	5.5	4.04e-09	7.34e-06			NCK2	downstream	59313
cg20952652	2	106757367	2.61	0.000165	0.0187	UXS1	Body	UXS1	inside	53428
cg08397390	2	106795252	-1.22	6.2e-05	0.0091	UXS1;UXS1;UXS1	Body;Body;Body	UXS1	inside	15543
cg13251829	2	106795369	-4.06	5.14e-12	6.78e-08	UXS1;UXS1;UXS1	Body;Body;Body	UXS1	inside	15426
cg25305879	2	106814630	5.7	1.39e-08	1.83e-05			UXS1	upstream	3835
cg01314762	2	106814741	3.63	5.24e-09	8.82e-06			UXS1	upstream	3946
cg06351682	2	106974831	-1.33	0.000635	0.0487			PLGLA	upstream	23739
cg10593519	2	107128531	3.4	4.45e-06	0.00126			RGPD3	upstream	43730
cg22574258	2	108425634	-1.25	1.1e-05	0.0025	GACAT1;GACAT1	Body;Body	RGPD4-AS1	downstream	17651
cg18275618	2	109211017	-3.51	0.000246	0.025	LIMS1;LIMS1;LIMS1	5'UTR;5'UTR;Body	LIMS1	inside	6095
cg17803713	2	109873891	2.06	0.000304	0.029	SH3RF3	Body	SH3RF3	inside	127894
cg04207436	2	109883620	4.51	1.81e-08	2.21e-05	SH3RF3	Body	SH3RF3	inside	137623
cg14643125	2	111801294	3.65	0.000173	0.0194	ACOXL	Body	ACOXL	inside	244703
cg15995935	2	111871839	-1.6	6.36e-06	0.00165	ACOXL	Body	ACOXL	inside	381689
cg22130509	2	112417158	1.56	1.34e-05	0.00289			ANAPC1	downstream	224583
cg03162315	2	112421301	-2.73	0.000169	0.019			ANAPC1	downstream	220440
cg23453794	2	112762187	3.1	1.6e-06	0.00059	MERTK	Body	MERTK	inside	105996
cg01305109	2	112768419	4.6	7.15e-08	6.04e-05	MERTK	Body	MERTK	inside	112228
cg22413209	2	112917281	0.59	3.15e-05	0.0055	FBLN7;FBLN7	Body;Body	FBLN7	inside	21319
cg07737773	2	113305097	2.61	0.000295	0.0285	POLR1B;POLR1B;POLR1B;POLR1B;POLR1B;POLR1B;POLR1B	5'UTR;Body;Body;Body;Body;Body;Body	POLR1B	inside	5124
cg11641673	2	113341773	-0.2	0.000358	0.0327	CHCHD5;CHCHD5;CHCHD5	TSS1500;TSS1500;TSS1500	CHCHD5	promoter	263
cg13481904	2	113346253	3.08	4.23e-05	0.00684	CHCHD5;CHCHD5;CHCHD5	Body;Body;Body	CHCHD5	inside	4217
cg17723759	2	113409785	-0.87	3.42e-05	0.00585	SLC20A1	Body	SLC20A1	inside	6351
cg05011214	2	113478976	2.87	4.93e-05	0.00772			CKAP2L	downstream	43278
cg03282313	2	113545053	2.07	0.00038	0.034			IL1A	promoter	2082
cg02342895	2	113649294	4.22	2.68e-05	0.00487			IL37	upstream	21254
cg01991967	2	113884734	-2.07	0.000134	0.016	IL1RN;IL1RN;IL1RN;IL1RN	5'UTR;TSS1500;Body;Body	IL1RN	inside	9264
cg11201567	2	113933008	1.14	0.000278	0.0273	PSD4	5'UTR	PSD4	inside	1448
cg25118718	2	113987248	-2.13	0.000372	0.0335	PAX8;PAX8;PAX8;PAX8	Body;Body;Body;Body	PAX8	inside	49250
cg23203577	2	114467028	-0.94	0.000651	0.0495			SLC35F5	downstream	47242
cg01822179	2	114606522	-2.25	5.91e-05	0.0088	LOC101060091	Body	ACTR3	upstream	40989
cg15570901	2	114634584	-3.31	3.04e-07	0.000171	LOC101060091	Body	ACTR3	upstream	12927
cg14489030	2	114646429	-3.07	0.0006	0.0468	ACTR3;ACTR3;LOC101060091	TSS1500;TSS1500;Body	ACTR3	promoter	1082
cg14021899	2	119445517	-2.22	5.55e-06	0.00148			EN1	downstream	160242
cg19284751	2	119699789	2.2	0.00031	0.0294	MARCO;MARCO	1stExon;5'UTR	MARCO	inside	44
cg20348647	2	119725853	5.02	1.09e-06	0.00044	MARCO	Body	MARCO	inside	26108
cg04610432	2	120145399	3.19	5.61e-09	9.23e-06			DBI	downstream	20148
cg18049969	2	120156566	1.58	2.4e-06	0.000797			DBI	downstream	31315
cg25079915	2	120192027	2.47	2.52e-06	0.000822	TMEM37	Body	TMEM37	inside	2581
cg23196129	2	120937418	-2.55	6.62e-05	0.00957			EPB41L5	downstream	102871
cg17318748	2	120968133	1.87	0.00024	0.0246			TMEM185B	downstream	12851
cg25950520	2	121036760	-1	0.000533	0.0431	RALB	Body	RALB	inside	26346
cg12729581	2	121076550	-1.39	0.000323	0.0303			RALB	downstream	66136
cg14709239	2	121098464	3.67	1.86e-06	0.000661			INHBB	upstream	5255
cg06525046	2	121155673	-3.19	3.91e-09	7.16e-06			INHBB	downstream	51954
cg22982094	2	121816646	-2.59	0.000163	0.0185			GLI2	downstream	261779
cg06516790	2	121949349	-2.92	7.95e-06	0.00194			TFCP2L1	downstream	93429
cg10577511	2	122277240	-1.65	0.000122	0.015	CLASP1;CLASP1;CLASP1	Body;Body;Body	CLASP1	inside	129812
cg07476851	2	122465112	3.86	0.000387	0.0344	NIFK-AS1	Body	NIFK-AS1	inside	57882
cg16262572	2	122479703	3.55	0.000199	0.0216	NIFK-AS1	Body	NIFK-AS1	inside	72473
cg18108534	2	122480440	-0.75	0.000152	0.0176	NIFK-AS1	Body	NIFK-AS1	inside	73210
cg14634136	2	127410953	-2.04	7.34e-05	0.0103			GYPC	upstream	2558
cg25490280	2	127413128	2.07	0.00012	0.0148	GYPC;GYPC;GYPC	TSS1500;TSS1500;TSS1500	GYPC	promoter	383
cg15190502	2	127441791	-1.49	0.000312	0.0295	GYPC;GYPC;GYPC	5'UTR;Body;Body	GYPC	inside	28280
cg14934553	2	127490700	2.8	3.82e-05	0.00634			GYPC	downstream	77189
cg02116471	2	127805855	0.45	0.000364	0.033	BIN1;BIN1;BIN1;BIN1;BIN1;BIN1;BIN1;BIN1;BIN1;BIN1	3'UTR;3'UTR;3'UTR;3'UTR;3'UTR;3'UTR;3'UTR;3'UTR;3'UTR;3'UTR	BIN1	inside	59048
cg17509462	2	127819238	1.33	1.11e-06	0.000446	BIN1;BIN1;BIN1;BIN1;BIN1;BIN1;BIN1;BIN1;BIN1;BIN1	Body;Body;Body;Body;Body;Body;Body;Body;Body;Body	BIN1	inside	45665
cg07341738	2	127824713	2.87	5.07e-05	0.00787	BIN1;BIN1;BIN1;BIN1;BIN1;BIN1;BIN1;BIN1;BIN1;BIN1	Body;Body;Body;Body;Body;Body;Body;Body;Body;Body	BIN1	inside	40190
cg22542731	2	128440274	-0.54	0.000301	0.0288	LIMS2	TSS1500	LIMS2	promoter	914
cg17537518	2	128850391	-3.78	1.5e-05	0.00314	UGGT1;UGGT1	Body;Body	UGGT1	inside	1609
cg08472795	2	129067253	-3.24	0.000109	0.0137	HS6ST1	Body	HS6ST1	inside	8918
cg11416620	2	129072147	-1.29	0.000141	0.0166	HS6ST1	Body	HS6ST1	inside	4024
cg24698838	2	129199624	-2.53	7.71e-07	0.000343			HS6ST1	upstream	123453
cg00785978	2	129236825	-3.17	8.91e-08	7.04e-05			HS6ST1	upstream	160654
cg15584070	2	129439854	1.41	0.000549	0.0441			HS6ST1	upstream	363683
cg23229770	2	129491004	3.02	0.000327	0.0306			HS6ST1	upstream	414833
cg11722376	2	130691882	3.12	0.000211	0.0224	LOC389033	Body	PLAC9P1	inside	8
cg13083127	2	131128151	-2.98	2.24e-09	5.13e-06	PTPN18;PTPN18	Body;Body	PTPN18	inside	14571
cg13784559	2	131128163	-3.99	5.99e-10	2.13e-06	PTPN18;PTPN18	Body;Body	PTPN18	inside	14583
cg26677137	2	132287065	1.78	0.000473	0.0397	CCDC74A;CCDC74A;CCDC74A;CCDC74A;RNU6-81P	Body;Body;Body;Body;Body	CCDC74A	inside	1658
cg08613144	2	133428836	2.14	0.000484	0.0403	LYPD1;LYPD1;LYPD1	1stExon;5'UTR;TSS1500	LYPD1	inside	234
cg14513117	2	134883195	-1.96	3.29e-06	0.001	MIR3679	TSS1500	MIR3679	promoter	1501
cg20063095	2	134977141	4.62	9.62e-06	0.00226			MGAT5	upstream	34689
cg07319315	2	135149599	3.95	0.000279	0.0273	MGAT5	Body	MGAT5	inside	137769
cg04671559	2	135161487	2.74	1.71e-05	0.00349	MGAT5	Body	MGAT5	inside	149657
cg00912580	2	135169533	2.2	0.000135	0.0161	MGAT5	Body	MGAT5	inside	157703
cg04898302	2	135441409	-3.95	0.000324	0.0304	TMEM163	Body	TMEM163	inside	83925
cg05582186	2	135533044	-1.33	0.000395	0.035			TMEM163	upstream	7710
cg12206840	2	136826451	-2.53	0.000198	0.0215			CXCR4	downstream	49274
cg07784959	2	136873409	-3.18	1.71e-05	0.00348	CXCR4;CXCR4	Body;1stExon	CXCR4	inside	2316
cg06725108	2	136901306	-3.28	7.36e-07	0.000331			CXCR4	upstream	25581
cg10114537	2	137135606	-2.32	3.68e-07	0.000197			CXCR4	upstream	259881
cg23653461	2	142280183	-2.26	1.22e-05	0.00271	LRP1B	Body	LRP1B	inside	609087
cg19867914	2	144234430	1.98	0.000166	0.0188	ARHGAP15	Body	ARHGAP15	inside	41267
cg20012697	2	144331773	-2.5	0.000108	0.0137	ARHGAP15	Body	ARHGAP15	inside	138610
cg10884112	2	144769404	3.67	1.06e-05	0.00242	GTDC1;GTDC1;GTDC1;GTDC1;GTDC1;GTDC1;GTDC1	Body;Body;Body;Body;Body;Body;Body	GTDC1	inside	320679
cg11872231	2	144992352	-2.29	0.000115	0.0143	GTDC1;GTDC1;GTDC1	5'UTR;5'UTR;5'UTR	GTDC1	inside	97731
cg04536365	2	145132549	-1.75	0.000253	0.0255			ZEB2	downstream	145409
cg10918357	2	145136366	-0.81	2.14e-05	0.00411			ZEB2	downstream	141592
cg10363550	2	145170401	-2.52	0.000296	0.0285	ZEB2;ZEB2	Body;Body	ZEB2	inside	104921
cg13298007	2	145188144	-1.54	1.04e-05	0.00239	ZEB2;ZEB2	Body;Body	ZEB2	inside	89814
cg23812660	2	145247292	-0.71	0.000269	0.0266	ZEB2;ZEB2	Body;Body	ZEB2	inside	27904
cg04948016	2	145310966	-1.34	7.04e-05	0.01			ZEB2-AS1	downstream	33785
cg23674806	2	145444731	2.48	0.000422	0.0366	TEX41	Body	TEX41	inside	19197
cg05641051	2	145582991	3.4	5.74e-05	0.00864	TEX41	Body	TEX41	inside	157457
cg04578362	2	145592759	3.04	0.000156	0.0179			TEX41	inside	167225
cg22675732	2	145593773	4.48	1.94e-05	0.00384	TEX41	Body	TEX41	inside	168239
cg01942318	2	146044461	1.09	0.000598	0.0467			TEX41	downstream	618927
cg02908223	2	146569882	2.03	0.000337	0.0313			TEX41	downstream	1144348
cg02910483	2	148055636	-1.59	2.05e-05	0.00399			ACVR2A	upstream	546450
cg00213281	2	149639822	-2.97	4.05e-10	1.61e-06	KIF5C;MIR1978	Body;TSS1500	KIF5C	inside	7030
cg09977333	2	149876935	5.24	7.01e-09	1.1e-05	KIF5C;KIF5C	3'UTR;Body	KIF5C	inside	20486
cg21194722	2	152119201	-1.79	0.000128	0.0155	RBM43	TSS1500	RBM43	promoter	812
cg07346426	2	153587510	-2.87	5.95e-05	0.00883	ARL6IP6;ARL6IP6	Body;Body	ARL6IP6	inside	10961
cg05786348	2	157295032	-2.8	2.83e-05	0.00509	GPD2;GPD2	5'UTR;5'UTR	GPD2	inside	2132
cg06860267	2	157313374	-3.26	2.01e-07	0.000126	GPD2;GPD2	5'UTR;5'UTR	GPD2	inside	20474
cg14191571	2	157330982	2.32	4.4e-06	0.00125	GPD2;GPD2	5'UTR;5'UTR	GPD2	inside	38082
cg24833225	2	158181100	-1.75	1.46e-05	0.00308	ERMN;ERMN;ERMN;ERMN;ERMN	Body;Body;Body;Body;Body	ERMN	inside	3046
cg20433238	2	158183334	-2.56	8.02e-08	6.58e-05	ERMN;ERMN;ERMN;ERMN;ERMN	Body;5'UTR;5'UTR;TSS1500;TSS1500	ERMN	inside	812
cg14424313	2	158987549	3.1	3.18e-05	0.00553	UPP2;UPP2	Body;Body	UPP2	inside	29167
cg19707390	2	159154369	3.25	6.38e-05	0.0093	CCDC148;CCDC148	Body;Body	CCDC148	inside	158896
cg03974400	2	159374784	3	2.89e-06	0.000909	PKP4;PKP4;PKP4;PKP4;PKP4	5'UTR;5'UTR;5'UTR;5'UTR;5'UTR	PKP4	inside	60817
cg16536101	2	161238341	1.42	0.000143	0.0168	RBMS1;RBMS1	Body;Body	RBMS1	inside	111977
cg11200845	2	161726241	5	7.94e-08	6.55e-05			TANK	upstream	267225
cg01246444	2	161775589	1.35	0.000494	0.0409			TANK	upstream	217877
cg19914919	2	161992878	2.92	7.46e-06	0.00185	TANK;TANK	TSS1500;TSS1500	TANK	promoter	588
cg03241330	2	162920114	-1.64	0.000143	0.0168	DPP4	Body	DPP4	inside	9882
cg20046808	2	165531675	3.39	0.000138	0.0164			COBLL1	downstream	167003
cg18203005	2	165755156	-2.94	0.000211	0.0224	SLC38A11;SLC38A11	Body;Body	SLC38A11	inside	56879
cg17770392	2	166669226	-4.04	1.18e-09	3.35e-06			GALNT3	upstream	18057
cg03351487	2	169003820	7.42	6.14e-07	0.000289	STK39	Body	STK39	inside	100285
cg23490396	2	169326407	-2.73	0.000234	0.0241	LASS6	Body	CERS6	inside	13648
cg08500898	2	171036626	1.11	0.000594	0.0465	MYO3B;MYO3B;MYO3B;MYO3B;MYO3B	Body;Body;Body;Body;Body	MYO3B	inside	1971
cg26661122	2	171600867	3.64	1.66e-06	0.000607	LOC101926913	Body	SP5	downstream	29010
cg04790775	2	171600940	5.21	1.26e-05	0.00278	LOC101926913	Body	SP5	downstream	29083
cg15126544	2	171678954	1.17	0.000553	0.0443	GAD1;GAD1	Body;Body	GAD1	inside	5754
cg25142794	2	172012363	-1.71	0.000217	0.0229	TLK1;TLK1	5'UTR;Body	TLK1	inside	5047
cg26740709	2	172177062	-2.8	2.44e-06	0.000807	METTL8	3'UTR	METTL8	inside	114250
cg07870177	2	172268696	2.32	2.13e-05	0.0041	METTL8	5'UTR	METTL8	inside	22616
cg00667403	2	172488042	-1.67	0.000247	0.0251			DYNC1I2	upstream	55877
cg06906406	2	173325787	1.13	0.000567	0.0451	ITGA6;ITGA6	Body;Body	ITGA6	inside	33473
cg26902581	2	173360990	1.59	0.000482	0.0402	ITGA6;ITGA6	Body;Body	ITGA6	inside	21333
cg17145389	2	173539804	-1.95	1.45e-06	0.000549			RAPGEF4-AS1	downstream	61130
cg10275766	2	173591150	1.2	0.000425	0.0367	LOC91149	Body	RAPGEF4-AS1	inside	9784
cg25940746	2	174856441	1.99	0.000521	0.0424			SP3	upstream	26011
cg00337333	2	174856749	-1.06	0.000103	0.0132			SP3	upstream	26319
cg13053861	2	174888959	1.53	2.21e-06	0.000752			OLA1	downstream	224406
cg05640790	2	174890411	2.31	0.000489	0.0406			OLA1	downstream	222954
cg06212224	2	175198768	1.65	0.000106	0.0135	SP9	TSS1500	SP9	promoter	1053
cg03983223	2	175499283	1.36	9.01e-05	0.012	WIPF1;WIPF1;WIPF1	1stExon;5'UTR;5'UTR	WIPF1	inside	48344
cg01621593	2	176341951	3.99	1.18e-05	0.00263			ATP5MC3	upstream	295461
cg18833364	2	176399815	3.14	0.000586	0.0461			ATP5MC3	upstream	353325
cg10994090	2	178193036	-2.81	0.000147	0.0171	LOC100130691	Body	NFE2L2	inside	64383
cg15508223	2	178213318	-3.54	0.000636	0.0487	LOC100130691	Body	NFE2L2	inside	44101
cg25843927	2	178260150	-2.64	1.98e-05	0.0039	AGPS	Body	AGPS	inside	2381
cg00555389	2	178261381	-3.79	2.09e-07	0.00013	AGPS	Body	AGPS	inside	3612
cg17975843	2	178558950	-2.02	0.000272	0.0269	PDE11A;PDE11A;PDE11A;PDE11A	Body;Body;Body;Body	PDE11A	inside	228614
cg23986918	2	179149592	-3.5	1.43e-05	0.00304	OSBPL6;OSBPL6;OSBPL6;OSBPL6	5'UTR;5'UTR;5'UTR;5'UTR	OSBPL6	inside	90384
cg05098551	2	179344725	2.85	2.47e-05	0.00459	FKBP7;FKBP7;PLEKHA3;MIR548N	TSS1500;TSS1500;TSS1500;Body	MIR548N	inside	97920
cg25205801	2	179710133	-2.67	2.53e-05	0.00466	CCDC141	Body	CCDC141	inside	39686
cg11000869	2	179989225	-1.26	1.05e-05	0.00242	SESTD1	Body	SESTD1	inside	140125
cg26189818	2	180137781	4.65	2.64e-06	0.000851			SESTD1	upstream	8431
cg13012015	2	181983380	-3.75	4.8e-05	0.00756			UBE2E3	downstream	137529
cg23297742	2	182005378	1.47	0.000334	0.031	LOC101927156	Body	UBE2E3	downstream	159527
cg02251917	2	182133334	-1.65	0.000493	0.0409	LOC101927156	Body	MIR4437	downstream	37045
cg04551166	2	182240461	-2.68	0.000199	0.0215	LOC101927156	Body	MIR4437	upstream	70082
cg24876618	2	182311777	-3.08	0.000135	0.0161			ITGA4	upstream	9842
cg09845785	2	183387501	0.88	0.000479	0.0401	PDE1A;PDE1A	TSS200;TSS1500	PDE1A	inside	71
cg00473916	2	183878531	-3.03	1.64e-07	0.00011	NCKAP1;NCKAP1	Body;Body	NCKAP1	inside	25055
cg27218896	2	183925348	-4.15	3.69e-08	3.71e-05			DUSP19	upstream	17939
cg27609375	2	187420032	-3.57	6.66e-06	0.0017			ITGAV	upstream	34758
cg14096595	2	187420141	-4.62	3.57e-09	6.8e-06			ITGAV	upstream	34649
cg26300121	2	188451350	3.46	0.000104	0.0133			TFPI	upstream	32131
cg16763401	2	190258603	-1.83	9.78e-05	0.0127			WDR75	upstream	47556
cg17076595	2	190370333	-2.54	0.000511	0.0418			WDR75	downstream	64174
cg05543972	2	190522946	-3.23	6.37e-07	0.000297			ASNSD1	upstream	3179
cg16484820	2	190524924	-2.96	2.84e-07	0.000161	ASNSD1	TSS1500	ASNSD1	promoter	1201
cg15635368	2	191208116	0.46	0.000109	0.0138	INPP1;INPP1	TSS200;TSS200	INPP1	promoter	80
cg07672071	2	191223603	-3.18	0.000519	0.0423	INPP1;INPP1	5'UTR;5'UTR	INPP1	inside	15407
cg15998761	2	191300784	-2.49	6.31e-05	0.00921	MFSD6	Body	MFSD6	inside	27703
cg15794584	2	191332000	-2.59	1.36e-05	0.00293	MFSD6	Body	MFSD6	inside	58919
cg00434123	2	191505431	3.31	1.59e-05	0.00329			NAB1	upstream	8417
cg12944551	2	191839759	-2.48	0.000149	0.0173	STAT1	Body	STAT1	inside	39217
cg13107596	2	191886156	2.79	0.000289	0.028			STAT1	upstream	7180
cg13316148	2	191916269	-1.72	0.000104	0.0133	STAT4	Body	STAT4	inside	99471
cg24636814	2	191980241	-2.67	1.05e-07	7.92e-05	STAT4;STAT4	Body;Body	STAT4	inside	35499
cg11303634	2	191980337	-1.58	0.000199	0.0215	STAT4;STAT4	Body;Body	STAT4	inside	35403
cg02856510	2	192043611	-4.21	3.8e-07	0.000202			STAT4	upstream	4709
cg15074047	2	192701514	-2.28	3.22e-05	0.00559	SDPR	Body	CAVIN2	inside	10492
cg22096955	2	196427130	1.87	8.11e-05	0.0111			SLC39A10	upstream	94402
cg03363318	2	196467488	-1.34	4.46e-06	0.00126			SLC39A10	upstream	54044
cg21247590	2	198070356	-1.11	7.67e-05	0.0107			ANKRD44	inside	105165
cg17866376	2	198114908	-1.35	4.08e-05	0.00665	ANKRD44;ANKRD44	Body;Body	ANKRD44	inside	60613
cg11891609	2	198265140	-1.53	1.89e-07	0.00012	SF3B1;SF3B1	ExonBnd;Body	SF3B1	inside	34631
cg03513874	2	198303466	0.34	0.000362	0.0329			SF3B1	upstream	3695
cg26498539	2	198362275	-2.68	0.000654	0.0496	HSPD1;HSPD1	Body;Body	HSPD1	inside	2537
cg15810023	2	198441491	5.95	2.61e-09	5.65e-06	RFTN2	Body	RFTN2	inside	99093
cg22477813	2	199240201	-2.17	3.58e-06	0.00107	LOC101927619	TSS1500	PLCL1	downstream	570775
cg27617715	2	200637602	-5.55	1.87e-07	0.00012	FTCDNL1	Body	FTCDNL1	inside	78294
cg14108285	2	200787960	-1.42	0.000627	0.0482	C2orf69	Body	C2orf69	inside	11981
cg01025296	2	200818776	-0.98	0.00043	0.0371	C2orf47;TYW5;TYW5;TYW5;TYW5;TYW5	TSS1500;Body;Body;Body;Body;Body	TYW5	inside	1683
cg15318753	2	201173803	-1.82	0.000201	0.0217	SPATS2L;SPATS2L;SPATS2L;SPATS2L;SPATS2L;SPATS2L;SPATS2L	1stExon;5'UTR;5'UTR;5'UTR;5'UTR;5'UTR;5'UTR	SPATS2L	inside	130
cg08866865	2	201173897	-0.75	3.42e-05	0.00585	SPATS2L;SPATS2L;SPATS2L;SPATS2L	5'UTR;5'UTR;5'UTR;5'UTR	SPATS2L	inside	224
cg19025272	2	201177919	-1.98	0.00032	0.0301	SPATS2L;SPATS2L;SPATS2L;SPATS2L	5'UTR;5'UTR;5'UTR;5'UTR	SPATS2L	inside	4246
cg00556627	2	201187003	-3.56	0.000282	0.0276	SPATS2L;SPATS2L;SPATS2L;SPATS2L	5'UTR;5'UTR;5'UTR;5'UTR	SPATS2L	inside	13330
cg02754054	2	201214930	-1.49	0.000465	0.0393	SPATS2L;SPATS2L;SPATS2L;SPATS2L;SPATS2L;SPATS2L;SPATS2L	5'UTR;5'UTR;5'UTR;5'UTR;5'UTR;5'UTR;Body	SPATS2L	inside	41257
cg21368996	2	201593511	0.87	0.000333	0.031	AOX2P;LOC100507140	Body;Body	AOX2P	inside	33065
cg24365676	2	201922108	-3.57	3.31e-05	0.00571	FAM126B	5'UTR	FAM126B	inside	14284
cg17974460	2	202510866	-2.74	0.000473	0.0397	MPP4	Body	MPP4	inside	52551
cg19987296	2	202655135	-1.56	0.0005	0.0412			CDK15	promoter	42
cg16067528	2	202655138	-2.26	0.000296	0.0285			CDK15	promoter	39
cg01646362	2	202723702	0.63	2.6e-05	0.00477	CDK15;CDK15;CDK15	Body;Body;Body	CDK15	inside	4189
cg09366988	2	204399782	-0.19	0.000572	0.0453	RAPH1;RAPH1	5'UTR;5'UTR	RAPH1	inside	276
cg18790427	2	204547598	3.63	9.53e-05	0.0125			CD28	upstream	23600
cg13451763	2	204574318	-1.75	8.74e-05	0.0117	CD28;CD28;CD28	Body;Body;Body	CD28	inside	3120
cg13109155	2	204735897	-3.4	5.28e-06	0.00142	CTLA4;CTLA4	Body;Body	CTLA4	inside	3386
cg15913157	2	206223286	-2.72	3.23e-05	0.00559	PARD3B;PARD3B;PARD3B	Body;Body;Body	PARD3B	inside	812770
cg25715429	2	206628747	-6.35	0.000349	0.0321	NRP2;NRP2;NRP2;NRP2;NRP2	Body;Body;Body;Body;Body	NRP2	inside	81523
cg27213872	2	206667827	1.59	0.000659	0.0499			NRP2	downstream	120603
cg22929018	2	207024348	-0.11	0.000606	0.0471	EEF1B2;EEF1B2;EEF1B2;EEF1B2;EEF1B2;EEF1B2;NDUFS1	5'UTR;5'UTR;5'UTR;1stExon;1stExon;1stExon;TSS200	EEF1B2	inside	30
cg27243969	2	207535692	1.5	0.000583	0.0459	DYTN	Body	DYTN	inside	47428
cg01177361	2	207697759	-1.82	4.14e-06	0.00119			FASTKD2	downstream	67647
cg11608958	2	207836769	2.36	0.000632	0.0485			CPO	downstream	32491
cg07062978	2	207847270	-1.35	4.56e-05	0.00726			CPO	downstream	42992
cg06689758	2	207847420	-3.85	3.11e-08	3.28e-05			CPO	downstream	43142
cg02534167	2	207987951	2.09	1.27e-05	0.00278	KLF7;KLF7;KLF7;KLF7;KLF7	Body;Body;Body;Body;Body	KLF7	inside	44019
cg02796279	2	208101334	3.41	6.03e-06	0.00158			KLF7	upstream	69364
cg02235628	2	208151071	-2.03	1.4e-05	0.003			KLF7	upstream	119101
cg08009423	2	208586581	1.18	0.000288	0.028	CCNYL1;CCNYL1	Body;Body	CCNYL1	inside	10317
cg14963666	2	209354581	-2.39	5.13e-05	0.00794	PTH2R;PTH2R	Body;Body	PTH2R	inside	844
cg26131735	2	213776122	-1.53	0.000112	0.0141			MIR4776-1	upstream	14859
cg26285241	2	213987563	-4	1.38e-07	9.72e-05	IKZF2;IKZF2	Body;Body	IKZF2	inside	28770
cg15082526	2	216936285	2.79	0.000221	0.0232	PECR	Body	PECR	inside	10254
cg01355141	2	216943712	4.18	0.000314	0.0297	PECR	Body	PECR	inside	2827
cg26891362	2	216995507	1.94	0.0001	0.0129	XRCC5	Body	XRCC5	inside	13899
cg25364972	2	217075573	3.69	5.22e-05	0.00805			XRCC5	downstream	93965
cg00427854	2	217120445	-2.01	8.05e-05	0.0111			2018-03-04	downstream	116305
cg05673767	2	217351940	3.14	1.11e-07	8.22e-05			SMARCAL1	downstream	72570
cg07240396	2	217352005	3.56	2.36e-06	0.00079			SMARCAL1	downstream	72635
cg27647944	2	218082730	-1.66	2.46e-06	0.000811			DIRC3	downstream	538586
cg10507267	2	218085043	-2.02	0.000146	0.017			DIRC3	downstream	536273
cg03539501	2	218227534	-2.43	3.56e-05	0.00601	DIRC3	Body	DIRC3	inside	393782
cg10174643	2	218680226	-0.67	0.000588	0.0462	TNS1	Body	TNS1	inside	128570
cg02073874	2	218696376	3.85	2.49e-11	2.21e-07	TNS1;TNS1;TNS1	Body;Body;Body	TNS1	inside	112420
cg14370705	2	218799763	1.91	2.1e-08	2.47e-05	TNS1	5'UTR	TNS1	inside	43779
cg01528520	2	218880649	0.97	5.68e-05	0.00857			TNS1	upstream	12931
cg05644639	2	218882675	1.84	0.00024	0.0246			TNS1	upstream	14957
cg00122854	2	218898491	2.07	0.000554	0.0443			RUFY4	promoter	1166
cg03832522	2	218898668	4.32	7.95e-05	0.011			RUFY4	promoter	989
cg23940612	2	218898788	2.48	0.000239	0.0245			RUFY4	promoter	869
cg05099863	2	218937172	3.43	8.35e-05	0.0114	RUFY4;RUFY4	Body;Body	RUFY4	inside	3434
cg17536959	2	219021022	5.2	1.69e-07	0.000111			CXCR1	downstream	10694
cg23714263	2	219110373	0.35	0.000109	0.0138	ARPC2;ARPC2	Body;Body	ARPC2	inside	10309
cg02640489	2	219153935	-2.28	7.74e-05	0.0107	PNKD;TMBIM1	Body;5'UTR	TMBIM1	inside	3345
cg01520853	2	219259478	-1.52	2.63e-07	0.000153	SLC11A1	Body	SLC11A1	inside	8120
cg01066837	2	219616422	-1.01	9.21e-07	0.000392	TTLL4;TTLL4	ExonBnd;Body	TTLL4	inside	5544
cg13858106	2	220436948	-2.4	6.25e-05	0.00914	OBSL1;INHA	TSS1500;TSS200	INHA	promoter	6
cg21093326	2	223313861	1.86	0.00023	0.0239	SGPP2	Body	SGPP2	inside	24539
cg15364336	2	223656902	1.97	0.000539	0.0435			ACSL3	upstream	68830
cg12667294	2	223670481	3.34	1.45e-06	0.000547			ACSL3	upstream	55251
cg23045317	2	223670610	3.06	1.48e-05	0.00312			ACSL3	upstream	55122
cg23363263	2	224751989	3.48	3.56e-06	0.00107	WDFY1	Body	WDFY1	inside	58063
cg15457217	2	224780409	4.73	7.59e-08	6.35e-05	WDFY1	Body	WDFY1	inside	29643
cg14586711	2	224783534	1.21	0.000115	0.0143	WDFY1	Body	WDFY1	inside	26518
cg15239304	2	224810907	-0.73	3.21e-05	0.00558	WDFY1	TSS1500	WDFY1	promoter	855
cg25757820	2	224819307	4.1	1.18e-05	0.00264			MRPL44	upstream	2814
cg21464060	2	224937584	-1.05	0.000227	0.0236			SERPINE2	upstream	33548
cg06242562	2	224993305	-2.77	6.83e-06	0.00173			SERPINE2	upstream	89269
cg08438609	2	225809402	1.45	0.000516	0.0421	DOCK10;DOCK10	Body;Body	DOCK10	inside	97928
cg24771854	2	227055093	-1.59	0.00014	0.0165			LOC646736	downstream	47583
cg25384507	2	228678393	3.52	0.00029	0.0281	CCL20;CCL20	TSS200;TSS200	CCL20	promoter	165
cg26613203	2	228678435	3.83	0.000548	0.044	CCL20;CCL20	TSS200;TSS200	CCL20	promoter	123
cg25532221	2	228728246	-1.71	1.91e-05	0.00379			DAW1	upstream	8081
cg25647269	2	231576055	-2.29	5.14e-05	0.00795			CAB39	promoter	1502
cg05447875	2	231583339	-2.62	7.93e-08	6.55e-05	CAB39;CAB39;CAB39	5'UTR;5'UTR;5'UTR	CAB39	inside	5076
cg18929483	2	231586701	3.72	4.81e-05	0.00757	CAB39;CAB39;CAB39	5'UTR;5'UTR;5'UTR	CAB39	inside	8438
cg09458420	2	231661317	-3.07	9.1e-07	0.000389	CAB39;CAB39;CAB39	Body;Body;Body	CAB39	inside	83054
cg20287234	2	231789465	5	1.09e-07	8.12e-05	GPR55	5'UTR	GPR55	inside	36226
cg23002660	2	232106754	3.62	5.45e-05	0.00832	ARMC9;ARMC9;ARMC9	Body;Body;Body	ARMC9	inside	43460
cg22069247	2	232393256	-2.98	1.92e-05	0.00381	NMUR1	Body	NMUR1	inside	1926
cg11619090	2	232536151	1.47	0.000191	0.0209			PTMA	upstream	37084
cg25676797	2	232782353	-2.34	4.97e-06	0.00136			NPPC	downstream	8685
cg25744274	2	232880298	-1.04	0.000197	0.0214	DIS3L2;DIS3L2;DIS3L2;DIS3L2;DIS3L2	Body;Body;Body;Body;Body	DIS3L2	inside	54005
cg22982930	2	232880480	-2.27	3.96e-05	0.0065	DIS3L2;DIS3L2;DIS3L2;DIS3L2;DIS3L2	Body;Body;Body;Body;Body	DIS3L2	inside	54187
cg01224965	2	233076983	-3.68	3.84e-07	0.000203	DIS3L2;DIS3L2;DIS3L2;DIS3L2	Body;Body;Body;Body	DIS3L2	inside	187996
cg07584031	2	233416387	-1.13	0.000228	0.0237	TIGD1;EIF4E2	TSS1500;Body	EIF4E2	inside	1030
cg04868788	2	233951613	1.57	1.55e-05	0.00322	INPP5D;INPP5D	Body;Body	INPP5D	inside	26577
cg05295635	2	233966797	-2.74	4.55e-05	0.00725	INPP5D;INPP5D	Body;Body	INPP5D	inside	41761
cg14012546	2	233981788	3.4	1.89e-07	0.00012	INPP5D;INPP5D	Body;Body	INPP5D	inside	56752
cg22666015	2	233981885	2.04	0.000102	0.0132	INPP5D;INPP5D	Body;Body	INPP5D	inside	56849
cg07026910	2	234070710	2.33	0.000477	0.04	INPP5D;INPP5D	Body;Body	INPP5D	inside	145674
cg05724080	2	234246583	-2.63	2.38e-05	0.00445	SAG	Body	SAG	inside	18389
cg10549071	2	235160451	-1.89	2.86e-05	0.00514			SPP2	downstream	201105
cg15408905	2	235331723	-2.31	2.62e-05	0.00479			ARL4C	downstream	73970
cg03021910	2	235388264	-0.69	0.00013	0.0157			ARL4C	downstream	17429
cg09600509	2	235489160	0.46	0.000309	0.0294			ARL4C	upstream	83467
cg09304397	2	235580461	-2.34	1.75e-06	0.000631			ARL4C	upstream	174768
cg21357247	2	235996646	1.41	8.76e-05	0.0118			SH3BP4	downstream	109299
cg14974782	2	237085626	2.8	0.000241	0.0247			GBX2	upstream	8974
cg05487345	2	237657127	3.83	9.19e-11	5.49e-07			ACKR3	downstream	178747
cg18111248	2	237657200	3.74	1.21e-09	3.39e-06			ACKR3	downstream	178820
cg10117579	2	237780629	4.32	2.77e-08	3.02e-05			COPS8	upstream	213455
cg13933685	2	237780791	4.59	0.000237	0.0244			COPS8	upstream	213293
cg08912468	2	238066145	-1.91	5.33e-05	0.00817			COPS8	downstream	72061
cg20055945	2	238066288	-1.59	0.000146	0.017			COPS8	downstream	72204
cg08166615	2	238557405	3.06	8.04e-08	6.58e-05	LRRFIP1	Body	LRRFIP1	inside	21181
cg23998165	2	238591696	-2.38	5.84e-05	0.00873	LRRFIP1	Body	LRRFIP1	inside	55472
cg16630940	2	238602811	-0.79	0.000431	0.0371	LRRFIP1;LRRFIP1;LRRFIP1;LRRFIP1;LRRFIP1	Body;Body;Body;Body;Body	LRRFIP1	inside	2004
cg02797113	2	238609529	-2.63	1.15e-06	0.00046	LRRFIP1;LRRFIP1;LRRFIP1;LRRFIP1;LRRFIP1	Body;Body;Body;Body;Body	LRRFIP1	inside	8722
cg19497511	2	238609807	-2.61	3.02e-06	0.000942	LRRFIP1;LRRFIP1;LRRFIP1;LRRFIP1;LRRFIP1	Body;Body;Body;Body;Body	LRRFIP1	inside	9000
cg21890024	2	238977979	1.92	0.000398	0.0351	SCLY;UBE2F-SCLY	Body;Body	SCLY	inside	8414
cg19438494	2	239107946	-1.06	4.68e-05	0.0074	ILKAP	Body	ILKAP	inside	4378
cg24412760	2	239113423	-4.21	8.25e-05	0.0113	ILKAP	TSS1500	ILKAP	promoter	1099
cg03671396	2	239166923	-0.87	3.06e-05	0.00539	PER2;PER2	ExonBnd;Body	PER2	inside	30284
cg01950511	2	239289051	3.9	1.6e-06	0.000592	TRAF3IP1;TRAF3IP1	Body;Body	TRAF3IP1	inside	59866
cg08043963	2	239358563	3.07	1.27e-07	9.15e-05	ASB1	3'UTR	ASB1	inside	22937
cg23634251	2	239358707	2.5	5.39e-05	0.00824	ASB1	3'UTR	ASB1	inside	23081
cg05791656	2	239977796	3.55	0.000322	0.0302	HDAC4	Body	HDAC4	inside	344847
cg21963406	2	240125913	-1.28	7.47e-06	0.00185	HDAC4	Body	HDAC4	inside	197433
cg26767974	2	240143979	1.87	0.000386	0.0344	HDAC4	Body	HDAC4	inside	179367
cg16496016	2	240158396	-1.48	5.9e-05	0.00879	HDAC4	Body	HDAC4	inside	164950
cg14414903	2	240171712	1.75	0.000358	0.0327	HDAC4	Body	HDAC4	inside	151634
cg04216051	2	240172612	0.48	0.000473	0.0397	HDAC4	Body	HDAC4	inside	150734
cg06117093	2	240291657	2.11	5.17e-06	0.0014	HDAC4	5'UTR	HDAC4	inside	31689
cg09385401	2	240291711	1.27	6.33e-05	0.00923	HDAC4	5'UTR	HDAC4	inside	31635
cg17672432	2	240425476	-1.87	3.46e-05	0.00588			HDAC4	upstream	102130
cg06541968	2	240431144	3.61	9.96e-05	0.0129			HDAC4	upstream	107798
cg16090602	2	240443535	-1.71	3.38e-08	3.48e-05			HDAC4	upstream	120189
cg12756150	2	241140248	-2.52	9.54e-06	0.00225			OTOS	upstream	60175
cg15983626	2	241235134	1.07	0.000177	0.0198			GPC1	upstream	139981
cg27597681	2	241264261	1.21	0.000258	0.0259			GPC1	upstream	110854
cg03438674	2	241372300	1.89	0.000599	0.0468			GPC1	upstream	2815
cg10185853	2	241581630	0.1	0.000544	0.0437			GPR35	downstream	16968
cg10878205	2	241808106	-2.1	0.000349	0.0321	AGXT	TSS200	AGXT	promoter	56
cg02056245	2	241923355	1.53	0.000544	0.0438			SNED1	upstream	14900
cg25241559	2	241989379	1.92	0.000447	0.0382	SNED1	Body	SNED1	inside	51124
cg10795139	2	242069141	3.38	2.67e-06	0.000859	PASK;PASK;PASK;PASK;PASK	Body;Body;Body;Body;Body	PASK	inside	19778
cg24678502	2	242139599	4.37	0.00018	0.02	ANO7	Body	ANO7	inside	11675
cg06689416	2	242263959	-2.36	5.75e-08	5.14e-05	SEPT2;SEPT2;SEPT2;SEPT2;SEPT2;SEPT2	Body;Body;Body;Body;Body;Body	2018-09-02	inside	8678
cg11491420	2	242543287	-0.65	0.000589	0.0463	THAP4;THAP4	Body;Body	THAP4	inside	33438
cg03647581	2	242660564	0.28	0.00059	0.0463	ING5	Body	ING5	inside	19108
cg19040077	2	242702749	2.91	3.91e-06	0.00115	D2HGDH	Body	D2HGDH	inside	13361
cg18455136	3	3102988	-4.51	4.06e-05	0.00663	CNTN4-AS1	TSS200	CNTN4	downstream	21680
cg17963648	3	3103016	-3.27	5.35e-05	0.0082	CNTN4-AS1	TSS200	CNTN4	downstream	21708
cg08404225	3	3151899	-3.32	6.69e-06	0.00171	IL5RA;IL5RA;IL5RA;IL5RA;IL5RA;IL5RA;IL5RA;IL5RA;IL5RA;IL5RA;IL5RA;IL5RA	5'UTR;5'UTR;1stExon;5'UTR;1stExon;1stExon;1stExon;1stExon;5'UTR;1stExon;5'UTR;5'UTR	IL5RA	inside	159
cg23582054	3	3152201	-3.49	4.63e-07	0.000234	IL5RA;IL5RA;IL5RA;IL5RA;IL5RA;IL5RA;IL5RA	TSS200;TSS200;TSS200;TSS200;TSS200;TSS200;TSS200	IL5RA	promoter	143
cg01310029	3	3152374	-3.87	6.3e-10	2.22e-06	IL5RA;IL5RA;IL5RA;IL5RA;IL5RA;IL5RA	TSS1500;TSS1500;TSS1500;TSS1500;TSS1500;TSS1500	IL5RA	promoter	316
cg11485152	3	3171664	2.27	6.24e-05	0.00914	TRNT1	Body	TRNT1	inside	2960
cg07733260	3	4355431	-0.97	0.000111	0.014	SETMAR;SETMAR	Body;Body	SETMAR	inside	10134
cg15045977	3	4516987	-1.39	0.000406	0.0356			SUMF1	upstream	8021
cg17278444	3	4572945	-1.74	7.18e-06	0.0018	ITPR1;ITPR1;ITPR1	Body;Body;Body	ITPR1	inside	37913
cg26491882	3	4607703	3.34	0.000479	0.0401	ITPR1;ITPR1;ITPR1	Body;Body;Body	ITPR1	inside	72671
cg02105211	3	4625188	5.01	3.05e-06	0.000947	ITPR1;ITPR1;ITPR1	Body;Body;Body	ITPR1	inside	90156
cg18272286	3	4781777	-1.79	2e-05	0.00393	ITPR1;ITPR1;ITPR1	Body;Body;Body	ITPR1	inside	246745
cg07897699	3	4790491	-3.68	2.82e-06	0.000896	ITPR1;ITPR1;ITPR1	Body;Body;Body	ITPR1	inside	255459
cg26572459	3	4866695	-3.27	0.000514	0.042	ITPR1;ITPR1;ITPR1	Body;Body;Body	ITPR1	inside	25212
cg24785261	3	4943647	-1.68	0.000507	0.0416	BHLHE40-AS1;BHLHE40-AS1;BHLHE40-AS1;BHLHE40-AS1	Body;Body;Body;Body	BHLHE40-AS1	inside	77999
cg00231361	3	5017589	-2.1	2.12e-05	0.0041			BHLHE40-AS1	inside	4057
cg06016120	3	5041728	-2.64	1.71e-05	0.00348			BHLHE40	downstream	20631
cg10655575	3	5063461	-2.09	1.67e-05	0.00342			BHLHE40	downstream	42364
cg19687311	3	5063546	-1.26	1.65e-05	0.0034			BHLHE40	downstream	42449
cg11036811	3	5078070	-1.57	2.95e-05	0.00525			BHLHE40	downstream	56973
cg22479077	3	5133902	2.29	1.79e-05	0.0036			ARL8B	upstream	30028
cg09465746	3	6904386	-0.33	0.000513	0.042	GRM7;GRM7	Body;Body	GRM7	inside	1584
cg14455403	3	8596772	-1.27	0.0002	0.0216	LMCD1	Body	LMCD1	inside	53279
cg06617406	3	9022406	3.1	2.67e-06	0.000859	SRGAP3;SRGAP3	3'UTR;3'UTR	SRGAP3	inside	268963
cg08174102	3	9266608	-0.65	0.000224	0.0234	SRGAP3;SRGAP3	Body;Body	SRGAP3	inside	24761
cg01330408	3	9271274	-3.48	6.71e-05	0.00967	SRGAP3;SRGAP3	Body;Body	SRGAP3	inside	20095
cg17103472	3	9432060	-2.18	2.31e-06	0.000778	THUMPD3-AS1	Body	THUMPD3-AS1	inside	7114
cg12742542	3	9792491	-0.71	0.000105	0.0134	OGG1;OGG1;OGG1;OGG1;OGG1;OGG1;OGG1;OGG1	Body;Body;Body;Body;Body;Body;Body;Body	OGG1	inside	863
cg13800875	3	9796443	1.99	0.000568	0.0451	OGG1;OGG1;OGG1;OGG1;OGG1;OGG1;OGG1;OGG1	Body;Body;Body;Body;Body;Body;Body;Body	OGG1	inside	2989
cg19227526	3	9929455	-2.59	3.19e-06	0.000982			CIDEC	inside	138365
cg12559307	3	10057598	3	4.04e-06	0.00118			CIDEC	inside	10222
cg17189748	3	10157320	-0.11	0.000413	0.036	C3orf10	TSS200	BRK1	promoter	13
cg16286142	3	10215652	1.2	4.71e-07	0.000237	IRAK2	Body	IRAK2	inside	9089
cg13933891	3	10231830	4.53	2.1e-12	3.85e-08	IRAK2	Body	IRAK2	inside	25267
cg14433987	3	10240546	5.01	1.18e-06	0.000467	IRAK2	Body	IRAK2	inside	33983
cg15292072	3	10247112	5.42	4.11e-10	1.62e-06	IRAK2	Body	IRAK2	inside	40549
cg04011173	3	10326540	3.09	4.35e-05	0.00699	GHRLOS;GHRLOS;C3orf42;GHRLOS;GHRLOS	TSS1500;TSS1500;Body;TSS1500;TSS1500	TATDN2	inside	35661
cg13441156	3	10335288	3.92	0.000511	0.0418	GHRL;GHRL;GHRL;GHRL;GHRL;GHRL;GHRL;GHRL;GHRL;GHRL	TSS1500;TSS1500;TSS1500;TSS1500;TSS1500;TSS1500;TSS1500;TSS1500;TSS1500;TSS1500	GHRLOS	downstream	6190
cg00994368	3	10380753	1.23	1.33e-05	0.00288	ATP2B2;ATP2B2	Body;Body	ATP2B2	inside	368963
cg21173328	3	11119246	3.12	8.36e-07	0.000364			SLC6A1	downstream	60444
cg17571559	3	11267525	2.62	3.67e-05	0.00617	HRH1;HRH1;HRH1	5'UTR;TSS200;5'UTR	HRH1	inside	71311
cg09492975	3	11267531	2.05	1.28e-05	0.0028	HRH1;HRH1;HRH1	TSS200;5'UTR;5'UTR	HRH1	inside	71317
cg06146452	3	11318781	-2.75	6.94e-06	0.00175	ATG7;ATG7;ATG7	5'UTR;5'UTR;5'UTR	ATG7	inside	4771
cg02228403	3	11522965	-1.99	5.8e-05	0.0087	ATG7;ATG7;ATG7	Body;Body;Body	ATG7	inside	208955
cg12120750	3	11592700	1.3	0.000505	0.0415	ATG7;ATG7;ATG7	Body;Body;Body	ATG7	inside	278690
cg22278433	3	11733395	-2.01	5.06e-07	0.00025	VGLL4	Body	VGLL4	inside	28825
cg21194040	3	11862088	-2.38	3.92e-06	0.00115	TAMM41;TAMM41;TAMM41	Body;Body;Body	TAMM41	inside	26264
cg16401457	3	12484556	2.19	0.00018	0.02			PPARG	downstream	91555
cg15701463	3	12617128	-0.37	0.000207	0.0221	MKRN2	Body	MKRN2	inside	18615
cg01092365	3	12668988	-2.98	1.66e-05	0.00341	RAF1	5'UTR	RAF1	inside	36712
cg25224369	3	12918528	-2.99	4.06e-06	0.00118			IQSEC1	downstream	196089
cg10772183	3	12918759	-1.02	0.000288	0.028			IQSEC1	downstream	195858
cg21810733	3	13520763	-1.25	0.000279	0.0273	HDAC11;HDAC11	TSS1500;TSS1500	HDAC11	promoter	461
cg00305108	3	14203919	3.76	0.000163	0.0185	XPC;XPC	Body;Body	XPC	inside	16253
cg02555923	3	14319984	1.74	1.1e-05	0.0025			LSM3	downstream	99756
cg18556976	3	14320523	3.33	1.52e-06	0.00057			LSM3	downstream	100295
cg17338225	3	14420209	-3.54	1.73e-09	4.26e-06			SLC6A6	upstream	23867
cg12890346	3	14567529	1.85	0.000351	0.0322	GRIP2	Body	GRIP2	inside	14368
cg08519930	3	14673732	-3.4	2.17e-06	0.00074			CCDC174	upstream	19521
cg15106081	3	14708144	-2.3	7.19e-05	0.0102	CCDC174	Body	CCDC174	inside	7766
cg22620111	3	14849245	-1.65	1.03e-05	0.00239			FGD5	upstream	11224
cg17294228	3	14865505	2.91	7.55e-06	0.00187	FGD5	Body	FGD5	inside	5036
cg16729467	3	14865571	3.99	8.31e-08	6.73e-05	FGD5	Body	FGD5	inside	5102
cg10241684	3	14998547	-1.26	0.000188	0.0206	NR2C2	5'UTR	NR2C2	inside	9311
cg21419012	3	15066608	-3.05	6.16e-09	1e-05	NR2C2;NR2C2	Body;Body	NR2C2	inside	77372
cg02023149	3	15135889	3.63	1e-07	7.64e-05	RBSN;RBSN	Body;Body	RBSN	inside	4766
cg02300466	3	15285484	-2.73	2.91e-06	0.000915	CAPN7	Body	CAPN7	inside	37751
cg25084479	3	15356881	2.97	1.66e-05	0.00341	SH3BP5;SH3BP5	Body;5'UTR	SH3BP5	inside	26020
cg26327551	3	15358747	5.43	3.24e-07	0.000179	SH3BP5;SH3BP5	Body;5'UTR	SH3BP5	inside	24154
cg07596316	3	15519578	-2.86	5.32e-05	0.00816	COLQ;COLQ;COLQ	Body;Body;Body	COLQ	inside	43680
cg04143310	3	15678057	2.74	9.17e-08	7.19e-05	BTD;BTD;BTD;BTD;BTD	Body;Body;Body;Body;Body	BTD	inside	34581
cg09266516	3	15727623	-3.74	0.000188	0.0206	ANKRD28;ANKRD28;ANKRD28;ANKRD28;ANKRD28;ANKRD28	ExonBnd;ExonBnd;ExonBnd;Body;Body;Body	ANKRD28	inside	110523
cg04989619	3	15858718	-1.98	2.65e-06	0.000853	ANKRD28	Body	ANKRD28	inside	42335
cg21563567	3	16295454	5.6	9.91e-08	7.58e-05			DPH3	downstream	11042
cg22230912	3	16331335	-3.25	1.95e-07	0.000123	OXNAD1	Body	OXNAD1	inside	20702
cg03332250	3	16342086	-2.53	8.42e-05	0.0114	OXNAD1	Body	OXNAD1	inside	31453
cg16456087	3	16343197	-2.4	1.26e-05	0.00277	OXNAD1	Body	OXNAD1	inside	32564
cg18574097	3	16587775	-3.1	2.15e-06	0.000736			RFTN1	upstream	32553
cg10455539	3	16706947	4.93	0.000234	0.0241			DAZL	upstream	59941
cg09278021	3	16830243	-1.74	0.000231	0.0239			PLCL2	upstream	13916
cg15169428	3	16880306	-2.44	0.000165	0.0187			PLCL2	inside	36147
cg08288503	3	16889869	-2.13	6.26e-05	0.00916			PLCL2	inside	45710
cg19131667	3	17236940	-2.68	0.00045	0.0383	TBC1D5;TBC1D5;TBC1D5	Body;Body;Body	TBC1D5	inside	211170
cg16775598	3	18877557	0.61	9.43e-06	0.00223			KCNH8	upstream	312460
cg23411652	3	19989218	-0.28	0.000118	0.0147	RAB5A	5'UTR	RAB5A	inside	646
cg03187661	3	20080268	1.81	0.000308	0.0293	KAT2B	TSS1500	KAT2B	promoter	1256
cg19750513	3	22402956	-2.79	2.96e-05	0.00526			ZNF385D	inside	11167
cg21818713	3	22413582	-0.45	0.000107	0.0136			ZNF385D	inside	541
cg17069928	3	23788313	4.34	5.57e-05	0.00845			UBE2E1	upstream	59071
cg05027737	3	27308216	-1.07	0.000519	0.0423	NEK10;NEK10	Body;Body	NEK10	inside	102696
cg01486965	3	30176694	-1.6	0.000208	0.0222			RBMS3	downstream	853891
cg09668216	3	30647919	-0.31	0.000469	0.0395	TGFBR2;TGFBR2	TSS200;TSS200	TGFBR2	promoter	75
cg02702424	3	30654871	2.2	0.000495	0.0409	TGFBR2;TGFBR2	Body;Body	TGFBR2	inside	6877
cg20223784	3	30655065	4	8.66e-08	6.93e-05	TGFBR2;TGFBR2	Body;Body	TGFBR2	inside	7071
cg16918625	3	30655974	5.85	9.47e-07	0.0004	TGFBR2;TGFBR2	Body;Body	TGFBR2	inside	7980
cg21069258	3	30656010	3.76	0.000502	0.0413	TGFBR2;TGFBR2	Body;Body	TGFBR2	inside	8016
cg05450916	3	30684783	2.65	5.39e-05	0.00824	TGFBR2;TGFBR2	Body;Body	TGFBR2	inside	36789
cg21821982	3	31547255	2.44	0.000643	0.0491			STT3B	upstream	27236
cg04370634	3	31721446	0.68	0.000134	0.016	OSBPL10	Body	OSBPL10	inside	301896
cg14467794	3	32086860	-2.5	0.000234	0.0242			ZNF860	downstream	63594
cg20100151	3	32824318	3.94	0.000318	0.0299			CNOT10	downstream	78015
cg00997338	3	32862830	0.61	0.000416	0.0362	TRIM71	Body	TRIM71	inside	3320
cg26927413	3	33002183	-2.2	2.23e-05	0.00425			CCR4	downstream	9117
cg26396322	3	33112660	-2.24	0.000124	0.0152	GLB1;GLB1;GLB1	Body;Body;Body	GLB1	inside	26034
cg24113459	3	33114261	-2.9	1.73e-07	0.000113	GLB1;GLB1;GLB1	Body;Body;5'UTR	GLB1	inside	24433
cg05930631	3	33413776	-0.82	8.66e-05	0.0117	FBXL2;FBXL2	Body;Body	FBXL2	inside	82608
cg12007634	3	33701101	-0.4	0.000178	0.0198	CLASP2;CLASP2	TSS200;Body	CLASP2	inside	58604
cg00381391	3	33837694	-4.14	2.64e-07	0.000154			PDCD6IP	promoter	2369
cg03192231	3	35786480	-2.11	0.000204	0.0219	ARPP-21	Body	ARPP21	inside	23383
cg21462730	3	36254008	-3.6	0.000401	0.0353			STAC	upstream	168089
cg01103684	3	37180511	-2.06	1.8e-05	0.00362	LRRFIP2;LRRFIP2;LRRFIP2;LRRFIP2	Body;Body;Body;Body	LRRFIP2	inside	37340
cg12020957	3	37534565	2.53	0.000122	0.015	ITGA9	Body	ITGA9	inside	40752
cg04253213	3	38029373	3	0.00015	0.0174			VILL	promoter	157
cg11213348	3	38206830	-0.09	0.000598	0.0467	OXSR1	TSS200	OXSR1	promoter	196
cg04404773	3	39217727	-4.43	1.4e-12	2.96e-08			XIRP1	downstream	16358
cg07465458	3	39243826	-3.68	1.18e-08	1.61e-05			XIRP1	upstream	9741
cg21792330	3	39427469	-1.81	7.76e-05	0.0108	SLC25A38	Body	SLC25A38	inside	2654
cg15708313	3	40128541	-3.14	4.23e-06	0.00121	MYRIP;MYRIP;MYRIP;MYRIP;MYRIP	Body;Body;Body;Body;Body	MYRIP	inside	276563
cg00078782	3	42142753	2.59	5.94e-06	0.00156	TRAK1;TRAK1	Body;Body	TRAK1	inside	10007
cg08839272	3	42730382	2.01	0.000193	0.0211	KBTBD5	Body	KLHL40	inside	3371
cg13531735	3	42923116	-1.33	9.11e-05	0.0121			ACKR2	inside	72151
cg04992471	3	42942410	-2.45	8.8e-06	0.00211			ACKR2	downstream	91445
cg02556969	3	42947504	-0.16	0.000336	0.0312	ZNF662;ZNF662;ZNF662	1stExon;5'UTR;TSS200	ZNF662	inside	102
cg15146567	3	42948626	-3.45	5.74e-08	5.14e-05	ZNF662;ZNF662	5'UTR;Body	ZNF662	inside	968
cg07448333	3	42948816	-4.86	1.12e-12	2.64e-08	ZNF662;ZNF662	5'UTR;Body	ZNF662	inside	1158
cg02285966	3	42949082	-4.14	7.07e-10	2.38e-06	ZNF662;ZNF662	5'UTR;Body	ZNF662	inside	1424
cg09417547	3	43289436	2.43	0.00044	0.0377			SNRK	upstream	38568
cg06805366	3	43358662	-0.85	0.000384	0.0343	SNRK;SNRK	Body;Body	SNRK	inside	14072
cg05261452	3	43567899	4.78	4.5e-05	0.00719	ANO10;ANO10;ANO10;ANO10;ANO10	Body;Body;Body;Body;Body	ANO10	inside	95661
cg04385523	3	44381576	-1.65	1.99e-06	0.000692	C3orf23;C3orf23;C3orf23	5'UTR;5'UTR;5'UTR	TCAIM	inside	1632
cg10704678	3	44928045	-1.45	0.000275	0.027	TGM4	Body	TGM4	inside	11947
cg02888810	3	44957555	-2.32	2.39e-09	5.34e-06	ZDHHC3;ZDHHC3	3'UTR;3'UTR	ZDHHC3	inside	60119
cg02461380	3	45147482	3.43	0.000158	0.0181	CDCP1	Body	CDCP1	inside	40432
cg16664015	3	45152150	3.2	7.01e-05	0.01	CDCP1;CDCP1	Body;Body	CDCP1	inside	35764
cg08551567	3	45152223	3.64	4.34e-07	0.000223	CDCP1;CDCP1	Body;Body	CDCP1	inside	35691
cg20701730	3	45253935	6.03	3.86e-07	0.000204			TMEM158	downstream	13879
cg18265046	3	45529192	2.92	0.000117	0.0145	LARS2-AS1;LARS2	Body;Body	LARS2	inside	99117
cg05380759	3	45579354	1.92	1.55e-06	0.000578	LARS2	Body	LARS2	inside	149279
cg09918744	3	45615808	-1.96	0.000123	0.015			LIMD1	upstream	20515
cg16283183	3	45718805	2.05	3.49e-07	0.000189	LIMD1	3'UTR	LIMD1	inside	82482
cg10650214	3	45914188	-4.01	6.32e-11	4.26e-07	LZTFL1;LZTFL1	5'UTR;Body	LZTFL1	inside	43028
cg26896911	3	45986498	-0.99	0.000186	0.0205	CXCR6;FYCO1	5'UTR;Body	FYCO1	inside	40016
cg12170019	3	46133045	-2.27	0.000373	0.0336			XCR1	upstream	64066
cg14498747	3	46147092	-2.24	5.29e-06	0.00143			CCR3	upstream	58004
cg20153863	3	46235150	3.11	3.54e-06	0.00106			CCR3	inside	30054
cg26901521	3	46277685	-2.9	1.87e-06	0.000665			CCR3	inside	72589
cg17430608	3	46282656	-2.07	1.41e-07	9.84e-05	CCR3;CCR3;CCR3;CCR3	TSS1500;TSS1500;TSS1500;TSS1500	CCR3	inside	77560
cg04111761	3	46282766	-3.43	2.52e-06	0.000821	CCR3;CCR3;CCR3;CCR3	TSS1500;TSS1500;TSS1500;TSS1500	CCR3	inside	77670
cg11428515	3	46342893	1.87	5.34e-05	0.00819			CCR3	downstream	59000
cg05259680	3	46465050	1.67	6.5e-06	0.00167			LTF	downstream	61674
cg16407092	3	46505093	2.09	8.56e-05	0.0116	LTF;LTF;LTF	5'UTR;1stExon;Body	LTF	inside	21631
cg10123201	3	46906323	2.06	0.000349	0.032	MYL3	TSS1500	MYL3	promoter	1350
cg12657464	3	47125634	2.13	1.57e-05	0.00326	SETD2	Body	SETD2	inside	238
cg00796354	3	47155453	-2.1	5.56e-05	0.00844	SETD2	Body	SETD2	inside	50014
cg24173502	3	47207554	-1.26	0.000306	0.0291	KIF9-AS1	Body	KIF9-AS1	inside	1694
cg13869641	3	47684746	-1.4	0.000245	0.025	SMARCC1	Body	SMARCC1	inside	138850
cg17567562	3	47687980	3.82	5.53e-05	0.00841	SMARCC1	Body	SMARCC1	inside	135616
cg08569297	3	47784467	-3	2.86e-06	0.000903	SMARCC1	Body	SMARCC1	inside	39129
cg10257332	3	47869137	-2.78	9.68e-07	0.000405	DHX30;DHX30	Body;Body	DHX30	inside	2661
cg16332119	3	48259336	5.13	8.71e-08	6.96e-05			CAMP	upstream	5501
cg19830849	3	48677553	0.11	0.000485	0.0404	CELSR3	Body	CELSR3	inside	22795
cg13892977	3	49041975	-2.36	1.61e-07	0.000108	P4HTM;P4HTM	Body;Body	P4HTM	inside	14634
cg26323242	3	49148220	-2.21	6.21e-06	0.00162	USP19;USP19;USP19;USP19	Body;Body;Body;Body	USP19	inside	10151
cg00359325	3	49377419	-0.42	0.000273	0.027	USP4;USP4	1stExon;1stExon	USP4	inside	117
cg00742276	3	49522836	-2.6	2.32e-06	0.000779	DAG1;DAG1;DAG1;DAG1;DAG1;DAG1;DAG1;DAG1;DAG1;DAG1;DAG1;DAG1;DAG1	5'UTR;5'UTR;5'UTR;5'UTR;5'UTR;5'UTR;5'UTR;5'UTR;5'UTR;5'UTR;5'UTR;5'UTR;5'UTR	DAG1	inside	15271
cg09416188	3	49538552	-4.85	0.000103	0.0132	DAG1;DAG1	5'UTR;5'UTR	DAG1	inside	30987
cg08510456	3	49591008	1.59	4.35e-05	0.00699	BSN	TSS1500	BSN-DT	inside	791
cg09579833	3	49849871	-1.53	0.000149	0.0173	UBA7	Body	UBA7	inside	1520
cg00187375	3	49850499	-1.66	0.000208	0.0222	UBA7;UBA7	Body;ExonBnd	UBA7	inside	892
cg24902842	3	49850507	-2.71	3.49e-06	0.00105	UBA7	Body	UBA7	inside	884
cg03198681	3	50084357	-1.11	0.00032	0.0301	RBM6;RBM6	5'UTR;Body	RBM6	inside	106880
cg21622002	3	50140314	0.29	0.000558	0.0445	RBM5	Body	RBM5	inside	13973
cg25958582	3	50163269	-0.96	5.87e-05	0.00876			RBM5	downstream	13094
cg07602161	3	50274625	-0.71	0.00064	0.0489	GNAI2;GNAI2;GNAI2;GNAI2;GNAI2	5'UTR;Body;5'UTR;5'UTR;Body	GNAI2	inside	978
cg26226650	3	50276265	0.9	0.000437	0.0375	GNAI2	Body	GNAI2	inside	2618
cg12819536	3	50309075	-2.15	3.29e-05	0.00568	SEMA3B;SEMA3B;SEMA3B;SEMA3B;SEMA3B;SEMA3B;SEMA3B	Body;Body;Body;Body;TSS1500;TSS1500;TSS1500	SEMA3B	inside	1083
cg19519640	3	50330778	-1.22	9.16e-05	0.0121	IFRD2;HYAL3;HYAL3;HYAL3;HYAL3;HYAL3	TSS1500;Body;Body;Body;Body;Body	HYAL3	inside	6121
cg08574671	3	50338171	-2.55	1.98e-06	0.00069	NAT6;NAT6;HYAL3;HYAL3;HYAL3;HYAL3;HYAL1;HYAL1;HYAL1;HYAL1;HYAL1;HYAL1	TSS1500;TSS1500;TSS1500;TSS1500;TSS1500;TSS1500;Body;Body;Body;Body;Body;Body	HYAL1	inside	2861
cg03197296	3	50456569	2.48	0.000137	0.0163	CACNA2D2;CACNA2D2;CACNA2D2;CACNA2D2	Body;Body;Body;Body	CACNA2D2	inside	84323
cg26879335	3	50630065	-0.53	7.25e-05	0.0102			HEMK1	downstream	23156
cg16315329	3	50648706	-2.44	1.48e-06	0.000556	CISH;MAPKAPK3;CISH	Body;TSS1500;5'UTR	CISH	inside	556
cg07673183	3	50648771	-0.2	0.000372	0.0335	CISH;MAPKAPK3;CISH	Body;TSS1500;5'UTR	CISH	inside	491
cg06571036	3	51449240	-2.03	3.17e-05	0.00553	VPRBP;VPRBP	Body;Body	DCAF1	inside	9211
cg09564628	3	51664313	2.6	1.33e-05	0.00288	RAD54L2	Body	RAD54L2	inside	25
cg06847024	3	51703865	-1.13	2.29e-05	0.00433	TEX264;TEX264;TEX264;TEX264;TEX264;TEX264;TEX264	TSS1500;TSS1500;TSS1500;TSS1500;TSS1500;TSS1500;TSS1500	TEX264	promoter	1326
cg01916724	3	51975220	1.38	3.51e-06	0.00106	PARP3;PARP3;RRP9	TSS1500;TSS1500;Body	RRP9	inside	737
cg11678075	3	52170742	-2.19	0.000425	0.0368	POC1A;POC1A;POC1A	Body;Body;Body	POC1A	inside	17964
cg20118879	3	52225899	-1.75	1.68e-07	0.000111			ALAS1	upstream	6200
cg00333184	3	52237120	-1.98	1.39e-05	0.00298	ALAS1;ALAS1;ALAS1;ALAS1	Body;Body;Body;Body	ALAS1	inside	5021
cg22988305	3	52240549	-1.13	3.02e-09	6.19e-06	ALAS1;ALAS1;ALAS1;ALAS1	Body;Body;Body;Body	ALAS1	inside	8450
cg23021329	3	52256186	1.88	1.24e-05	0.00274	TLR9	Body	TLR9	inside	9061
cg17716965	3	52260280	1.06	0.000299	0.0287	TLR9	TSS200	TLR9	inside	3518
cg02084942	3	52356690	-1.72	2.44e-06	0.000807	DNAH1	Body	DNAH1	inside	4803
cg16972830	3	52492680	-3.17	1.57e-08	1.99e-05	NISCH;NISCH;NISCH;NISCH;NISCH;NISCH	ExonBnd;ExonBnd;ExonBnd;Body;Body;Body	NISCH	inside	3156
cg07386061	3	52492874	-4.15	1.83e-08	2.24e-05	NISCH	Body	NISCH	inside	3350
cg24408573	3	52510292	4.21	1.54e-06	0.000575	NISCH;NISCH;NISCH	Body;Body;Body	NISCH	inside	20768
cg08005568	3	52737823	-1.23	0.00059	0.0463	GLT8D1;GLT8D1;GLT8D1;GLT8D1;GLT8D1	TSS200;5'UTR;5'UTR;5'UTR;5'UTR	GLT8D1	inside	2225
cg09469170	3	52809942	-3.29	1.9e-08	2.29e-05			ITIH1	promoter	1660
cg07730263	3	52810259	-2.4	5.05e-06	0.00138	ITIH1	TSS1500	ITIH1	promoter	1343
cg05283597	3	52812410	2.26	0.000607	0.0472	ITIH1;ITIH1	TSS200;Body	ITIH1	inside	808
cg03278365	3	52877203	3.16	1.54e-06	0.000575	TMEM110-MUSTN1;TMEM110	Body;Body	STIMATE	inside	54394
cg11485012	3	52909345	-1.38	0.000333	0.031	TMEM110	Body	STIMATE	inside	22252
cg02957515	3	53161078	-1.52	1.53e-06	0.000573	RFT1	Body	RFT1	inside	3392
cg06864869	3	53389508	-3.16	0.000457	0.0388			DCP1A	upstream	7854
cg13603903	3	53738047	-1.64	1.26e-06	0.000493	CACNA1D;CACNA1D;CACNA1D	Body;Body;Body	CACNA1D	inside	37681
cg26408927	3	53759723	-1.35	0.000485	0.0404	CACNA1D;CACNA1D;CACNA1D	Body;Body;Body	CACNA1D	inside	59357
cg07164567	3	54392499	4.35	0.000222	0.0232	CACNA2D3	Body	CACNA2D3	inside	161101
cg18278943	3	57739651	-1.57	0.000442	0.0378			SLMAP	upstream	3523
cg00002426	3	57743543	-1.75	2.47e-05	0.00459	SLMAP	1stExon	SLMAP	inside	369
cg12401522	3	57791422	-1.59	1.32e-06	0.000512	SLMAP;SLMAP;SLMAP	Body;Body;Body	SLMAP	inside	48248
cg24977097	3	57958772	3.79	0.000651	0.0495			FLNB	upstream	35355
cg14110621	3	58087848	-1.27	5.83e-05	0.00873	FLNB;FLNB;FLNB;FLNB	Body;Body;Body;Body	FLNB	inside	23865
cg01744617	3	58151629	1.2	0.000494	0.0409	FLNB;FLNB;FLNB;FLNB	Body;Body;Body;Body	FLNB	inside	87646
cg04252446	3	58512535	1.12	0.000302	0.0289	ACOX2	Body	ACOX2	inside	10394
cg11646706	3	58514483	1.09	0.000327	0.0305	ACOX2	Body	ACOX2	inside	8446
cg10824316	3	59221534	2.03	1.4e-05	0.003			C3orf67	upstream	185776
cg05709770	3	59703569	3.21	9.48e-07	0.0004			FHIT	downstream	1533564
cg14399284	3	60753508	-3.54	0.000262	0.0261	FHIT;FHIT	5'UTR;5'UTR	FHIT	inside	483625
cg14946011	3	62189308	-0.11	0.000655	0.0497	PTPRG	Body	PTPRG	inside	642065
cg11115930	3	62570924	0.76	0.000287	0.0279	CADPS;CADPS;CADPS	Body;Body;Body	CADPS	inside	290140
cg18411108	3	63955727	2.21	0.000659	0.0499	ATXN7;ATXN7	Body;Body	ATXN7	inside	2307
cg26582249	3	64033600	3.84	1.68e-09	4.21e-06			PRICKLE2-AS1	upstream	20040
cg07644446	3	64034134	2.04	3.46e-06	0.00105			PRICKLE2-AS1	upstream	19506
cg23505037	3	64034782	2.69	8.7e-05	0.0117			PRICKLE2-AS1	upstream	18858
cg07410597	3	66404129	-2.3	0.000331	0.0309	SLC25A26;SLC25A26;SLC25A26	Body;Body;Body	SLC25A26	inside	132961
cg04217850	3	66428294	-2.62	1.4e-10	7.67e-07	SLC25A26;SLC25A26;SLC25A26	3'UTR;Body;3'UTR	SLC25A26	inside	157126
cg11194061	3	66515108	5.12	2.75e-06	0.000878	LRIG1	Body	LRIG1	inside	35737
cg14870461	3	69062103	-0.17	0.000569	0.0451	C3orf64	5'UTR	EOGT	inside	671
cg24233104	3	69139318	-1.26	0.000112	0.014	ARL6IP5	Body	ARL6IP5	inside	5228
cg16154857	3	69249276	-3.54	6.19e-05	0.00909	FRMD4B	Body	FRMD4B	inside	120819
cg05515099	3	69482656	2.82	0.000123	0.0151			FRMD4B	inside	109077
cg12195975	3	69511028	3.78	2.76e-06	0.00088			FRMD4B	inside	80705
cg21945594	3	69774092	-2.59	0.000118	0.0147			MITF	upstream	14494
cg15909737	3	69811645	-1.73	0.000178	0.0199	MITF;MITF	TSS1500;Body	MITF	inside	23059
cg06070625	3	69812798	-3.54	3.49e-07	0.000189	MITF;MITF	Body;TSS200	MITF	inside	91
cg03171795	3	70882921	4.3	1.54e-05	0.00321			FOXP1	downstream	750219
cg25582158	3	71076411	2.5	0.000262	0.0262	FOXP1;FOXP1;FOXP1;FOXP1;FOXP1;FOXP1;FOXP1;FOXP1	Body;Body;Body;Body;Body;Body;Body;Body	FOXP1	inside	14272
cg02862354	3	71114335	-0.55	0.000389	0.0346	FOXP1	Body	FOXP1	inside	294060
cg10274860	3	71222224	2.3	5.93e-05	0.00882	FOXP1;FOXP1;FOXP1;FOXP1;FOXP1;FOXP1	Body;Body;Body;Body;Body;Body	FOXP1	inside	186171
cg06391412	3	71295684	-2.57	7.52e-05	0.0105	FOXP1;FOXP1	5'UTR;5'UTR	FOXP1	inside	337456
cg17781418	3	71305262	5.5	1.99e-06	0.000692	FOXP1;FOXP1;FOXP1;FOXP1;FOXP1;FOXP1	5'UTR;5'UTR;5'UTR;5'UTR;5'UTR;5'UTR	FOXP1	inside	327878
cg09459774	3	71457237	0.58	0.000264	0.0263	FOXP1;FOXP1	5'UTR;5'UTR	FOXP1	inside	175903
cg22821674	3	71597525	2.36	1.62e-06	0.000595	FOXP1;FOXP1;FOXP1;FOXP1	5'UTR;5'UTR;5'UTR;5'UTR	FOXP1	inside	35615
cg23889520	3	71613086	-2.08	7.15e-05	0.0101	FOXP1;FOXP1;FOXP1;FOXP1	5'UTR;5'UTR;5'UTR;5'UTR	FOXP1	inside	20054
cg13373048	3	71892575	3.44	1.43e-05	0.00303			PROK2	upstream	58218
cg22879292	3	71951848	-1.06	7.1e-05	0.0101			PROK2	upstream	117491
cg20037229	3	72115746	-3.72	1.46e-07	0.000101	LINC00877	Body	LINC00870	upstream	84662
cg13072498	3	72130213	-2.05	0.000249	0.0252	LINC00877	Body	LINC00870	upstream	70195
cg03671391	3	72207367	-2.94	1.18e-07	8.6e-05	LINC00870	Body	LINC00870	inside	6959
cg21156580	3	72340184	-2.72	2.1e-06	0.000724			RYBP	downstream	155590
cg08086385	3	72430211	-4.39	5.26e-06	0.00142	RYBP	Body	RYBP	inside	65563
cg23076894	3	72644845	-3.97	9.39e-08	7.32e-05			RYBP	upstream	149071
cg00176928	3	72741323	2.31	0.000145	0.017			SHQ1	downstream	156275
cg25338134	3	72940510	3.12	2.75e-06	0.000878	GXYLT2	Body	GXYLT2	inside	3125
cg12115800	3	73144435	5.1	2.51e-09	5.48e-06			PPP4R2	downstream	98316
cg05532101	3	73663565	-1.74	4.24e-05	0.00685	PDZRN3	Body	PDZRN3	inside	10507
cg06816668	3	74664210	2.14	0.000359	0.0327			CNTN3	upstream	93867
cg18497973	3	81790623	3.65	0.000266	0.0265	GBE1	Body	GBE1	inside	2157
cg05678953	3	87318075	-2.15	5.56e-06	0.00148	POU1F1;POU1F1	Body;Body	POU1F1	inside	7662
cg09229210	3	98524932	2.19	0.000615	0.0476	DCBLD2	Body	DCBLD2	inside	95601
cg11588077	3	98527126	5.24	0.000168	0.019	DCBLD2	Body	DCBLD2	inside	93407
cg08883172	3	99761246	-2.14	7.37e-05	0.0104	FILIP1L;FILIP1L;CMSS1	5'UTR;5'UTR;Body	CMSS1	inside	224568
cg04557631	3	100920370	-1.48	0.000316	0.0298			IMPG2	downstream	119049
cg20575173	3	101228308	-3.51	4.76e-05	0.00751	SENP7;SENP7	Body;Body	SENP7	inside	3777
cg16249531	3	101406600	2.31	0.000144	0.0168	RPL24	TSS1500	RPL24	promoter	1037
cg12053017	3	101498065	-0.09	0.00026	0.026	NXPE3;NXPE3;NXPE3	TSS1500;1stExon;5'UTR	NXPE3	inside	36
cg06648780	3	105133817	-1.79	0.00041	0.0359	ALCAM	Body	ALCAM	inside	48260
cg05777630	3	107383773	-1.39	6.93e-06	0.00175	BBX;BBX;BBX	5'UTR;5'UTR;5'UTR	BBX	inside	19029
cg04982344	3	107941423	3.06	0.000313	0.0296	IFT57	TSS200	IFT57	promoter	6
cg18432977	3	108309868	-2.11	3.1e-05	0.00543	KIAA1524;DZIP3	TSS1500;5'UTR	DZIP3	inside	966
cg07132856	3	111030592	2.13	1.65e-06	0.000604			NECTIN3	downstream	239577
cg15556213	3	112095926	-3.5	4.44e-05	0.00711			CD200	downstream	44010
cg22373792	3	112465821	-3.07	3.87e-05	0.0064	LOC101929694	Body	CD200R1L	downstream	98976
cg07498128	3	113275976	-1.19	0.000222	0.0232	SIDT1;SIDT1	Body;Body	SIDT1	inside	24758
cg06296433	3	113430418	-2.53	0.000592	0.0464			NAA50	downstream	34702
cg22455501	3	114416499	4.87	1.36e-06	0.000521	ZBTB20;ZBTB20;ZBTB20;ZBTB20;ZBTB20	Body;5'UTR;5'UTR;5'UTR;5'UTR	ZBTB20	inside	449628
cg08758881	3	114936863	4.38	1.06e-08	1.48e-05			ZBTB20	upstream	70736
cg25664938	3	119030023	3.67	0.000442	0.0378	CDGAP	Body	ARHGAP31	inside	16803
cg22172096	3	119183179	-1.05	6.07e-05	0.00895	TMEM39A;TMEM39A	TSS1500;TSS1500	TMEM39A	promoter	650
cg05045380	3	119355809	-4.44	5.14e-11	3.66e-07			POPDC2	downstream	40434
cg20331137	3	119396945	-0.78	9.81e-05	0.0127	COX17	TSS1500	POPDC2	promoter	702
cg18359985	3	119741800	-0.37	0.000366	0.0331	GSK3B;GSK3B	Body;Body	GSK3B	inside	71464
cg02636004	3	119747339	-1.32	0.000497	0.0411	GSK3B;GSK3B	Body;Body	GSK3B	inside	65925
cg12861780	3	119911268	-2.82	8.77e-06	0.0021	GPR156;GPR156	Body;Body	GPR156	inside	52057
cg22226197	3	121380526	-1.87	9.39e-05	0.0124	HCLS1;HCLS1	TSS1500;TSS1500	HCLS1	promoter	735
cg12323361	3	121798553	0.54	0.000345	0.0318	CD86;CD86	5'UTR;Body	CD86	inside	1857
cg08122652	3	122281939	-2.31	8.06e-05	0.0111	PARP9;PARP9;DTX3L;PARP9;PARP9;PARP9;PARP9	5'UTR;5'UTR;TSS1500;5'UTR;5'UTR;5'UTR;5'UTR	PARP9	inside	1255
cg13781758	3	122823409	1.58	0.000263	0.0262	PDIA5;PDIA5	Body;Body	PDIA5	inside	37553
cg27260616	3	123241918	1.29	0.000318	0.03	HACD2	Body	HACD2	inside	62006
cg20050484	3	123339334	-0.79	0.000115	0.0143	MYLK;MYLK;MYLK;MYLK;MYLK;MYLK;MYLK;MYLK	1stExon;5'UTR;Body;Body;Body;5'UTR;1stExon;Body	MYLK	inside	263815
cg07024373	3	123477533	-1.41	0.000394	0.0349	MYLK;MYLK;MYLK;MYLK	Body;Body;Body;Body	MYLK	inside	72797
cg27378867	3	124519518	-2.36	4.44e-07	0.000227	ITGB5	Body	ITGB5	inside	86626
cg17365440	3	124646526	-3.01	1.18e-07	8.6e-05	MUC13	Body	MUC13	inside	7069
cg10294433	3	124764716	0.76	0.000508	0.0417	HEG1	Body	HEG1	inside	10086
cg23927906	3	124838209	-1	4.45e-06	0.00126	SLC12A8;SLC12A8	Body;Body	SLC12A8	inside	93400
cg26313511	3	125053815	2.75	9.14e-05	0.0121	ZNF148	5'UTR	ZNF148	inside	40383
cg05644947	3	125401707	1.71	9.54e-07	0.000401			OSBPL11	upstream	87326
cg21562354	3	125994135	3.63	1.11e-06	0.000447			ALDH1L1-AS2	downstream	95227
cg12167832	3	126183664	-1.93	2.08e-06	0.000717	ZXDC;ZXDC;ZXDC	Body;Body;Body	ZXDC	inside	11098
cg03320508	3	127043900	4.75	7.49e-05	0.0105	LOC101927123	Body	TPRA1	downstream	265702
cg15600124	3	127314357	-2.5	3.29e-05	0.00568			MCM2	upstream	2843
cg08889930	3	127317798	-2.73	2.74e-07	0.000157	MCM2	Body	MCM2	inside	598
cg00211174	3	127332098	2.68	3.63e-06	0.00108	MCM2	Body	MCM2	inside	8647
cg03596635	3	127393517	0.82	1.96e-05	0.00387	ABTB1;ABTB1;ABTB1	Body;5'UTR;Body	ABTB1	inside	564
cg18717044	3	127401333	2.81	0.00052	0.0424			ABTB1	downstream	5523
cg14469436	3	127441359	2.03	0.000105	0.0134	MGLL;MGLL	Body;Body	MGLL	inside	100734
cg04721651	3	127543047	-3.85	6.21e-10	2.2e-06	MGLL;MGLL;MGLL	TSS1500;TSS1500;TSS1500	MGLL	promoter	954
cg01693830	3	127790462	-0.87	2.45e-05	0.00455	SEC61A1	3'UTR	RUVBL1	inside	82295
cg13693558	3	127831261	-1.23	7.75e-07	0.000344	RUVBL1	Body	RUVBL1	inside	11410
cg23153546	3	127886749	-1.73	6.85e-05	0.00983	EEFSEC	Body	EEFSEC	inside	14436
cg03445722	3	127886887	-2.28	0.000484	0.0404	EEFSEC	Body	EEFSEC	inside	14574
cg26739902	3	127896723	-1.64	0.000185	0.0204	EEFSEC	Body	EEFSEC	inside	24410
cg03278639	3	128134845	-2.5	1.06e-07	7.94e-05			EEFSEC	downstream	262532
cg10359141	3	128135781	-2.36	7.25e-05	0.0102			EEFSEC	downstream	263468
cg13731338	3	128145454	-0.31	0.000207	0.0221			EEFSEC	downstream	273141
cg03690349	3	128166311	0.89	0.000137	0.0163			DNAJB8	downstream	19780
cg18181035	3	128214460	-2.56	3.35e-05	0.00576	GATA2-AS1	Body	GATA2	promoter	2430
cg15130211	3	128276056	1.49	6.41e-05	0.00933			LINC01565	downstream	18873
cg00843506	3	128370290	2.49	0.000551	0.0442	RPN1	TSS1500	RPN1	inside	29628
cg06019933	3	128442438	-3.22	1.14e-07	8.38e-05			RAB7A	upstream	2541
cg26658950	3	128573115	-2.92	9.75e-07	0.000407			LOC653712	downstream	17269
cg11197533	3	129205338	2.8	0.000406	0.0356	IFT122;IFT122;IFT122;IFT122;IFT122;IFT122;IFT122	Body;Body;Body;Body;Body;Body;Body	IFT122	inside	4978
cg10226336	3	129244295	1.77	0.000129	0.0157			RHO	upstream	3187
cg05924930	3	129297522	1.49	0.000192	0.021	PLXND1	Body	PLXND1	inside	28060
cg07718382	3	129312406	1.7	0.000206	0.022	PLXND1	Body	PLXND1	inside	13176
cg08471739	3	129312902	1.67	5.01e-05	0.00781	PLXND1	Body	PLXND1	inside	12680
cg12175038	3	129315717	4.9	9.55e-09	1.37e-05	PLXND1	Body	PLXND1	inside	9865
cg09668964	3	129335695	3.28	2.92e-05	0.00522			PLXND1	upstream	10113
cg04624514	3	129487836	-1.45	9.72e-05	0.0127	TMCC1;TMCC1	Body;Body	TMCC1	inside	124583
cg12196294	3	129575053	5.12	1.4e-06	0.000535	TMCC1;TMCC1	5'UTR;5'UTR	TMCC1	inside	37366
cg20263733	3	130616293	-2.84	1.17e-05	0.00262	ATP2C1;ATP2C1;ATP2C1;ATP2C1	Body;Body;Body;Body	ATP2C1	inside	2859
cg15142796	3	131219453	3.75	6.37e-06	0.00165	MRPL3	Body	MRPL3	inside	2407
cg16695102	3	131219470	4.66	5.39e-05	0.00824	MRPL3	Body	MRPL3	inside	2390
cg15773739	3	131407394	1.37	1.05e-05	0.00241	CPNE4;CPNE4;CPNE4	Body;Body;Body	CPNE4	inside	596860
cg19139832	3	131631841	-1.6	0.000365	0.0331	CPNE4	5'UTR	CPNE4	inside	372413
cg15705342	3	132135609	-2.02	6.99e-05	0.00999	DNAJC13	TSS1500	DNAJC13	promoter	944
cg10211298	3	132757894	-0.2	0.000642	0.049	TMEM108;TMEM108	5'UTR;5'UTR	TMEM108	inside	723
cg24686551	3	134047274	1.37	0.000302	0.0289			AMOTL2	downstream	46985
cg03505186	3	134179960	1.42	0.000455	0.0387			ANAPC13	downstream	24905
cg04001268	3	134215344	-2.39	0.000115	0.0143	CEP63;CEP63;CEP63;CEP63	Body;Body;Body;Body	CEP63	inside	10297
cg20193665	3	134317668	1.84	5.43e-09	9.01e-06			KY	downstream	52196
cg02811549	3	136344224	-2.05	8.43e-09	1.26e-05	STAG1	Body	STAG1	inside	127021
cg07526135	3	136351699	-2.08	0.00015	0.0174	STAG1	5'UTR	STAG1	inside	119546
cg06119871	3	136617564	-2.94	0.000266	0.0264	NCK1;NCK1	5'UTR;5'UTR	NCK1	inside	36514
cg14184646	3	136618139	-2.52	7.23e-08	6.09e-05	NCK1;NCK1	5'UTR;5'UTR	NCK1	inside	37089
cg09423651	3	136618442	-2.39	0.000287	0.0279	NCK1	5'UTR	NCK1	inside	37392
cg09444307	3	136656464	-0.67	0.000353	0.0323	NCK1;NCK1;NCK1	Body;Body;Body	NCK1	inside	7147
cg24920294	3	136671281	-1.54	0.000362	0.0329			NCK1	downstream	21964
cg19453991	3	137480102	2.12	0.000449	0.0383			SOX14	upstream	3032
cg05965863	3	137480182	2.03	0.000245	0.0249			SOX14	upstream	2952
cg13759894	3	137771465	-0.65	0.000509	0.0418			DZIP1L	downstream	62986
cg16050349	3	138478129	-2.94	6.09e-07	0.000286	PIK3CB	1stExon	PIK3CB	inside	72
cg17280398	3	138478195	-1.94	0.000247	0.0251	PIK3CB	TSS200	PIK3CB	inside	6
cg24370357	3	138522351	-1.13	0.000491	0.0407			PIK3CB	upstream	44150
cg20849359	3	138561638	4.04	5.85e-07	0.000277			PIK3CB	upstream	83437
cg22120446	3	138662282	1.8	0.000422	0.0366			FOXL2	downstream	3700
cg23637494	3	138663400	1.63	9.68e-05	0.0126	FOXL2;FOXL2	1stExon;3'UTR	FOXL2	inside	2582
cg02713253	3	138955438	2.7	0.000593	0.0464			PISRT1	upstream	3074
cg15081033	3	140805567	-1.64	1.17e-05	0.00263	SPSB4	Body	SPSB4	inside	20773
cg08871657	3	140997743	2.38	0.000132	0.0159	PXYLP1;PXYLP1;PXYLP1	Body;Body;Body	PXYLP1	inside	16287
cg11675009	3	141006210	3.78	2.28e-08	2.61e-05	PXYLP1;PXYLP1;PXYLP1	Body;Body;Body	PXYLP1	inside	24754
cg21655307	3	141030761	-0.66	0.000523	0.0426			ZBTB38	upstream	12294
cg15110041	3	141152832	-1.28	0.000181	0.0201	ZBTB38	5'UTR	ZBTB38	inside	7874
cg19294517	3	141682388	-2.03	0.000311	0.0295	TFDP2;TFDP2;TFDP2;TFDP2;TFDP2;TFDP2	Body;Body;Body;Body;Body;Body	TFDP2	inside	185998
cg23748990	3	142582445	6.19	4.25e-08	4.09e-05	PCOLCE2	Body	PCOLCE2	inside	25600
cg15051063	3	142893947	-1.18	0.000418	0.0364			CHST2	downstream	55329
cg00183468	3	142926178	-2.44	0.000337	0.0312			SLC9A9	downstream	641195
cg02390329	3	147113092	2.19	0.000656	0.0498	ZIC4;ZIC4;ZIC4	Body;Body;Body	ZIC4	inside	11504
cg07447194	3	148711966	-2.7	2.67e-05	0.00486	GYG1;GYG1;GYG1	Body;Body;Body	GYG1	inside	2771
cg25900565	3	148734807	-1.03	0.000301	0.0288	GYG1;GYG1;GYG1	Body;Body;Body	GYG1	inside	25612
cg05902522	3	149348590	3.4	7.26e-07	0.000327	WWTR1;WWTR1;WWTR1	Body;Body;Body	WWTR1	inside	72525
cg15341243	3	150042782	-2.37	2.21e-05	0.00423	LINC01214;LINC01214	TSS1500;TSS1500	TSC22D2	upstream	84006
cg15053244	3	150447687	-3.12	7.77e-07	0.000345			SIAH2	downstream	33576
cg13969271	3	150451639	-2.49	0.000278	0.0273			SIAH2	downstream	29624
cg08026836	3	150461479	-1.92	6.15e-05	0.00903	SIAH2	Body	SIAH2	inside	19784
cg10669142	3	150674399	2.28	0.000405	0.0356	CLRN1;CLRN1;CLRN1;CLRN1	Body;Body;Body;Body	CLRN1	inside	16387
cg21895319	3	150874026	-3.05	1.68e-06	0.000611	MED12L	Body	MED12L	inside	69441
cg01114224	3	150996297	1.12	0.000239	0.0245	MED12L;P2RY14	Body;TSS200	MED12L	inside	191712
cg01517423	3	151595276	-2.69	0.000441	0.0378	SUCNR1;AADACL2-AS1;AADACL2-AS1	5'UTR;Body;Body	SUCNR1	inside	3845
cg06301412	3	151618403	4.89	2.68e-05	0.00487	AADACL2-AS1;AADACL2-AS1	Body;Body	SUCNR1	downstream	26972
cg20790648	3	151619923	-6.54	8.42e-12	9.2e-08			SUCNR1	downstream	28492
cg15034393	3	152856773	3.12	0.000571	0.0452			RAP2B	upstream	23256
cg11962116	3	152889183	-2.68	5.16e-05	0.00797			RAP2B	downstream	9154
cg03857198	3	152927597	2.14	4.49e-05	0.00717			RAP2B	downstream	47568
cg09488881	3	154688702	4.37	0.000179	0.0199			MME	upstream	53211
cg22751289	3	155007700	-2.16	0.000198	0.0215			DWORF	downstream	3789
cg11455582	3	155272990	1.36	0.000195	0.0213	PLCH1;PLCH1;PLCH1	Body;Body;Body	PLCH1	inside	149007
cg01575193	3	156032856	4.61	1.41e-05	0.00301	KCNAB1;KCNAB1;KCNAB1;KCNAB1;KCNAB1	Body;Body;Body;Body;Body	KCNAB1	inside	24080
cg25595254	3	156361790	2.19	0.000483	0.0403			TIPARP-AS1	downstream	31712
cg08877322	3	156825813	-1.76	0.000158	0.0181			LINC00880	inside	14978
cg20654171	3	156872615	-2	5.07e-05	0.00787	CCNL1;CCNL1	Body;Body	CCNL1	inside	5867
cg06858034	3	157073008	-1.47	7.03e-05	0.01	VEPH1;VEPH1;VEPH1	Body;Body;Body	VEPH1	inside	148128
cg27534278	3	157074302	-2.77	0.000524	0.0426	VEPH1;VEPH1;VEPH1	Body;Body;Body	VEPH1	inside	146834
cg04572631	3	158565194	-2.38	0.000145	0.0169			MFSD1	downstream	45479
cg08810690	3	159668221	-3.02	3.83e-06	0.00113	IL12A-AS1	Body	IL12A	upstream	38402
cg21638120	3	160190571	-1.92	7.13e-05	0.0101			KPNA4	downstream	92805
cg18711583	3	166003185	-3.46	2.24e-06	0.000762			BCHE	upstream	447932
cg04903759	3	167238645	3.36	6.32e-08	5.52e-05	WDR49	Body	WDR49	inside	133083
cg18801567	3	167450363	-1.2	0.000116	0.0145	PDCD10;PDCD10;PDCD10	5'UTR;5'UTR;5'UTR	PDCD10	inside	2288
cg12105691	3	168511423	-2.46	2.29e-05	0.00433	C3orf50	Body	EGFEM1P	inside	544113
cg17193100	3	169228506	-2.06	5.22e-06	0.00141	MECOM;MECOM	5'UTR;Body	MECOM	inside	153057
cg06603936	3	169383031	0.77	7.44e-06	0.00185	MECOM;MECOM	TSS1500;TSS1500	MECOM	promoter	1468
cg16529676	3	169470001	-1.16	0.0003	0.0287			TERC	downstream	12847
cg10340602	3	169772348	-0.96	0.000354	0.0324	GPR160	5'UTR	GPR160	inside	16613
cg15107918	3	170201761	-2.35	0.000119	0.0147	SLC7A14	Body	SLC7A14	inside	102102
cg14265474	3	170948986	-2.85	7.94e-08	6.55e-05	TNIK;TNIK;TNIK;TNIK;TNIK;TNIK;TNIK;TNIK	Body;Body;Body;Body;Body;Body;Body;Body	TNIK	inside	229211
cg08698681	3	171091657	-3.62	3.85e-11	2.97e-07	TNIK;TNIK;TNIK;TNIK;TNIK;TNIK;TNIK;TNIK;TNIK	Body;Body;Body;Body;Body;Body;Body;Body;Body	TNIK	inside	86540
cg09374015	3	171092746	-2.92	0.000329	0.0307	TNIK;TNIK;TNIK;TNIK;TNIK;TNIK;TNIK;TNIK;TNIK	Body;Body;Body;Body;Body;Body;Body;Body;Body	TNIK	inside	85451
cg22469804	3	171131904	-1.15	6.05e-06	0.00158	TNIK;TNIK;TNIK;TNIK;TNIK;TNIK;TNIK;TNIK;TNIK	Body;Body;Body;Body;Body;Body;Body;Body;Body	TNIK	inside	46293
cg20804243	3	171205319	-3.95	9.09e-10	2.82e-06			TNIK	upstream	27122
cg08923842	3	171563393	-2.67	5.74e-05	0.00864	TMEM212	Body	TMEM212	inside	2254
cg21212591	3	171612219	2.9	0.000102	0.0132	TMEM212-AS1	Body	TMEM212	downstream	51080
cg11118962	3	171685460	3.54	0.000128	0.0155			FNDC3B	upstream	71958
cg22305150	3	171789943	-2.54	4.03e-06	0.00117	FNDC3B;FNDC3B	5'UTR;5'UTR	FNDC3B	inside	31599
cg15119324	3	171864416	-3.78	6.86e-07	0.000314	FNDC3B;FNDC3B	Body;Body	FNDC3B	inside	13155
cg06304167	3	171865257	-2.02	2.08e-07	0.000129	FNDC3B;FNDC3B	Body;Body	FNDC3B	inside	13996
cg16958707	3	171874269	3.59	2.71e-08	2.99e-05	FNDC3B;FNDC3B	Body;Body	FNDC3B	inside	23008
cg06765730	3	171874327	2.82	0.000473	0.0397	FNDC3B;FNDC3B	Body;Body	FNDC3B	inside	23066
cg05077488	3	171964796	2.07	0.000274	0.027	FNDC3B;FNDC3B	Body;Body	FNDC3B	inside	113535
cg20453370	3	172366813	2.04	0.000443	0.0379	NCEH1;NCEH1;NCEH1;NCEH1	5'UTR;5'UTR;Body;Body	NCEH1	inside	62195
cg01015687	3	172435759	2.33	0.000606	0.0471			NCEH1	upstream	6751
cg04044187	3	172571826	1.85	0.000386	0.0344			ECT2	downstream	51175
cg01309342	3	174129495	2.77	4.42e-05	0.00708			NLGN1	downstream	807426
cg18352516	3	177315226	1.06	8.28e-05	0.0113			LINC00578	inside	155517
cg04365699	3	177320997	-2.56	0.000137	0.0163			LINC00578	inside	161288
cg07611583	3	177652995	-1.56	0.000446	0.0381			LINC00578	downstream	493286
cg12451731	3	178806305	-1.52	4.94e-05	0.00773			ZMAT3	upstream	16649
cg16982824	3	180631932	-2.77	0.000178	0.0199	FXR1;FXR1;FXR1	5'UTR;Body;Body	FXR1	inside	1698
cg05747830	3	180633192	-2.06	0.000526	0.0427	FXR1;FXR1;FXR1	5'UTR;Body;Body	FXR1	inside	2958
cg19179018	3	181598407	-1.08	0.000564	0.0449			SOX2-OT	downstream	270285
cg09596645	3	181897670	-2.52	0.000337	0.0312			LINC01994	downstream	306480
cg16537122	3	181951997	1.89	0.000656	0.0497			LINC01994	downstream	252153
cg13923516	3	182389621	-2.85	1.27e-05	0.00279			ATP11B	upstream	121670
cg13260423	3	182478668	-0.79	0.000136	0.0163			ATP11B	upstream	32623
cg22362362	3	182727531	-0.71	5.11e-05	0.00791			MCCC1	downstream	106329
cg14045626	3	182923633	3.84	3.4e-06	0.00103	MCF2L2	Body	MCF2L2	inside	222222
cg23819411	3	182929273	3.47	2.97e-06	0.000928	MCF2L2	Body	MCF2L2	inside	216582
cg20371686	3	183006721	0.98	0.000188	0.0206	MCF2L2	Body	MCF2L2	inside	11263
cg04184394	3	183013324	0.72	0.000438	0.0375	MCF2L2	Body	MCF2L2	inside	4660
cg08528681	3	183224903	2.15	2.45e-09	5.42e-06	KLHL6	Body	KLHL6	inside	48596
cg06348484	3	183229850	-2.01	9.27e-05	0.0123	KLHL6	Body	KLHL6	inside	43649
cg00832703	3	183254601	-1.11	1.62e-05	0.00334	KLHL6	Body	KLHL6	inside	18898
cg08851695	3	183257867	-3.48	1.68e-07	0.000111	KLHL6	Body	KLHL6	inside	15632
cg15787985	3	183544049	-2.5	0.00037	0.0334	MAP6D1	TSS1500	MAP6D1	promoter	656
cg19471343	3	183631171	-2.25	1.31e-06	0.000507			ABCC5	downstream	104556
cg09827740	3	183631245	-1.65	0.000258	0.0259			ABCC5	downstream	104482
cg01774205	3	184032289	-0.11	2.14e-05	0.00412	EIF4G1;EIF4G1;EIF4G1;EIF4G1;EIF4G1;EIF4G1;EIF4G1;EIF4G1;EIF4G1;EIF4G1;EIF4G1;EIF4G1;EIF4G1	TSS1500;1stExon;1stExon;1stExon;1stExon;1stExon;5'UTR;5'UTR;5'UTR;5'UTR;5'UTR;1stExon;5'UTR	EIF4G1	inside	6
cg14737169	3	184308631	2.66	2.1e-05	0.00406			EPHB3	downstream	29044
cg26139579	3	184363697	-1.11	0.000239	0.0245			EPHB3	downstream	84110
cg25657337	3	184505770	2.37	1.68e-05	0.00343			VPS8	upstream	24161
cg03556491	3	184925696	4.13	0.000415	0.0361	EHHADH;EHHADH	Body;Body	EHHADH	inside	46190
cg19536404	3	184971825	0.84	0.000107	0.0136	EHHADH;EHHADH;EHHADH;EHHADH	5'UTR;1stExon;1stExon;5'UTR	EHHADH	inside	61
cg02738081	3	184971844	0.59	0.000168	0.0189	EHHADH;EHHADH;EHHADH;EHHADH	5'UTR;1stExon;1stExon;5'UTR	EHHADH	inside	42
cg25636075	3	185217761	-1.4	2.5e-05	0.00461	TMEM41A	TSS1500	TMEM41A	promoter	916
cg05587113	3	185300474	0.54	0.000264	0.0263			SENP2	promoter	33
cg12367811	3	185368698	-2.41	1.19e-05	0.00266	IGF2BP2;IGF2BP2;IGF2BP2;IGF2BP2;IGF2BP2;IGF2BP2;IGF2BP2	Body;Body;Body;Body;Body;Body;Body	IGF2BP2	inside	174129
cg01650347	3	185430728	2.84	1.31e-05	0.00284	IGF2BP2-AS1;IGF2BP2;IGF2BP2;IGF2BP2;IGF2BP2;IGF2BP2;IGF2BP2;IGF2BP2	TSS1500;Body;Body;Body;Body;Body;Body;5'UTR	IGF2BP2	inside	112099
cg03548293	3	186190573	-1.5	0.000363	0.033	LOC253573	Body	LINC02052	inside	20877
cg02346442	3	186194046	-2.71	0.000206	0.022			LINC02052	inside	17404
cg25735294	3	186353721	-1.4	0.000141	0.0166			FETUB	promoter	37
cg23249140	3	186560453	0.99	0.000458	0.0388	ADIPOQ	TSS200	ADIPOQ	promoter	10
cg22569765	3	186664968	-4.29	6.57e-08	5.66e-05	ST6GAL1;ST6GAL1	5'UTR;5'UTR	ST6GAL1	inside	16653
cg25593340	3	186677177	-1.95	6.01e-06	0.00158	ST6GAL1;ST6GAL1	5'UTR;5'UTR	ST6GAL1	inside	28862
cg02678159	3	186929929	-1.61	7.6e-06	0.00188			MASP1	downstream	79881
cg10761978	3	187420547	-1.59	4.94e-05	0.00773	RTP2	TSS1500	LOC100131635	inside	393
cg10091025	3	187454376	1.58	7.55e-09	1.16e-05	BCL6;BCL6	5'UTR;TSS200	BCL6	inside	9137
cg15931606	3	187566993	3.8	8.32e-05	0.0113			BCL6	upstream	103480
cg13047929	3	187682796	3.86	3.76e-07	0.000201			LPP-AS2	downstream	189080
cg16212207	3	187685215	2.8	7.77e-05	0.0108			LPP-AS2	downstream	186661
cg00446046	3	187686918	3.93	0.000307	0.0293			LPP-AS2	downstream	184958
cg01325314	3	187725762	1.45	4.86e-05	0.00762			LPP-AS2	downstream	146114
cg19198938	3	188001192	-2.25	7.03e-06	0.00177	LPP;LPP;LPP	5'UTR;5'UTR;5'UTR	LPP	inside	57999
cg14120161	3	188012097	3.45	9.52e-05	0.0125	LPP;LPP;LPP	5'UTR;5'UTR;5'UTR	LPP	inside	68904
cg19975917	3	188231905	-0.66	0.000195	0.0212	LPP;LPP;LPP	Body;Body;Body	LPP	inside	172461
cg06739107	3	188399479	2.74	9.5e-07	0.0004	LPP;LPP;LPP	Body;Body;Body	LPP	inside	112693
cg05195776	3	188498449	1.99	0.000591	0.0464	LPP;LPP;LPP	Body;Body;Body	LPP	inside	211663
cg00902153	3	188506715	4.95	1.88e-08	2.28e-05	LPP;LPP;LPP	Body;Body;Body	LPP	inside	219929
[truncated: 6,373 more rows]
