# Supplementary material for: The nasal methylome as a biomarker of asthma and airway inflammation in children
Source: Nat Commun. 2019 Jul 12;10:3095. doi: 10.1038/s41467-019-11058-3 (PMC6625976; doi:10.1038/s41467-019-11058-3)
Supplement: Supplementary file 7 — Supplementary Data 3 [file 41467_2019_11058_MOESM7_ESM.xlsx]

## Sheet: EWAS of Allergic Asthma
CpG	chr	pos	% difference in DNAm	pvalue	qvalue	UCSC_RefGene_Name	UCSC_RefGene_Group	Other nearest gene	region	distance
cg11296110	1	1690811	-3.41117	2.75358e-05	0.0294405	NADK;NADK;NADK;NADK	TSS1500;Body;Body;Body	NADK	inside	6074
cg03606098	1	1690840	-2.99196	7.69812e-05	0.0472739	NADK	Body	NADK	inside	6045
cg15851414	1	1695247	-1.77211	4.68742e-05	0.0377808	NADK;NADK;NADK	Body;Body;Body	NADK	inside	1638
cg02655351	1	3498101	3.09161	1.95444e-05	0.0246629	MEGF6	Body	MEGF6	inside	29958
cg10555106	1	3691387	-3.86177	9.47164e-06	0.0181296	LOC388588	5'UTR	SMIM1	inside	2035
cg21220721	1	6341230	-5.72075	9.14017e-07	0.00797505	ACOT7;ACOT7;ACOT7;ACOT7	Body;Body;Body;Body	ACOT7	inside	112596
cg11699125	1	6341327	-5.52442	1.06899e-06	0.00816235	ACOT7;ACOT7;ACOT7;ACOT7	Body;Body;Body;Body	ACOT7	inside	112499
cg15724772	1	6373534	-2.44566	1.35174e-05	0.0209455	ACOT7;ACOT7;ACOT7;ACOT7	Body;Body;Body;Body	ACOT7	inside	80292
cg12576213	1	6374235	-1.29853	1.59001e-05	0.0223744	ACOT7;ACOT7;ACOT7;ACOT7	Body;Body;Body;Body	ACOT7	inside	79591
cg07906050	1	6377509	-3.97634	3.18598e-05	0.031952	ACOT7;ACOT7;ACOT7;ACOT7	Body;Body;Body;Body	ACOT7	inside	76317
cg20267283	1	6645171	-3.73567	8.40962e-06	0.0173271	ZBTB48;ZBTB48;ZBTB48	Body;Body;Body	ZBTB48	inside	5102
cg20316440	1	8457758	2.50943	5.45274e-05	0.0405395	RERE;RERE;RERE	5'UTR;Body;Body	RERE	inside	128086
cg20700740	1	9339683	4.01297	7.95742e-05	0.0481243			H6PD	downstream	44820
cg04972459	1	9460204	2.02492	8.85042e-06	0.0178767			SPSB1	downstream	44438
cg23824902	1	9619882	-3.02719	9.4271e-07	0.00797505	SLC25A33	Body	SLC25A33	inside	20354
cg08648047	1	11028561	-2.15739	5.91956e-05	0.0419074	C1orf127	Body	C1orf127	inside	13533
cg07453055	1	11786594	-3.80476	8.15394e-07	0.00751704			DRAXIN	downstream	34813
cg00272561	1	15527244	-1.83876	3.70173e-05	0.0342136	TMEM51;TMEM51;TMEM51;TMEM51	5'UTR;5'UTR;5'UTR;5'UTR	TMEM51	inside	47015
cg10093938	1	19248952	3.38342	4.43324e-05	0.0372298	IFFO2	Body	IFFO2	inside	33874
cg20317437	1	24172120	-2.98216	3.27683e-05	0.0321897	FUCA1	3'UTR	FUCA1	inside	22739
cg00158128	1	25351284	-3.76949	1.0779e-05	0.0190232			RUNX3	upstream	59672
cg18264562	1	26253412	-1.81118	2.90777e-05	0.030303			STMN1	upstream	20044
cg02875645	1	26320225	-3.09909	4.90654e-05	0.0386014	PAFAH2	5'UTR	PAFAH2	inside	4423
cg19375767	1	27048589	-3.54417	2.55551e-06	0.0104694	ARID1A;ARID1A	Body;Body	ARID1A	inside	26067
cg01942646	1	27240694	-3.56076	3.30082e-06	0.0117502	NR0B2	TSS200	NR0B2	promoter	127
cg19787060	1	27241913	-3.48891	1.8891e-05	0.0243006	NR0B2	TSS1500	NR0B2	promoter	1346
cg24541864	1	27869474	-3.06436	5.92072e-05	0.0419074	AHDC1	3'UTR	AHDC1	inside	60669
cg25960268	1	28459201	-4.41295	1.79117e-05	0.0236442			PTAFR	downstream	61246
cg06576634	1	28782767	4.21064	2.97133e-06	0.0111864	PHACTR4;PHACTR4	Body;Body	PHACTR4	inside	18106
cg12645785	1	29229403	-3.59448	5.25858e-05	0.0398453	EPB41;EPB41;EPB41;EPB41;EPB41	5'UTR;5'UTR;5'UTR;5'UTR;5'UTR	EPB41	inside	15800
cg16263722	1	29523841	-3.3222	5.45632e-06	0.013864	MECR;MECR	Body;Body	MECR	inside	33613
cg13550410	1	36004549	-3.14252	4.67449e-05	0.0377808	KIAA0319L	Body	KIAA0319L	inside	18454
cg13531542	1	36004559	-3.79513	1.10739e-06	0.00816235	KIAA0319L	Body	KIAA0319L	inside	18444
cg19908139	1	38061735	-0.29106	6.52854e-05	0.044042	GNL2	TSS200	GNL2	promoter	149
cg11787602	1	38710248	-0.856712	3.24426e-05	0.0321331			LINC01343	upstream	29809
cg17434008	1	38974111	3.21046	9.05611e-06	0.0181296			LINC01343	upstream	293672
cg04926108	1	40393299	7.08787	9.92035e-08	0.00347727			MYCL	upstream	25612
cg15881027	1	40532772	-3.09171	1.11483e-05	0.0191405	CAP1;CAP1	Body;Body	CAP1	inside	26517
cg06084140	1	41514472	-3.5627	7.03798e-05	0.0455521	SCMH1;SCMH1;SCMH1;SCMH1;SCMH1;SCMH1;SCMH1	Body;Body;Body;Body;Body;Body;Body	SCMH1	inside	111133
cg12127455	1	42802952	-2.19782	6.5709e-05	0.0441586	FOXJ3	TSS1500	FOXJ3	promoter	1404
cg24501381	1	43001072	4.11532	7.57723e-05	0.0470518	CCDC30	5'UTR	CCDC30	inside	512
cg04377912	1	43290841	-2.77884	5.75526e-05	0.0417184	ERMAP;ERMAP	TSS1500;5'UTR	ERMAP	inside	8065
cg11409022	1	44318844	-2.40349	8.42966e-05	0.0497293	ST3GAL3;ST3GAL3;ST3GAL3;ST3GAL3;ST3GAL3;ST3GAL3;ST3GAL3;ST3GAL3;ST3GAL3;ST3GAL3	Body;Body;Body;Body;Body;Body;Body;Body;Body;Body	ST3GAL3	inside	116940
cg26011752	1	46550609	-2.36107	1.12063e-05	0.0191405	PIK3R3;PIK3R3;PIK3R3;PIK3R3;PIK3R3	Body;Body;Body;Body;Body	PIK3R3	inside	91551
cg06824199	1	47157809	-2.82646	1.56535e-05	0.0223202	KIAA0494	Body	EFCAB14	inside	26927
cg01970336	1	51986254	-3.40205	7.23558e-05	0.046104	EPS15	TSS1500	EPS15	promoter	1259
cg00112238	1	54719938	2.13111	3.56187e-05	0.0333496	SSBP3;SSBP3;SSBP3	Body;Body;Body	SSBP3	inside	152130
cg11042653	1	54845827	3.34687	5.27511e-05	0.0398731	SSBP3;SSBP3;SSBP3	Body;Body;Body	SSBP3	inside	26241
cg03482059	1	55800010	2.102	6.51957e-05	0.044042			MIR4422	downstream	108696
cg02258449	1	56664962	-2.8039	3.32578e-05	0.0321965			PLPP3	downstream	380295
cg11512515	1	57001816	-1.99434	1.51314e-06	0.00862102	PPAP2B	Body	PLPP3	inside	43441
cg16951984	1	59084175	2.09713	4.4572e-05	0.0372298			MYSM1	downstream	81572
cg01905905	1	59799399	2.69029	2.46212e-05	0.0277338	FGGY;FGGY;FGGY;FGGY	Body;Body;Body;Body	FGGY	inside	23649
cg09247486	1	61437380	-2.85149	6.46214e-07	0.00730757			NFIA	upstream	105566
cg15738268	1	61439110	-4.3187	1.72926e-05	0.023286			NFIA	upstream	103836
cg15672644	1	62437936	-1.38715	2.27735e-06	0.00974755	INADL	Body	PATJ	inside	20010
cg23082515	1	62776914	-1.06395	7.78208e-05	0.0473827	KANK4	5'UTR	KANK4	inside	8169
cg00463399	1	68220464	3.11533	1.01328e-06	0.00807845	GNG12	5'UTR	GNG12	inside	78691
cg16110541	1	68679600	4.07019	1.79688e-05	0.0236442	GPR177;GPR177	Body;Body	WLS	inside	18684
cg15715903	1	68926823	5.15401	3.82261e-06	0.0123501			RPE65	upstream	11181
cg20654602	1	87596049	-3.61201	7.25148e-05	0.046104	LINC01140;LINC01140	Body;Body	LINC01140	inside	601
cg02223962	1	87596820	-1.62074	2.43903e-05	0.0276196	LOC339524;LOC339524;LOC339524;LOC339524;LOC339524	Body;TSS1500;Body;TSS1500;TSS1500	LINC01140	inside	1372
cg26791242	1	87596895	-3.61867	1.20617e-06	0.00839568	LOC339524;LOC339524;LOC339524;LOC339524;LOC339524	Body;TSS1500;Body;TSS1500;TSS1500	LINC01140	inside	1447
cg13739421	1	87620271	-2.96312	2.34992e-05	0.0271759	LINC01140	Body	LINC01140	inside	24823
cg05599099	1	94454318	3.72511	9.35857e-06	0.0181296			ABCA4	downstream	132387
cg13774572	1	97175723	-0.760307	6.50039e-05	0.0440139			PTBP2	upstream	11452
cg26592446	1	100234313	-3.19944	1.05049e-05	0.0187439			FRRS1	upstream	2964
cg18296929	1	100915050	-2.17969	7.3683e-05	0.0464889	CDC14A;CDC14A;CDC14A	Body;Body;Body	CDC14A	inside	97027
cg16385829	1	109712562	5.61949	7.03519e-06	0.0158865	KIAA1324;KIAA1324;KIAA1324	Body;Body;Body	KIAA1324	inside	55977
cg24362151	1	110280786	-2.74361	9.11153e-06	0.0181296	GSTM3;GSTM3	Body;Body	GSTM3	inside	2347
cg01964045	1	110357186	-2.1053	1.1563e-05	0.01955			EPS8L3	upstream	50542
cg23184711	1	111743330	4.12406	6.67664e-05	0.0444126	DENND2D;DENND2D	TSS200;Body	DENND2D	inside	3830
cg19686029	1	112045886	-2.35212	1.30454e-06	0.00855003	ADORA3;TMIGD3;ADORA3;ADORA3;TMIGD3;TMIGD3	5'UTR;1stExon;1stExon;1stExon;Body;Body	ADORA3	inside	857
cg09678315	1	115875992	6.72379	3.6324e-09	0.000870656	NGF	5'UTR	NGF	inside	4865
cg08267847	1	116991393	-2.71367	8.50894e-05	0.0498661	LOC101929023	Body	ATP1A1-AS1	upstream	30149
cg15247526	1	117039205	2.70244	1.67575e-05	0.0230289			CD58	downstream	74510
cg17960315	1	117542556	-1.45149	1.26237e-05	0.0200827			CD101	promoter	1816
cg26776547	1	120327345	5.93682	3.82844e-07	0.00592085			REG4	downstream	26858
cg07827820	1	120821493	-2.18797	4.72173e-05	0.0378299			FAM72B	upstream	17512
cg18469231	1	151931590	3.86181	6.7815e-07	0.00730757			S100A10	downstream	35124
cg02956542	1	153321421	1.88801	6.86065e-05	0.045204	PGLYRP4	TSS1500	PGLYRP4	promoter	399
cg06355720	1	153333350	4.6593	9.4418e-06	0.0181296	S100A9	3'UTR	S100A9	inside	3020
cg10736458	1	153366607	4.05194	3.43588e-06	0.0119016			S100A8	upstream	2943
cg01402255	1	153800699	2.25976	2.47982e-05	0.0277753	GATAD2B	Body	GATAD2B	inside	94752
cg09311009	1	154131466	-3.54073	2.76343e-05	0.0294405	TPM3;TPM3;TPM3;TPM3;TPM3;TPM3;TPM3;TPM3;TPM3	Body;Body;Body;Body;Body;Body;Body;Body;Body	TPM3	inside	24259
cg23475294	1	154581658	-2.44129	2.3971e-05	0.0274037	ADAR;ADAR;ADAR;ADAR	TSS1500;TSS1500;TSS1500;5'UTR	ADAR	inside	18798
cg00202522	1	156127527	3.80838	1.10405e-06	0.00816235	SEMA4A;SEMA4A;SEMA4A;SEMA4A	Body;Body;Body;Body	SEMA4A	inside	3365
cg24707200	1	156833163	-2.55761	6.96986e-05	0.0453095	NTRK1;NTRK1;NTRK1	Body;Body;Body	NTRK1	inside	2492
cg16374333	1	157103641	-1.77886	1.37351e-05	0.0210588	ETV3;ETV3	3'UTR;Body	ETV3	inside	4742
cg00148618	1	159819894	1.947	4.91931e-07	0.00655066	C1orf204	Body	SNHG28	inside	5243
cg13109911	1	160178210	2.73925	1.41012e-05	0.021347	PEA15	5'UTR	PEA15	inside	3085
cg21703413	1	160417350	-3.52481	1.8781e-06	0.00909167			VANGL2	downstream	46986
cg04165922	1	162297422	8.72359	7.24903e-10	0.00026063	NOS1AP;NOS1AP	Body;Body	NOS1AP	inside	257841
cg16177739	1	172411045	-1.31412	2.9109e-06	0.0111338	PIGC;C1orf105;PIGC	Body;Body;Body	C1orf105	inside	21217
cg17946525	1	172425816	-4.02036	1.5346e-06	0.00862102	C1orf105;C1orf105	Body;Body	C1orf105	inside	35988
cg21568193	1	173496518	-3.73046	6.12119e-05	0.0426642	SLC9C2	Body	SLC9C2	inside	75715
cg01770400	1	173886485	-2.79111	1.83078e-06	0.00909167	SERPINC1;SERPINC1	5'UTR;1stExon	SERPINC1	inside	31
cg14206516	1	175099472	-2.5064	6.92242e-05	0.0452406	TNN	Body	TNN	inside	62478
cg04031158	1	175772135	-2.27725	4.0985e-05	0.0359741			TNR	upstream	59383
cg15355697	1	175772242	-2.03571	4.6769e-06	0.0129744			TNR	upstream	59490
cg07297018	1	179673009	-2.57091	2.40214e-05	0.0274177			TDRD5	downstream	97647
cg00274133	1	180579182	4.66229	2.56402e-05	0.0283703			XPR1	upstream	21964
cg02683853	1	180940271	-2.83858	4.54977e-05	0.0374473			STX6	downstream	51775
cg11649969	1	180940378	-2.82797	5.89889e-05	0.0419074			STX6	downstream	51668
cg01441127	1	181012492	7.04405	3.4775e-05	0.0330328	MR1	Body	MR1	inside	9469
cg26803289	1	182760430	-2.92298	1.79505e-05	0.0236442	NPL	TSS1500	NPL	inside	1846
cg22400420	1	183851242	4.86067	5.23246e-05	0.0398316	RGL1	Body	RGL1	inside	76967
cg10449330	1	198140973	3.50595	7.27147e-05	0.0461495	NEK7	5'UTR	NEK7	inside	14845
cg04579668	1	198593642	-2.35968	2.30449e-05	0.026901			PTPRC	upstream	14456
cg07873247	1	201478714	-1.52228	1.43392e-05	0.021571			CSRP1	promoter	2327
cg05787035	1	202171635	-1.87256	1.67148e-05	0.0230253	LGR6;LGR6	Body;TSS1500	LGR6	inside	8517
cg19081101	1	203156625	5.03032	9.86008e-06	0.0182778	CHI3L1	TSS1500	CHI3L1	promoter	703
cg26946923	1	203169291	3.47827	7.13154e-06	0.0158865			CHIT1	downstream	72646
cg11894057	1	203255843	5.25191	1.75905e-07	0.00428738	LINC01353;LINC01353	TSS1500;TSS1500	LINC01136	downstream	18610
cg02563479	1	203651885	1.86737	2.2348e-06	0.00973269	ATP2B4;ATP2B4;ATP2B4;ATP2B4	ExonBnd;ExonBnd;5'UTR;5'UTR	ATP2B4	inside	15
cg11664375	1	203713227	0.443222	3.38326e-06	0.0118098			ATP2B4	downstream	21621
cg03605704	1	204453066	4.97704	1.38974e-06	0.00862102	PIK3C2B	5'UTR	PIK3C2B	inside	6408
cg06207917	1	205224959	-2.10278	5.74007e-05	0.0416923	TMCC2;TMCC2;TMCC2;TMCC2	TSS1500;Body;Body;Body	TMCC2	inside	9234
cg18413505	1	205773519	-1.98681	6.43788e-05	0.0437968	SLC41A1	Body	SLC41A1	inside	8642
cg13429095	1	206913187	-3.56363	6.39068e-05	0.0435994			MAPKAPK2	downstream	54822
cg04365911	1	207536634	-4.33995	4.53558e-06	0.0128664			CD55	downstream	41817
cg11844053	1	210704772	-3.6861	2.79474e-05	0.0295533	HHAT;HHAT;HHAT;HHAT;HHAT;HHAT	Body;Body;Body;Body;Body;Body	HHAT	inside	91845
cg24291237	1	211869016	-3.15018	1.01803e-05	0.0184392			NEK2	upstream	20044
cg02950491	1	226866457	3.62358	5.45732e-05	0.0405395	ITPKB	Body	ITPKB	inside	60419
cg09334399	1	231750709	-3.27746	6.53984e-05	0.0440734	TSNAX-DISC1;TSNAX-DISC1;TSNAX-DISC1;TSNAX-DISC1;TSNAX-DISC1;TSNAX-DISC1;TSNAX-DISC1;TSNAX-DISC1	Body;Body;Body;Body;Body;Body;Body;Body	TSNAX-DISC1	inside	86310
cg08553585	1	234791553	-2.76487	2.46583e-06	0.0102492	LOC101927787	Body	LINC00184	downstream	26496
cg02508461	1	234905686	-3.1428	1.12011e-05	0.0191405			LINC01132	downstream	45897
cg22976779	1	236715069	-2.12912	8.0576e-05	0.0484567	LGALS8;LGALS8;LGALS8;LGALS8;HEATR1	3'UTR;3'UTR;3'UTR;3'UTR;Body	HEATR1	inside	52772
cg19433762	1	238025440	4.46812	2.72805e-05	0.0294405	LOC100130331	TSS200	LOC100130331	promoter	35
cg18882407	1	242161806	2.31253	1.54701e-05	0.0223202	MAP1LC3C	Body	MAP1LC3C	inside	579
cg24074785	1	242161881	0.659915	5.72007e-06	0.0141346	MAP1LC3C	Body	MAP1LC3C	inside	504
cg07326478	1	244792553	-3.72678	1.80519e-05	0.0236442	C1orf101;C1orf101;C1orf101	Body;Body;Body	CATSPERE	inside	167880
cg23260484	1	245132134	3.62096	5.00096e-05	0.0390877	EFCAB2;EFCAB2;EFCAB2;EFCAB2;EFCAB2	TSS1500;TSS1500;TSS1500;TSS1500;TSS1500	EFCAB2	promoter	1037
cg21985198	1	246588503	-2.00249	4.93393e-05	0.0386478	SMYD3	Body	SMYD3	inside	82141
cg16838795	1	246591949	-3.12534	6.87105e-05	0.045204	SMYD3	Body	SMYD3	inside	78695
cg06773230	2	8472503	-3.27737	1.79884e-05	0.0236442			LINC00299	upstream	3954
cg10142874	2	11917623	-3.08503	1.68921e-05	0.0230926	LPIN1	Body	LPIN1	inside	30901
cg23093217	2	16808263	-0.875176	1.24137e-05	0.0199684	FAM49A	5'UTR	FAM49A	inside	38871
cg21876145	2	20243393	-1.9972	4.88633e-05	0.0385268	LAPTM4A	Body	LAPTM4A	inside	8396
cg19376906	2	30414835	-4.58892	1.63106e-06	0.00862395			YPEL5	downstream	44453
cg22717723	2	32299042	-3.43588	8.55792e-06	0.0174328	SPAST;SPAST	Body;Body	SPAST	inside	10362
cg18399629	2	32946576	-3.72776	6.64369e-05	0.0443298	TTC27;TTC27	Body;Body	TTC27	inside	93489
cg08818866	2	33415906	-1.61535	6.17346e-05	0.0427255	LTBP1;LTBP1;LTBP1;LTBP1;LTBP1	Body;Body;Body;Body;Body	LTBP1	inside	56242
cg20619340	2	38806109	-2.92709	2.01267e-06	0.00915986	HNRNPLL;HNRNPLL	Body;Body	HNRNPLL	inside	24069
cg11077103	2	39145266	-1.46909	3.80401e-05	0.0347569	ARHGEF33	TSS1500	ARHGEF33	promoter	1238
cg17517296	2	43107458	2.16896	1.28097e-05	0.0202456			HAAO	upstream	87707
cg13557069	2	43595507	-5.16987	1.00504e-06	0.00807845	THADA;THADA;THADA	Body;Body;Body	THADA	inside	227678
cg21672758	2	48340131	-2.5439	6.83426e-06	0.0157511			FOXN2	upstream	201664
cg05226072	2	60441246	3.76666	4.3866e-06	0.0126397			MIR4432	downstream	173334
cg06452258	2	60597809	5.52697	4.56739e-06	0.0128664			MIR4432	downstream	16771
cg19040195	2	60687132	4.68405	6.7377e-06	0.0156364	BCL11A;BCL11A;BCL11A	3'UTR;Body;Body	BCL11A	inside	93501
cg13073332	2	62515892	-4.02418	4.69122e-06	0.0129744			B3GNT2	downstream	92630
cg27300125	2	64713000	-3.08745	4.61201e-05	0.0376443			LGALSL	downstream	31673
cg08467103	2	65593933	6.79071	1.50167e-05	0.022082	SPRED2;SPRED2	TSS200;Body	SPRED2	inside	65723
cg12905710	2	68348223	-3.57484	2.31358e-06	0.00978612			WDR92	downstream	36455
cg14218917	2	68512232	3.05244	3.47034e-05	0.0330083	CNRIP1	Body	CNRIP1	inside	34951
cg20820367	2	69116791	-2.23558	4.19152e-05	0.0363135			BMP10	upstream	18142
cg03737220	2	70002576	-2.30921	6.22819e-05	0.0429043	ANXA4	5'UTR	ANXA4	inside	33449
cg05316492	2	70736862	-2.24081	6.08644e-06	0.0146375	TGFA;TGFA;TGFA;TGFA	Body;Body;Body;Body	TGFA	inside	44285
cg22399873	2	73498173	1.19355	1.26198e-05	0.0200827	FBXO41	TSS1500	FBXO41	promoter	1325
cg26386284	2	74069276	-2.64319	4.37528e-06	0.0126397	STAMBP;STAMBP;STAMBP	Body;Body;Body	STAMBP	inside	13151
cg02418306	2	74206368	3.11453	3.51575e-07	0.00587927	DGUOK-AS1;DGUOK-AS1	Body;Body	TET3	upstream	7163
cg17660709	2	74531615	-3.66032	1.74617e-05	0.0233154	SLC4A5;SLC4A5;SLC4A5;SLC4A5	ExonBnd;ExonBnd;Body;Body	SLC4A5	inside	29689
cg13077521	2	85546082	2.52131	6.18645e-05	0.0427742	TGOLN2;TGOLN2;TGOLN2;TGOLN2	3'UTR;3'UTR;3'UTR;3'UTR	TGOLN2	inside	9337
cg13008881	2	85784066	-3.50906	2.01209e-07	0.00452138	GGCX;GGCX	Body;Body	GGCX	inside	4591
cg13353793	2	85944732	-2.51082	2.71101e-06	0.0107111			GNLY	downstream	23318
cg10354401	2	86789025	-2.50072	6.49583e-06	0.0153147	CHMP3;CHMP3;CHMP3;RNF103-CHMP3;CHMP3	Body;Body;Body;Body;5'UTR	CHMP3	inside	1595
cg25493477	2	86830411	-3.57976	1.71268e-05	0.0231494	RNF103-CHMP3	Body	RNF103-CHMP3	inside	117834
cg05213935	2	89161256	-2.03284	5.82839e-05	0.0417231			MIR4436A	downstream	49372
cg02420943	2	99122909	-4.02955	4.27119e-05	0.0366068	INPP4A;INPP4A;INPP4A;INPP4A	5'UTR;5'UTR;5'UTR;5'UTR	INPP4A	inside	61588
cg18455616	2	99124870	-4.62899	8.49767e-07	0.00773476	INPP4A;INPP4A;INPP4A;INPP4A	5'UTR;5'UTR;5'UTR;5'UTR	INPP4A	inside	63549
cg15327349	2	99126290	-1.80586	5.65471e-05	0.0413648	INPP4A;INPP4A;INPP4A;INPP4A	5'UTR;5'UTR;5'UTR;5'UTR	INPP4A	inside	64969
cg15929700	2	99193996	-1.95857	6.73046e-05	0.0446467	INPP4A;INPP4A;INPP4A;INPP4A	Body;Body;Body;Body	INPP4A	inside	132675
cg02356039	2	99450442	3.59116	1.78871e-07	0.00428738	KIAA1211L	Body	KIAA1211L	inside	102242
cg12197831	2	99525153	4.52219	7.37725e-06	0.0161781	KIAA1211L	5'UTR	KIAA1211L	inside	27531
cg10799245	2	100484298	2.02979	8.47788e-05	0.0498058	AFF3;AFF3	Body;Body	AFF3	inside	237971
cg25049766	2	101801818	-2.97783	8.0996e-05	0.0485352			TBC1D8	upstream	33972
cg20340242	2	102608349	1.89959	7.65181e-06	0.0165232	IL1R2;IL1R2	1stExon;5'UTR	IL1R2	inside	43
cg01437816	2	102658053	4.58639	1.99109e-07	0.00452138			IL1R2	downstream	33076
cg15655274	2	102666677	2.1729	3.21315e-05	0.0320144			IL1R1	upstream	20159
cg17738684	2	102927278	-2.84062	3.33993e-05	0.0322371	IL1RL1	TSS1500	IL1RL1	promoter	684
cg17558817	2	106475496	-3.51488	1.31708e-05	0.0205887	NCK2;NCK2;NCK2	Body;Body;Body	NCK2	inside	7292
cg15995935	2	111871839	-1.77964	4.6226e-05	0.0376443	ACOXL	Body	ACOXL	inside	381689
cg03162315	2	112421301	-3.79676	6.43428e-05	0.0437968			ANAPC1	downstream	220440
cg23453794	2	112762187	3.73015	7.16611e-06	0.0159042	MERTK	Body	MERTK	inside	105996
cg01305109	2	112768419	4.71746	2.17167e-05	0.0259833	MERTK	Body	MERTK	inside	112228
cg04610432	2	120145399	3.00105	4.22208e-05	0.0363592			DBI	downstream	20148
cg22982094	2	121816646	-3.82957	2.3569e-05	0.0272036			GLI2	downstream	261779
cg07836051	2	122080294	-0.988555	3.83911e-05	0.0349609			CLASP1	downstream	326758
cg22346073	2	122402890	4.72674	1.14647e-06	0.00816235	CLASP1;CLASP1;CLASP1	5'UTR;5'UTR;5'UTR	CLASP1	inside	4162
cg13784559	2	131128163	-3.41715	4.44035e-05	0.0372298	PTPN18;PTPN18	Body;Body	PTPN18	inside	14583
cg20063095	2	134977141	5.33069	3.28726e-05	0.032196			MGAT5	upstream	34689
cg06725108	2	136901306	-3.54879	1.35988e-05	0.0209788			CXCR4	upstream	25581
cg23653461	2	142280183	-3.16224	9.8878e-06	0.0182778	LRP1B	Body	LRP1B	inside	609087
cg11872231	2	144992352	-3.21517	1.83656e-05	0.0239243	GTDC1;GTDC1;GTDC1	5'UTR;5'UTR;5'UTR	GTDC1	inside	97731
cg00213281	2	149639822	-2.62966	1.08027e-05	0.0190232	KIF5C;MIR1978	Body;TSS1500	KIF5C	inside	7030
cg14191571	2	157330982	2.75285	6.15867e-05	0.0427054	GPD2;GPD2	5'UTR;5'UTR	GPD2	inside	38082
cg24833225	2	158181100	-2.1524	2.89839e-05	0.0302491	ERMN;ERMN;ERMN;ERMN;ERMN	Body;Body;Body;Body;Body	ERMN	inside	3046
cg20433238	2	158183334	-2.72966	4.39444e-06	0.0126397	ERMN;ERMN;ERMN;ERMN;ERMN	Body;5'UTR;5'UTR;TSS1500;TSS1500	ERMN	inside	812
cg00478516	2	161013382	-4.54614	6.55617e-05	0.0441264	ITGB6;ITGB6;ITGB6;ITGB6;ITGB6;ITGB6;ITGB6	Body;Body;Body;Body;Body;Body;Body	ITGB6	inside	115017
cg17770392	2	166669226	-3.61697	1.80252e-05	0.0236442			GALNT3	upstream	18057
cg03351487	2	169003820	8.01733	2.14772e-05	0.02583	STK39	Body	STK39	inside	100285
cg26740709	2	172177062	-3.3386	1.88371e-06	0.00909167	METTL8	3'UTR	METTL8	inside	114250
cg06714480	2	182544307	1.96665	7.4696e-07	0.00735649	NEUROD1	5'UTR	NEUROD1	inside	1085
cg15998761	2	191300784	-3.20034	3.32678e-05	0.0321965	MFSD6	Body	MFSD6	inside	27703
cg00434123	2	191505431	4.29786	5.03141e-06	0.0132735			NAB1	upstream	8417
cg05744098	2	191914694	-1.791	5.95544e-05	0.0420256	STAT4;STAT4	Body;Body	STAT4	inside	101046
cg13316148	2	191916269	-2.73923	1.63036e-06	0.00862395	STAT4	Body	STAT4	inside	99471
cg24636814	2	191980241	-2.704	1.97782e-05	0.0248202	STAT4;STAT4	Body;Body	STAT4	inside	35499
cg22536405	2	198145382	-1.89425	5.23928e-05	0.0398316	ANKRD44-IT1;ANKRD44;ANKRD44	Body;Body;Body	ANKRD44	inside	30139
cg15810023	2	198441491	5.5588	1.40753e-05	0.021347	RFTN2	Body	RFTN2	inside	99093
cg06689758	2	207847420	-4.10439	6.35473e-06	0.0150981			CPO	downstream	43142
cg25175805	2	208288975	-2.62971	8.37934e-06	0.0173143			CREB1	upstream	105641
cg12399673	2	208560007	-2.45119	2.46839e-05	0.0277338			CCNYL1	upstream	16257
cg20025658	2	219031640	1.8531	1.37057e-05	0.0210586	CXCR1;CXCR1	1stExon;5'UTR	CXCR1	inside	76
cg23045317	2	223670610	4.02845	4.14047e-06	0.0125942			ACSL3	upstream	55122
cg25757820	2	224819307	5.0423	1.52775e-05	0.0222464			MRPL44	upstream	2814
cg06242562	2	224993305	-3.68163	2.7584e-06	0.0107216			SERPINE2	upstream	89269
cg05461268	2	230266391	6.93764	7.63183e-05	0.0471146	DNER	Body	DNER	inside	312895
cg00924816	2	231549309	3.46748	7.71161e-05	0.0472739			LINC01907	downstream	15935
cg18929483	2	231586701	4.66868	1.50539e-05	0.0220916	CAB39;CAB39;CAB39	5'UTR;5'UTR;5'UTR	CAB39	inside	8438
cg09458420	2	231661317	-2.99182	8.4318e-05	0.0497293	CAB39;CAB39;CAB39	Body;Body;Body	CAB39	inside	83054
cg01224965	2	233076983	-4.07293	5.8907e-06	0.0143588	DIS3L2;DIS3L2;DIS3L2;DIS3L2	Body;Body;Body;Body	DIS3L2	inside	187996
cg07584031	2	233416387	-1.43195	7.56575e-05	0.0470518	TIGD1;EIF4E2	TSS1500;Body	EIF4E2	inside	1030
cg04868788	2	233951613	1.98768	1.93152e-05	0.0245825	INPP5D;INPP5D	Body;Body	INPP5D	inside	26577
cg05724080	2	234246583	-3.71798	4.55587e-06	0.0128664	SAG	Body	SAG	inside	18389
cg05487345	2	237657127	4.0247	1.66256e-07	0.00426967			ACKR3	downstream	178747
cg18111248	2	237657200	4.18184	2.83567e-07	0.00546569			ACKR3	downstream	178820
cg10117579	2	237780629	5.60101	7.23668e-10	0.00026063			COPS8	upstream	213455
cg21963406	2	240125913	-1.44388	3.08246e-05	0.0312223	HDAC4	Body	HDAC4	inside	197433
cg05704850	2	240126033	-1.11848	1.47554e-05	0.021922	HDAC4	Body	HDAC4	inside	197313
cg14414903	2	240171712	2.71642	1.40584e-05	0.021347	HDAC4	Body	HDAC4	inside	151634
cg17672432	2	240425476	-2.21184	2.95244e-06	0.0111738			HDAC4	upstream	102130
cg06689416	2	242263959	-2.20829	7.51799e-05	0.0469858	SEPT2;SEPT2;SEPT2;SEPT2;SEPT2;SEPT2	Body;Body;Body;Body;Body;Body	2018-09-02	inside	8678
cg23582054	3	3152201	-3.97713	7.76939e-06	0.0165342	IL5RA;IL5RA;IL5RA;IL5RA;IL5RA;IL5RA;IL5RA	TSS200;TSS200;TSS200;TSS200;TSS200;TSS200;TSS200	IL5RA	promoter	143
cg01310029	3	3152374	-3.76331	6.96807e-07	0.00730757	IL5RA;IL5RA;IL5RA;IL5RA;IL5RA;IL5RA	TSS1500;TSS1500;TSS1500;TSS1500;TSS1500;TSS1500	IL5RA	promoter	316
cg11485152	3	3171664	3.40241	5.8417e-06	0.0143366	TRNT1	Body	TRNT1	inside	2960
cg03425527	3	4870421	4.63399	9.31901e-06	0.0181296	ITPR1;ITPR1;ITPR1	Body;Body;Body	ITPR1	inside	28938
cg13933891	3	10231830	3.58501	2.46827e-05	0.0277338	IRAK2	Body	IRAK2	inside	25267
cg14433987	3	10240546	6.91237	7.97502e-08	0.00318591	IRAK2	Body	IRAK2	inside	33983
cg21173328	3	11119246	3.72216	1.60715e-06	0.00862395			SLC6A1	downstream	60444
cg17571559	3	11267525	4.25223	1.49508e-07	0.00398175	HRH1;HRH1;HRH1	5'UTR;TSS200;5'UTR	HRH1	inside	71311
cg09492975	3	11267531	2.43185	3.484e-05	0.0330509	HRH1;HRH1;HRH1	TSS200;5'UTR;5'UTR	HRH1	inside	71317
cg02228403	3	11522965	-2.78294	1.00724e-05	0.0184173	ATG7;ATG7;ATG7	Body;Body;Body	ATG7	inside	208955
cg22278433	3	11733395	-2.31843	4.96862e-06	0.0132386	VGLL4	Body	VGLL4	inside	28825
cg25224369	3	12918528	-3.27346	1.64035e-05	0.022771			IQSEC1	downstream	196089
cg10772183	3	12918759	-1.41517	5.52026e-05	0.0407417			IQSEC1	downstream	195858
cg18556976	3	14320523	3.6942	1.49359e-05	0.0220426			LSM3	downstream	100295
cg08519930	3	14673732	-3.5934	7.1159e-05	0.0457972			CCDC174	upstream	19521
cg15106081	3	14708144	-3.13216	3.69567e-05	0.0342016	CCDC174	Body	CCDC174	inside	7766
cg21419012	3	15066608	-3.72664	2.12358e-08	0.00304136	NR2C2;NR2C2	Body;Body	NR2C2	inside	77372
cg02300466	3	15285484	-2.98999	5.72703e-05	0.0416818	CAPN7	Body	CAPN7	inside	37751
cg22230912	3	16331335	-3.37208	3.6303e-05	0.0338581	OXNAD1	Body	OXNAD1	inside	20702
cg08288503	3	16889869	-2.79484	6.27316e-05	0.0430963			PLCL2	inside	45710
cg19139136	3	20553578	6.11018	2.03911e-05	0.0252371			SGO1-AS1	downstream	337842
cg16918625	3	30655974	6.10054	7.95157e-05	0.0481243	TGFBR2;TGFBR2	Body;Body	TGFBR2	inside	7980
cg24113459	3	33114261	-3.7942	1.34396e-07	0.00379997	GLB1;GLB1;GLB1	Body;Body;5'UTR	GLB1	inside	24433
cg24791666	3	39192215	2.09776	6.13752e-05	0.0426642	CSRNP1	5'UTR	CSRNP1	inside	3838
cg07465458	3	39243826	-3.37188	3.52089e-05	0.0332692			XIRP1	upstream	9741
cg07448333	3	42948816	-3.58678	4.23814e-05	0.0364538	ZNF662;ZNF662	5'UTR;Body	ZNF662	inside	1158
cg17847431	3	45085401	3.27266	6.8064e-05	0.0449845			CLEC3B	downstream	17642
cg08551567	3	45152223	3.7331	5.51957e-05	0.0407417	CDCP1;CDCP1	Body;Body	CDCP1	inside	35691
cg16283183	3	45718805	2.12491	2.70484e-05	0.0294249	LIMD1	3'UTR	LIMD1	inside	82482
cg10650214	3	45914188	-3.50883	9.39574e-06	0.0181296	LZTFL1;LZTFL1	5'UTR;Body	LZTFL1	inside	43028
cg20153863	3	46235150	3.29508	3.33244e-05	0.032208			CCR3	inside	30054
cg26901521	3	46277685	-3.21922	4.50325e-05	0.0372699			CCR3	inside	72589
cg13892977	3	49041975	-2.44616	4.21894e-05	0.0363592	P4HTM;P4HTM	Body;Body	P4HTM	inside	14634
cg01916724	3	51975220	1.61148	7.21254e-05	0.04606	PARP3;PARP3;RRP9	TSS1500;TSS1500;Body	RRP9	inside	737
cg22988305	3	52240549	-1.07752	9.20544e-06	0.0181296	ALAS1;ALAS1;ALAS1;ALAS1	Body;Body;Body;Body	ALAS1	inside	8450
cg09469170	3	52809942	-3.1022	1.614e-05	0.0225795			ITIH1	promoter	1660
cg13603903	3	53738047	-1.55021	5.36677e-05	0.0402585	CACNA1D;CACNA1D;CACNA1D	Body;Body;Body	CACNA1D	inside	37681
cg02853638	3	57098589	2.52302	2.77866e-05	0.0295533	ARHGEF3;SPATA12	5'UTR;5'UTR	ARHGEF3	inside	14747
cg05709770	3	59703569	3.45822	3.54997e-05	0.0333496			FHIT	downstream	1533564
cg00887936	3	66033260	1.93211	7.2057e-05	0.0460572			MAGI1	upstream	8751
cg04217850	3	66428294	-2.70463	3.6555e-07	0.00592085	SLC25A26;SLC25A26;SLC25A26	3'UTR;Body;3'UTR	SLC25A26	inside	157126
cg06070625	3	69812798	-3.48767	4.62011e-05	0.0376443	MITF;MITF	Body;TSS200	MITF	inside	91
cg06391412	3	71295684	-3.30315	6.88347e-05	0.0452324	FOXP1;FOXP1	5'UTR;5'UTR	FOXP1	inside	337456
cg20037229	3	72115746	-3.79735	7.2513e-05	0.046104	LINC00877	Body	LINC00870	upstream	84662
cg03671391	3	72207367	-3.43607	2.36797e-06	0.00995758	LINC00870	Body	LINC00870	inside	6959
cg09729012	3	72395774	6.23801	3.268e-05	0.0321897			RYBP	downstream	100000
cg11285614	3	93825181	-3.73533	3.79119e-05	0.034711	NSUN3	Body	NSUN3	inside	43326
cg16249531	3	101406600	3.3848	1.75365e-05	0.0233519	RPL24	TSS1500	RPL24	promoter	1037
cg06257478	3	113547960	-0.926266	2.56074e-05	0.0283703			GRAMD1C	inside	931
cg08758881	3	114936863	4.02135	4.7243e-05	0.0378299			ZBTB20	upstream	70736
cg05045380	3	119355809	-3.8679	6.65864e-06	0.0155457			POPDC2	downstream	40434
cg15458222	3	121380533	-3.90795	7.02907e-05	0.0455354	HCLS1	TSS1500	HCLS1	promoter	742
cg05644947	3	125401707	1.84102	5.8853e-05	0.0419074			OSBPL11	upstream	87326
cg00686823	3	127311038	2.49809	7.24098e-05	0.046104	TPRA1	TSS1500	TPRA1	promoter	1436
cg08889930	3	127317798	-2.89999	9.77842e-06	0.0182778	MCM2	Body	MCM2	inside	598
cg23153546	3	127886749	-2.46338	2.11673e-06	0.0092964	EEFSEC	Body	EEFSEC	inside	14436
cg03278639	3	128134845	-2.49239	1.70448e-05	0.0231398			EEFSEC	downstream	262532
cg12196294	3	129575053	5.69707	5.98373e-05	0.0421013	TMCC1;TMCC1	5'UTR;5'UTR	TMCC1	inside	37366
cg02811549	3	136344224	-1.82144	7.57045e-05	0.0470518	STAG1	Body	STAG1	inside	127021
cg15053244	3	150447687	-3.43498	4.47446e-05	0.0372298			SIAH2	downstream	33576
cg11962116	3	152889183	-3.57038	2.3431e-05	0.0271759			RAP2B	downstream	9154
cg03857198	3	152927597	2.84808	3.56114e-05	0.0333496			RAP2B	downstream	47568
cg08877322	3	156825813	-2.26418	8.28062e-05	0.0491692			LINC00880	inside	14978
cg12105691	3	168511423	-2.81555	2.32087e-05	0.0270483	C3orf50	Body	EGFEM1P	inside	544113
cg15107918	3	170201761	-3.04611	7.12208e-05	0.0457972	SLC7A14	Body	SLC7A14	inside	102102
cg08698681	3	171091657	-3.12975	8.4928e-06	0.0174328	TNIK;TNIK;TNIK;TNIK;TNIK;TNIK;TNIK;TNIK;TNIK	Body;Body;Body;Body;Body;Body;Body;Body;Body	TNIK	inside	86540
cg22469804	3	171131904	-1.48953	1.38811e-05	0.0212374	TNIK;TNIK;TNIK;TNIK;TNIK;TNIK;TNIK;TNIK;TNIK	Body;Body;Body;Body;Body;Body;Body;Body;Body	TNIK	inside	46293
cg20804243	3	171205319	-3.61648	1.25395e-05	0.0200374			TNIK	upstream	27122
cg08923842	3	171563393	-3.43984	6.65803e-05	0.0443298	TMEM212	Body	TMEM212	inside	2254
cg22305150	3	171789943	-3.22529	1.53141e-05	0.0222464	FNDC3B;FNDC3B	5'UTR;5'UTR	FNDC3B	inside	31599
cg06304167	3	171865257	-2.19078	3.93849e-05	0.0353126	FNDC3B;FNDC3B	Body;Body	FNDC3B	inside	13996
cg16958707	3	171874269	3.39185	6.13849e-05	0.0426642	FNDC3B;FNDC3B	Body;Body	FNDC3B	inside	23008
cg04365699	3	177320997	-3.51974	3.92373e-05	0.0352682			LINC00578	inside	161288
cg09596645	3	181897670	-4.42734	1.10566e-06	0.00816235			LINC01994	downstream	306480
cg23819411	3	182929273	5.10881	6.10317e-08	0.00304136	MCF2L2	Body	MCF2L2	inside	216582
cg23189692	3	184050393	3.60202	1.46347e-06	0.00862102	EIF4G1;EIF4G1;EIF4G1;EIF4G1;EIF4G1	Body;Body;Body;Body;Body	EIF4G1	inside	12292
cg05221381	3	189111683	1.79825	5.60806e-07	0.00699338			TPRG1	downstream	221920
cg18955749	3	189662386	-3.63265	2.75013e-05	0.0294405			P3H2	downstream	177840
cg17470397	3	193308169	-4.04816	3.69285e-05	0.0342016			OPA1	upstream	2764
cg00932483	3	193583476	-3.8736	9.68502e-06	0.0182762			LINC02026	downstream	137972
cg06566952	3	193974031	-3.64884	4.90616e-05	0.0386014	LOC101929337	Body	LINC00887	downstream	56562
cg27340948	3	195171852	2.24342	6.45848e-05	0.043886			ACAP2	upstream	8035
cg22221575	3	195965369	-4.53964	5.03807e-06	0.0132735	PCYT1A	3'UTR	PCYT1A	inside	49215
cg02803925	3	195974300	-3.65366	6.91774e-05	0.0452406	PCYT1A	Body	PCYT1A	inside	40284
cg01139080	3	195974349	-4.05505	5.17254e-06	0.0135746	PCYT1A	Body	PCYT1A	inside	40235
cg06567042	3	197535273	-3.90946	3.24092e-06	0.0116729	LRCH3	Body	LRCH3	inside	17128
cg10722267	3	197608554	-5.89785	6.52906e-05	0.044042			LRCH3	inside	52119
cg25192207	4	1939928	5.64155	6.34432e-08	0.00304136	WHSC1;WHSC1;WHSC1;WHSC1;WHSC1;WHSC1	Body;Body;Body;Body;Body;Body	NSD2	inside	37575
cg02615013	4	2805558	5.62126	6.80348e-07	0.00730757	SH3BP2	5'UTR	SH3BP2	inside	10808
cg19934294	4	2933421	2.59065	4.28746e-05	0.0366588	MFSD10;MFSD10	Body;Body	MFSD10	inside	3165
cg05736642	4	3123132	-2.82953	5.5242e-05	0.0407417	HTT	Body	HTT	inside	46724
cg09636525	4	7052612	-1.65529	8.16311e-05	0.0487937	TADA2B	Body	TADA2B	inside	7347
cg06022862	4	7637289	5.17656	9.50267e-06	0.0181296	SORCS2	Body	SORCS2	inside	253664
cg21957905	4	7637501	1.59453	1.17826e-05	0.0195582	SORCS2	Body	SORCS2	inside	253876
cg10876767	4	7637533	5.70735	7.277e-07	0.00730757	SORCS2	Body	SORCS2	inside	253908
cg12969026	4	10537896	-4.01155	3.7202e-05	0.0342962	CLNK	Body	CLNK	inside	120289
cg13794673	4	10732497	0.366846	6.33025e-05	0.0433104			CLNK	upstream	46111
cg20533616	4	17274008	-2.62984	5.82065e-05	0.0417231			QDPR	downstream	239849
cg03002688	4	26152723	4.83891	5.66878e-05	0.0414256			RBPJ	upstream	168609
cg22279159	4	26199269	2.48661	2.54519e-05	0.0282872			RBPJ	upstream	122063
cg14550227	4	31362621	1.85341	2.06497e-05	0.0253996			PCDH7	downstream	640584
cg25237566	4	48559784	-3.21751	7.38086e-05	0.0465153	FRYL	Body	FRYL	inside	222532
cg19702771	4	82058885	-2.07134	4.39406e-05	0.0371287	PRKG2	Body	PRKG2	inside	77333
cg17019903	4	84071170	4.39566	2.2137e-05	0.0263349			PLAC8	upstream	35259
cg03321813	4	84257153	2.88403	1.48322e-06	0.00862102	HPSE;HPSE;HPSE	TSS1500;TSS1500;TSS1500	HPSE	promoter	847
cg27016454	4	84257182	2.34079	3.22157e-05	0.0320144	HPSE;HPSE;HPSE;HPSE	TSS1500;TSS1500;TSS1500;TSS1500	HPSE	promoter	876
cg00587765	4	108615003	-2.75706	3.2215e-05	0.0320144	PAPSS1	Body	PAPSS1	inside	26416
cg00851912	4	122715838	-3.80747	4.14334e-05	0.0361982			EXOSC9	upstream	6634
cg16591806	4	124270729	-2.56961	5.27619e-05	0.0398731			SPATA5	downstream	426504
cg03418002	4	140655478	2.91575	3.73988e-06	0.0122797	MAML3	Body	MAML3	inside	419755
cg11953335	4	141037812	3.21936	2.24096e-05	0.026375	MAML3	Body	MAML3	inside	37421
cg01632259	4	146720573	5.7919	4.15305e-05	0.0361982	ZNF827;ZNF827	Body;Body	ZNF827	inside	139034
cg20866785	4	148733880	-4.27557	1.1257e-06	0.00816235	ARHGAP10	Body	ARHGAP10	inside	80427
cg04459751	4	153499517	-3.96372	8.27994e-06	0.0171582			MIR4453HG	downstream	42101
cg09068039	4	184705523	5.45467	1.10349e-05	0.0191405			TRAPPC11	downstream	100521
cg02223783	4	185772410	3.06835	3.86997e-07	0.00592085	MIR3945	TSS200	MIR3945	promoter	146
cg00573504	5	1123809	-1.56476	3.53751e-05	0.033295			SLC12A7	upstream	11637
cg26714425	5	10330845	3.8946	1.62154e-06	0.00862395			CMBL	upstream	22677
cg23275644	5	10457079	4.6512	5.10301e-05	0.0395349	ROPN1L	Body	ROPN1L	inside	15105
cg09045613	5	10602492	-0.946118	7.58425e-05	0.0470547	ANKRD33B	Body	ANKRD33B	inside	38057
cg16362140	5	10708717	-3.60585	2.56248e-06	0.0104694	DAP	Body	DAP	inside	52670
cg26852344	5	14253051	-2.90832	2.08218e-05	0.0254634	TRIO	Body	TRIO	inside	69144
cg15680282	5	17106339	5.23587	7.10335e-05	0.0457972			BASP1-AS1	downstream	111192
cg07658854	5	28810113	-1.12857	3.27165e-05	0.0321897			LSP1P3	upstream	116864
cg01116161	5	28810402	-2.22034	1.92243e-06	0.00909167			LSP1P3	upstream	116575
cg03902386	5	36703583	3.71987	2.75348e-05	0.0294405			SLC1A3	downstream	95152
cg20067200	5	40414035	4.17106	2.33766e-05	0.0271759			PTGER4	upstream	265997
cg08516925	5	40481004	-1.89395	3.31795e-07	0.00587927			PTGER4	upstream	199028
cg21533131	5	56980386	2.76521	1.52978e-05	0.0222464			ACTBL2	upstream	201750
cg03769206	5	67261881	4.53197	3.84282e-06	0.0123501			PIK3R1	upstream	249703
cg16135549	5	67521729	-3.04207	7.40333e-05	0.0465519	PIK3R1	5'UTR	PIK3R1	inside	10145
cg12966738	5	73399693	5.21084	8.57567e-05	0.04999			ARHGEF28	downstream	218018
cg14390854	5	74342697	-4.2352	5.86251e-06	0.0143387			GCNT4	upstream	15973
cg01391631	5	75477137	3.93577	1.02234e-06	0.00807845	SV2C;SV2C	Body;Body	SV2C	inside	97832
cg14978242	5	79501131	-4.08565	4.1861e-06	0.0125942	SERINC5	Body	SERINC5	inside	50767
cg15434896	5	79782956	-3.57309	2.58825e-05	0.0285015	FAM151B	TSS1500	FAM151B	promoter	844
cg07781938	5	79785189	-2.52127	3.86173e-05	0.0349609	FAM151B	Body	FAM151B	inside	1389
cg24123897	5	81115727	3.73649	3.05812e-05	0.0311344			SSBP2	upstream	68655
cg10355022	5	90442217	4.02933	8.03405e-07	0.00750271	ADGRV1;ADGRV1	Body;Body	ADGRV1	inside	247138
cg04114966	5	95177821	3.42156	2.11758e-06	0.0092964			LINC01554	upstream	10115
cg02244263	5	122106549	-3.96885	7.10082e-06	0.0158865			SNX2	upstream	4142
cg11310939	5	126257116	-2.90872	2.36805e-05	0.0272179	2018-03-03	5'UTR	2018-03-03	inside	109384
cg23148266	5	126312773	-2.51757	2.03438e-05	0.025222	2018-03-03	5'UTR	2018-03-03	inside	53727
cg18107890	5	127676746	6.30412	2.652e-06	0.0106236	FBN2	Body	FBN2	inside	196989
cg08098550	5	131391828	-3.8811	1.84835e-05	0.0240071			IL3	upstream	4519
cg15865714	5	131987898	-3.72952	1.14032e-06	0.00816235	TH2LCRR;TH2LCRR	Body;Body	IL13	upstream	5967
cg12377972	5	132009630	-2.75023	1.24172e-05	0.0199684	IL4;IL4;IL4;IL4	5'UTR;1stExon;1stExon;5'UTR	IL4	promoter	48
cg06659154	5	133422726	-3.09246	1.26545e-06	0.00850423			VDAC1	inside	19378
cg06651549	5	133443229	-3.46489	1.65369e-05	0.0229119			VDAC1	promoter	1125
cg11933664	5	133585491	4.08514	7.57056e-07	0.00735649			CDKL3	inside	121244
cg03143290	5	134492729	3.4821	4.50924e-05	0.0372699	C5orf66	5'UTR	C5orf66	inside	123759
cg27308490	5	134818031	-3.12258	4.65248e-06	0.012967			TIFAB	upstream	29942
cg01938023	5	138855699	2.49928	5.45045e-05	0.0405395	TMEM173	3'UTR	TMEM173	inside	6644
cg01348714	5	138868099	1.97368	6.31256e-05	0.0432718			TMEM173	upstream	5756
cg26324506	5	140009963	3.01274	7.3068e-06	0.0161666			CD14	downstream	3323
cg27187848	5	140888834	4.3177	5.62689e-08	0.00304136	PCDHGA8;PCDHGB5;PCDHGA9;PCDHGB6;PCDHGA10;PCDHGB7;PCDHGA11;PCDHGA11;PCDHGA12;PCDHGC3;PCDHGC3;PCDHGC4;PCDHGC5;PCDHGA1;PCDHGA2;PCDHGA3;PCDHGB1;PCDHGA4;PCDHGB2;PCDHGA5;PCDHGB3;PCDHGA6;PCDHGA7;PCDHGB4	Body;Body;Body;Body;Body;Body;Body;Body;Body;Body;Body;Body;Body;Body;Body;Body;Body;Body;Body;Body;Body;Body;Body;Body	PCDHGA8	inside	117351
cg15115787	5	142730701	4.32983	1.08102e-07	0.00347727	NR3C1;NR3C1;NR3C1;NR3C1;NR3C1;NR3C1;NR3C1;NR3C1;NR3C1;NR3C1;NR3C1;NR3C1;NR3C1;NR3C1;NR3C1	Body;Body;Body;Body;Body;Body;Body;Body;Body;Body;Body;Body;Body;Body;Body	NR3C1	inside	52553
cg04363092	5	148230558	-1.97747	5.61768e-05	0.0411777			SH3TC2	inside	212179
cg04293770	5	148330536	-2.20849	6.07165e-05	0.0425119			SH3TC2	inside	112201
cg17714096	5	149059933	3.19064	4.93254e-05	0.0386478			ARHGEF37	downstream	98798
cg24968215	5	149225018	-1.07794	1.95595e-05	0.0246629	PPARGC1B;PPARGC1B;PPARGC1B	Body;Body;Body	PPARGC1B	inside	27691
cg09486450	5	149295369	-3.32776	2.15168e-05	0.02583	PDE6A	Body	PDE6A	inside	28987
cg01699158	5	150396297	2.89461	7.49315e-05	0.046935			GPX3	upstream	3702
cg06009042	5	150480839	-2.14587	6.6365e-05	0.0443298	ANXA6;ANXA6	3'UTR;3'UTR	ANXA6	inside	56604
cg17138920	5	153664745	-3.28094	5.09687e-05	0.0395349	GALNT10	Body	GALNT10	inside	94450
cg17558547	5	153836180	-2.63024	8.35363e-05	0.0494394	SAP30L;SAP30L;SAP30L;SAP30L	3'UTR;3'UTR;3'UTR;Body	SAP30L	inside	10663
cg26725582	5	154220674	-3.19452	1.48963e-06	0.00862102	FAXDC2	5'UTR	FAXDC2	inside	9539
cg00002398	5	156947638	-0.75485	5.17829e-05	0.0396547	ADAM19	Body	ADAM19	inside	55111
cg24333795	5	156986478	4.92765	5.4e-07	0.00693393	ADAM19	Body	ADAM19	inside	16271
cg07605370	5	156997914	-3.27686	1.94889e-05	0.0246629	ADAM19;ADAM19	ExonBnd;Body	ADAM19	inside	4835
cg05978803	5	164628761	-1.57602	4.48923e-05	0.0372699			MAT2B	downstream	1684298
cg15102430	5	169322052	-1.41742	3.37479e-05	0.0324829	FAM196B;DOCK2	5'UTR;Body	DOCK2	inside	191099
cg24921943	5	171847617	4.40502	4.65238e-05	0.0377586	SH3PXD2B	Body	SH3PXD2B	inside	33910
cg08886771	5	172271228	-2.02586	8.01705e-05	0.0484296	ERGIC1	Body	ERGIC1	inside	10005
cg27596779	5	172593292	-2.54879	3.35523e-06	0.0118098			BNIP1	downstream	19431
cg03504931	5	173096850	-0.999821	5.70155e-05	0.0415746			BOD1	upstream	53184
cg05227865	5	173221156	4.12413	1.2853e-06	0.00855003			CPEB4	upstream	94175
cg26817086	5	173285792	-3.80292	6.34185e-05	0.0433486			CPEB4	upstream	29539
cg15344640	5	176774729	-2.51192	1.7008e-05	0.0231398	LMAN2	Body	LMAN2	inside	4156
cg24095374	5	176799366	0.98033	3.47573e-07	0.00587927	RGS14	3'UTR	RGS14	inside	5051
cg02996630	5	176920990	-2.93341	4.10233e-05	0.0359741	PDLIM7;PDLIM7;PDLIM7;PDLIM7	Body;Body;Body;Body	PDLIM7	inside	3612
cg19619956	5	176967557	4.5374	5.577e-05	0.0410049	FAM193B;FAM193B	5'UTR;Body	FAM193B	inside	13991
cg04459091	5	179751794	-2.56543	1.33953e-08	0.00240806	GFPT2	Body	GFPT2	inside	28521
cg07377178	6	3025064	7.14281	2.59005e-06	0.0105222			HTATSF1P2	promoter	59
cg09740468	6	3025325	5.10525	3.15309e-06	0.0114511			HTATSF1P2	promoter	320
cg22649349	6	3848898	2.72853	3.24313e-05	0.0321331	FAM50B	TSS1500	FAM50B	promoter	734
cg06394964	6	6971749	-2.91163	2.01208e-05	0.0250318			RREB1	upstream	136081
cg18455414	6	7043141	-3.37292	3.92955e-05	0.0352764			RREB1	upstream	64689
cg13863638	6	7199401	-2.11713	2.41727e-06	0.0101058	RREB1;RREB1;RREB1;RREB1	Body;Body;Body;Body	RREB1	inside	17298
cg09983792	6	7202397	1.70359	3.30619e-05	0.032196	RREB1;RREB1;RREB1;RREB1	Body;Body;Body;Body	RREB1	inside	20294
cg14898111	6	11463523	4.96314	3.89425e-05	0.0351117			TMEM170B	upstream	74937
cg02302956	6	11713286	4.15737	1.10695e-05	0.0191405			ADTRP	downstream	65994
cg09252873	6	13408910	-2.6787	5.03935e-06	0.0132735	GFOD1;GFOD1;GFOD1	TSS1500;Body;5'UTR	GFOD1	inside	78959
cg19382647	6	14095877	3.33167	7.46243e-05	0.0468241			CD83	upstream	21610
cg05511431	6	15067367	4.74319	5.71869e-06	0.0141346			JARID2	upstream	178367
cg04664309	6	16168458	-2.61684	3.31565e-05	0.032196			MYLIP	downstream	39141
cg21916119	6	17969355	2.3136	1.86537e-05	0.0241248	KIF13A;KIF13A;KIF13A;KIF13A;KIF13A	Body;Body;Body;Body;Body	KIF13A	inside	18499
cg12213680	6	24877462	-3.80373	5.7391e-05	0.0416923	FAM65B;FAM65B;FAM65B	5'UTR;1stExon;5'UTR	RIPOR2	inside	164936
cg03784596	6	25608913	-2.47255	4.44387e-05	0.0372298	LRRC16A;LRRC16A	Body;Body	CARMIL1	inside	329257
cg20715953	6	27802817	-2.53381	3.3925e-05	0.0324829			HIST1H2AK	downstream	3300
cg09191776	6	28843296	-2.92269	1.24144e-05	0.0199684			LINC01623	upstream	11842
cg05115679	6	29593490	0.830775	5.70652e-05	0.0415746	GABBR1;GABBR1;GABBR1	Body;Body;Body	GABBR1	inside	6672
cg26354367	6	30010457	-1.91147	3.35857e-05	0.0323735	NCRNA00171	Body	ZNRD1ASP	inside	18960
cg13831136	6	30070342	5.0917	5.83794e-05	0.0417288			TRIM31	downstream	10525
cg12600843	6	30179881	-4.24371	9.49849e-06	0.0181296	TRIM26	5'UTR	TRIM26	inside	1390
cg10692140	6	30496072	3.61807	6.90872e-05	0.0452406			GNL1	downstream	29299
cg19648923	6	31543266	2.03342	3.97702e-05	0.0355694	TNF	TSS200	TNF	promoter	78
cg23782145	6	32087190	1.67632	7.81828e-05	0.0475226	ATF6B;ATF6B	Body;Body	ATF6B	inside	1007
cg06954660	6	32975336	-1.13365	3.03762e-06	0.0112052	HLA-DOA	Body	HLA-DOA	inside	2053
cg09261794	6	33147897	-3.62243	3.80079e-06	0.0123501	COL11A2;COL11A2;COL11A2	Body;Body;Body	COL11A2	inside	12348
cg03872934	6	33151135	3.73907	2.91374e-05	0.0303188	COL11A2;COL11A2;COL11A2	Body;Body;Body	COL11A2	inside	9110
cg11396585	6	33273477	-2.30173	5.15672e-05	0.0395738	TAPBP;TAPBP;TAPBP	Body;Body;Body	TAPBP	inside	8687
cg19205064	6	33284839	-2.82836	3.13709e-05	0.0315497	ZBTB22;ZBTB22	5'UTR;5'UTR	ZBTB22	inside	880
cg15205884	6	35286844	-3.11341	5.36911e-05	0.0402585	DEF6	Body	DEF6	inside	21249
cg07175100	6	36084436	-3.1235	5.86453e-05	0.0418357			MAPK14	downstream	88852
cg27508506	6	36108416	-2.47159	1.84959e-05	0.0240071	MAPK13;MAPK13	Body;3'UTR	MAPK13	inside	10155
cg18891604	6	36319055	-2.0495	2.11243e-05	0.0257021			ETV7	downstream	36522
cg01491871	6	36483082	-3.65849	1.34309e-05	0.0208593	STK38;STK38	Body;Body	STK38	inside	32165
cg01980222	6	41130917	3.58405	5.1565e-05	0.0395738	TREM2;TREM2	1stExon;5'UTR	TREM2	inside	7
cg06837976	6	41315417	3.16985	8.06932e-05	0.0484567	NCR2;NCR2;NCR2	Body;Body;Body	NCR2	inside	11889
cg20840540	6	42363749	-2.78876	1.21427e-06	0.00839568	TRERF1	5'UTR	TRERF1	inside	56116
cg22483743	6	42387064	-1.9822	3.31776e-05	0.032196	TRERF1	5'UTR	TRERF1	inside	32801
cg24234212	6	45678425	-3.64315	5.99412e-05	0.0421032			RUNX2	downstream	288511
cg05218678	6	46081541	-3.53611	3.20149e-05	0.0320144			ENPP4	upstream	16160
cg16756949	6	47224731	-2.57967	5.61149e-05	0.0411763	TNFRSF21	Body	TNFRSF21	inside	52949
cg07970421	6	49826396	-1.78301	1.49341e-06	0.00862102	CRISP1;CRISP1;CRISP1	5'UTR;5'UTR;5'UTR	CRISP1	inside	18413
cg10478319	6	51882397	4.08443	4.0784e-05	0.0358956	PKHD1;PKHD1	Body;Body	PKHD1	inside	70026
cg19124612	6	53728158	5.12875	1.01445e-05	0.0184208	LRRC1	Body	LRRC1	inside	68624
cg14360073	6	64516193	2.7517	8.24469e-05	0.0489963	EYS;EYS	Body;Body	EYS	inside	1900925
cg13776822	6	72187299	-3.82789	1.49842e-06	0.00862102			LINC00472	upstream	56851
cg22257514	6	82672142	2.08459	5.45538e-05	0.0405395			IBTK	downstream	285306
cg07704771	6	89760139	5.95277	4.637e-05	0.0376878			PNRC1	upstream	30290
cg13672625	6	106196924	1.04642	3.84463e-05	0.0349609			PRDM1	upstream	337271
cg24737761	6	106245659	3.51586	6.84433e-05	0.0451522			PRDM1	upstream	288536
cg13846195	6	109382017	5.39527	3.37851e-06	0.0118098	SESN1	Body	SESN1	inside	33691
cg16564576	6	109771173	3.68043	4.45973e-05	0.0372298	MICAL1;MICAL1;MICAL1;MICAL1;MICAL1;MICAL1	ExonBnd;ExonBnd;ExonBnd;Body;Body;Body	MICAL1	inside	15998
cg05425675	6	110018562	3.52721	2.73529e-05	0.0294405	FIG4	Body	FIG4	inside	6138
cg20065452	6	127726154	5.74848	3.89463e-05	0.0351117			KIAA0408	downstream	54381
cg03217204	6	131893980	5.81967	3.35955e-07	0.00587927	ARG1;ARG1	TSS1500;TSS1500	ARG1	promoter	364
cg01699630	6	131894023	4.4252	4.57991e-05	0.0375948	ARG1	TSS1500	ARG1	promoter	321
cg14905466	6	134499143	0.909212	7.93964e-07	0.00750271	SGK1;SGK1	TSS200;Body	SGK1	inside	140053
cg05523652	6	134861612	-1.3333	5.92812e-05	0.0419074	LOC101928304;LOC101928304	TSS1500;TSS1500	LINC01010	downstream	75733
cg11348604	6	135651785	-2.31672	2.98373e-05	0.0305913	AHI1;AHI1;AHI1	Body;Body;Body	AHI1	inside	167118
cg01813215	6	138115361	-3.76063	9.52184e-06	0.0181296			LOC100130476	downstream	74009
cg08786444	6	138115747	-3.7329	3.00141e-05	0.0307004			LOC100130476	downstream	73623
cg22053008	6	138731376	6.79329	2.2598e-07	0.00492414	HEBP2	Body	HEBP2	inside	6040
cg04170495	6	140053824	-3.26106	6.04766e-05	0.0423852			FILNC1	upstream	38386
cg23783077	6	143849861	-1.70823	4.82045e-05	0.0382418			FUCA2	upstream	16841
cg11230866	6	150400090	-3.61265	4.81459e-05	0.0382418			ULBP3	upstream	9807
cg08268892	6	157131429	-3.07596	3.69302e-05	0.0342016	ARID1B;ARID1B;ARID1B	Body;Body;Body	ARID1B	inside	32365
cg23554153	6	159096508	-2.95375	1.55357e-05	0.0223202	SYTL3;SYTL3;SYTL3;SYTL3	Body;Body;Body;Body	SYTL3	inside	12726
cg04682832	6	159240983	4.74467	1.82866e-06	0.00909167	EZR-AS1;EZR	Body;TSS1500	EZR-AS1	inside	1972
cg27481953	6	159240998	4.28003	1.75151e-06	0.00902886	EZR-AS1;EZR	Body;TSS1500	EZR-AS1	inside	1987
cg13435166	6	163975698	-3.09024	2.12451e-05	0.0257371	QKI;QKI;QKI;QKI;QKI	Body;Body;Body;Body;Body	QKI	inside	140023
cg02752812	6	167101267	-1.96672	5.35836e-05	0.0402585	RPS6KA2	Body	RPS6KA2	inside	174504
cg20481104	6	167127053	-0.727944	7.4205e-05	0.0466017	RPS6KA2	Body	RPS6KA2	inside	148718
cg03512256	6	167135251	-2.33279	7.25601e-07	0.00730757	RPS6KA2	Body	RPS6KA2	inside	140520
cg19085802	6	167160582	-0.808097	8.21445e-05	0.048956	RPS6KA2	Body	RPS6KA2	inside	115189
cg03420467	7	2904037	3.90927	5.90327e-07	0.00710682			GNA12	upstream	20078
cg24723615	7	12751962	7.40948	9.35263e-06	0.0181296			ARL4A	downstream	25051
cg20657272	7	22386003	-2.77566	2.84219e-05	0.0299231	RAPGEF5	5'UTR	RAPGEF5	inside	10530
cg19961913	7	27626600	-4.08489	1.44599e-06	0.00862102	HIBADH	Body	HIBADH	inside	62642
cg14066657	7	28170249	-1.32465	1.46038e-05	0.0218321	JAZF1	Body	JAZF1	inside	50188
cg20622087	7	28221156	-2.52067	8.07303e-05	0.0484567	JAZF1;JAZF1-AS1	TSS1500;Body	JAZF1-AS1	inside	1080
cg07439156	7	28519337	-1.895	1.22408e-05	0.0198829	CREB5;CREB5;CREB5	5'UTR;5'UTR;Body	CREB5	inside	44103
cg18321881	7	33012040	5.15968	4.48046e-08	0.00304136	FKBP9;FKBP9	Body;Body	AVL9	inside	476864
cg07376561	7	36022276	-2.46503	3.6716e-05	0.0341989			2018-09-07	downstream	151241
cg26352718	7	36024391	-1.86154	1.73308e-05	0.0232937			2018-09-07	downstream	153356
cg15873326	7	36067955	-3.58548	1.30338e-05	0.02046			2018-09-07	downstream	196920
cg20178107	7	41914145	-3.65378	4.78503e-06	0.0130333			GLI3	downstream	362473
cg04321303	7	44107504	-3.53263	5.98037e-05	0.0421013			PGAM2	promoter	2318
cg21316460	7	44121042	-3.62578	1.91659e-06	0.00909167	POLM;POLM;POLM;POLM	Body;Body;Body;Body	POLM	inside	1087
cg21789367	7	45038325	-1.86914	8.24123e-05	0.0489963	CCM2;CCM2;CCM2;CCM2	TSS1500;TSS1500;TSS1500;TSS1500	CCM2	promoter	1020
cg16001699	7	48285587	4.00262	3.89656e-05	0.0351117	ABCA13	Body	ABCA13	inside	74530
cg16232940	7	50418280	-3.58041	4.38459e-05	0.0371285	IKZF1;IKZF1;IKZF1;IKZF1;IKZF1;IKZF1;IKZF1;IKZF1;IKZF1;IKZF1;IKZF1;IKZF1;IKZF1;IKZF1;IKZF1;IKZF1;IKZF1	Body;Body;Body;Body;Body;Body;Body;Body;Body;Body;Body;Body;Body;Body;Body;Body;Body	IKZF1	inside	51046
cg18117847	7	50443901	-0.889629	5.14532e-05	0.0395738	IKZF1	Body	IKZF1	inside	76667
cg26365969	7	50626298	-2.98747	3.99189e-05	0.0356137	DDC;DDC;DDC;DDC;DDC;DDC;DDC	5'UTR;5'UTR;5'UTR;5'UTR;5'UTR;5'UTR;5'UTR	DDC	inside	2470
cg07620446	7	50836375	-3.82486	8.54561e-06	0.0174328	GRB10	5'UTR	GRB10	inside	24784
cg04290133	7	65439512	-2.82523	4.33693e-05	0.0368817	GUSB	Body	GUSB	inside	7789
cg26891733	7	65907514	-3.67956	3.06116e-05	0.0311344			LINC00174	upstream	42119
cg13447033	7	69525741	-3.15292	5.39343e-05	0.0403492	AUTS2;AUTS2;AUTS2	Body;Body;Body	AUTS2	inside	461836
cg25444339	7	75194698	1.33156	5.82908e-05	0.0417231	HIP1	Body	HIP1	inside	173585
cg02435538	7	75507337	-1.93103	5.28084e-05	0.0398731	RHBDD2;RHBDD2	TSS1500;TSS1500	RHBDD2	promoter	980
cg22898055	7	75581161	2.77725	1.01169e-05	0.0184173	POR	5'UTR	POR	inside	36741
cg07733719	7	75683547	2.78685	7.02188e-07	0.00730757	MDH2	Body	MDH2	inside	6154
cg23400742	7	77573923	-2.32541	2.23433e-05	0.026375	PHTF2;PHTF2;PHTF2	Body;Body;Body	PHTF2	inside	104385
cg07719679	7	87936392	1.85504	9.69226e-06	0.0182762	STEAP4	TSS200	STEAP4	promoter	164
cg17582254	7	87951666	2.31302	6.72967e-05	0.0446467			STEAP4	upstream	15438
cg19281135	7	92271366	2.84035	8.97277e-06	0.0180226	CDK6;CDK6	Body;Body	CDK6	inside	194575
cg20293044	7	92350008	-3.0318	2.06907e-05	0.0253996	CDK6;CDK6	Body;Body	CDK6	inside	115933
cg05941925	7	97755783	4.67835	6.65239e-06	0.0155457	LMTK2	Body	LMTK2	inside	19586
cg10684714	7	99149879	0.562275	4.94554e-05	0.0386966	C7orf38	TSS200	FAM200A	inside	6236
cg11432630	7	100224149	2.0443	3.97095e-05	0.0355593	TFR2	Body	TFR2	inside	15052
cg13732043	7	100230770	2.67322	1.11788e-05	0.0191405	TFR2;TFR2	Body;Body	TFR2	inside	8431
cg17459348	7	102630100	-2.8713	4.36692e-05	0.0370357	FBXL13;FBXL13;FBXL13;FBXL13	Body;Body;Body;Body	FBXL13	inside	85188
cg04836378	7	107830476	-2.33512	1.83791e-06	0.00909167	NRCAM;NRCAM;NRCAM;NRCAM;NRCAM	Body;Body;Body;Body;Body	NRCAM	inside	266365
cg24358891	7	107876312	-3.70705	4.81306e-06	0.0130602	NRCAM;NRCAM;NRCAM;NRCAM;NRCAM	Body;Body;Body;Body;Body	NRCAM	inside	220529
cg23590103	7	116657290	-4.08517	7.31435e-08	0.00318591	ST7;ST7	Body;Body	ST7	inside	2337
cg12897600	7	126339236	-4.72455	9.16537e-06	0.0181296	GRM8;GRM8;GRM8	Body;Body;Body	GRM8	inside	553911
cg09696385	7	127528039	-2.59756	4.86162e-05	0.038374	SND1	Body	SND1	inside	169389
cg25627789	7	132694521	-2.09259	3.44203e-05	0.0328695	CHCHD3	Body	CHCHD3	inside	72307
cg01119571	7	135541567	-2.94427	3.84629e-05	0.0349609			LUZP6	downstream	120637
cg15535471	7	139332087	-3.19795	2.92194e-05	0.0303188	HIPK2;HIPK2	Body;Body	HIPK2	inside	145606
cg24102749	7	141646814	4.6218	1.5311e-05	0.0222464	CLEC5A;CLEC5A	TSS200;TSS200	CLEC5A	promoter	31
cg11535210	7	143072448	2.43823	7.64029e-05	0.0471146			ZYX	inside	13638
cg20503770	7	148858508	3.93067	2.22906e-05	0.026375	ZNF398;ZNF398	5'UTR;Body	ZNF398	inside	13003
cg11069470	7	149388394	2.62052	3.28634e-05	0.032196			KRBA1	upstream	23708
cg05184016	7	149543136	-3.10784	4.23928e-06	0.0125942	ZNF862	Body	ZNF862	inside	7627
cg07970948	7	149543165	-5.7097	1.40537e-06	0.00862102	ZNF862	Body	ZNF862	inside	7656
cg24491618	7	150649807	-2.43965	8.57971e-05	0.04999	KCNH2;KCNH2;KCNH2	Body;Body;Body	KCNH2	inside	25595
cg18666454	7	150651937	-3.70771	2.54431e-06	0.0104694	KCNH2;KCNH2;KCNH2	Body;Body;Body	KCNH2	inside	23465
cg22060869	7	150654410	-2.5314	1.54923e-06	0.00862395	KCNH2;KCNH2;KCNH2;KCNH2	TSS1500;TSS1500;Body;Body	KCNH2	inside	20992
cg08034967	7	150658963	-2.683	2.34531e-05	0.0271759	KCNH2;KCNH2	Body;Body	KCNH2	inside	16439
cg06333800	7	151442481	6.05835	6.13366e-05	0.0426642	PRKAG2;PRKAG2	Body;Body	PRKAG2	inside	131835
cg12736613	7	151501146	-3.70801	1.59459e-05	0.0223951	PRKAG2;PRKAG2	5'UTR;Body	PRKAG2	inside	73170
cg06198087	7	155499342	-1.29839	4.67054e-05	0.0377808	RBM33	Body	RBM33	inside	5875
cg20110267	7	155503196	-2.7425	7.11457e-06	0.0158865	RBM33	Body	RBM33	inside	9729
cg10702418	7	157090031	4.51674	9.92207e-06	0.0182941			UBE3C	downstream	76669
cg04088945	7	157090146	5.02304	1.55804e-05	0.0223202			UBE3C	downstream	76784
cg20713968	8	1737564	-2.68977	2.68386e-06	0.0106624			CLN8	downstream	25694
cg12074090	8	6360436	-3.72043	1.02282e-05	0.0184512	ANGPT2;ANGPT2;ANGPT2;MCPH1	3'UTR;3'UTR;3'UTR;Body	MCPH1	inside	96323
cg23924282	8	6699175	3.37061	8.19166e-06	0.0170737	GS1-24F4.2	Body	GS1-24F4.2	inside	6099
cg03325664	8	11534225	4.16966	2.42147e-05	0.0274843			GATA4	promoter	243
cg00485494	8	22517124	-1.49342	1.87468e-05	0.0242017	BIN3	Body	BIN3	inside	9537
cg18270217	8	22852828	4.04813	1.74766e-05	0.0233154	RHOBTB2;RHOBTB2	TSS1500;Body	RHOBTB2	inside	7898
cg14338612	8	23335274	3.30761	8.23889e-06	0.0171225			ENTPD4	upstream	20030
cg22816343	8	26243601	-3.01596	3.85519e-05	0.0349609	BNIP3L	Body	BNIP3L	inside	2707
cg22022716	8	26276541	4.60627	7.51443e-05	0.0469858			BNIP3L	downstream	28635
cg12244594	8	37650963	5.43088	3.46795e-06	0.0119316			ADGRA2	upstream	3438
cg14774440	8	37730745	3.73499	2.59816e-05	0.0285669	RAB11FIP1;RAB11FIP1;RAB11FIP1;RAB11FIP1	Body;5'UTR;1stExon;Body	RAB11FIP1	inside	4890
cg01047262	8	38007025	-2.70521	6.55998e-05	0.0441264	STAR	Body	STAR	inside	1575
cg05956380	8	42350016	5.57256	3.58778e-05	0.0335485	SLC20A2;SLC20A2;SLC20A2	5'UTR;5'UTR;5'UTR	SLC20A2	inside	47340
cg21301224	8	56813677	2.82837	4.60907e-05	0.0376443	LYN;LYN	5'UTR;5'UTR	LYN	inside	21291
cg12716235	8	59055590	-1.02937	3.52088e-05	0.0332692	FAM110B	5'UTR	FAM110B	inside	148477
cg16702666	8	65712144	-2.21908	4.53564e-05	0.0374116	CYP7B1	TSS1500	CYP7B1	promoter	796
cg06929468	8	77901410	-2.61426	2.35072e-05	0.0271759	PEX2;PEX2;PEX2;PEX2	5'UTR;5'UTR;5'UTR;5'UTR	PEX2	inside	11870
cg14080071	8	82009570	2.01035	4.0696e-05	0.0358956	PAG1	5'UTR	PAG1	inside	14733
cg04471251	8	94514212	-2.81962	5.7857e-05	0.0417231	LINC00535	Body	LINC00535	inside	198449
cg01825945	8	99437999	3.36263	1.49592e-05	0.0220426	KCNS2	TSS1500	KCNS2	promoter	1251
cg05422509	8	101898533	4.04796	2.96047e-05	0.0304985			YWHAZ	downstream	67090
cg10852669	8	103140805	3.73003	1.17138e-05	0.0195582			MIR5680	downstream	3145
cg17245251	8	103603330	-2.83231	7.34395e-05	0.0464047			ODF1	downstream	39482
cg14382954	8	117070667	4.68335	5.15063e-05	0.0395738	LINC00536	Body	LINC00536	inside	266630
cg14369798	8	126170976	-1.57992	6.59031e-06	0.0154867	NSMCE2	Body	NSMCE2	inside	66893
cg26472183	8	126445744	-1.57373	6.741e-06	0.0156364	TRIB1;TRIB1	Body;Body	TRIB1	inside	1234
cg01456831	8	126557912	-3.53467	2.71429e-05	0.0294405			TRIB1	downstream	111969
cg25910699	8	128048285	4.71647	2.6988e-05	0.0294249			PCAT1	downstream	22886
cg02455719	8	128403642	4.23544	1.92896e-06	0.00909167	CASC21;CASC8	Body;Body	CASC8	inside	90742
cg02133716	8	128981622	-2.08383	1.81149e-06	0.00909167	PVT1	Body	PVT1	inside	78787
cg08338792	8	129152449	-2.17801	2.78804e-07	0.00546569			MIR1208	upstream	9913
cg08089777	8	129152499	-2.27598	3.44267e-06	0.0119016			MIR1208	upstream	9863
cg16681442	8	130815510	1.54566	3.39054e-05	0.0324829			GSDMC	upstream	16376
cg21775576	8	130896223	4.26084	5.49272e-05	0.0406764	FAM49B;FAM49B;FAM49B;FAM49B;FAM49B	Body;Body;Body;5'UTR;5'UTR	FAM49B	inside	132674
cg00736681	8	134546052	-3.33229	4.84003e-05	0.0382455	ST3GAL1;ST3GAL1	5'UTR;5'UTR	ST3GAL1	inside	38131
cg04756632	8	135235862	-2.7443	4.50556e-05	0.0372699			ZFAT	downstream	489430
cg22594214	8	135842299	-2.58735	5.68517e-06	0.0141346			MIR30D	upstream	25111
cg01355027	8	136659278	-2.6784	6.60478e-05	0.0442622	KHDRBS3	Body	KHDRBS3	inside	65157
cg09377531	8	141046469	-4.72832	2.75448e-06	0.0107216	TRAPPC9;TRAPPC9	Body;Body	TRAPPC9	inside	415013
cg22585188	8	141302391	-1.73996	1.24719e-06	0.00846061	TRAPPC9;TRAPPC9	Body;Body	TRAPPC9	inside	159091
cg21861233	8	142238957	-1.62913	4.64824e-07	0.00642775	SLC45A4	TSS1500	SLC45A4	inside	25268
cg08410821	8	145992191	2.95226	2.84772e-05	0.0299375			ZNF34	downstream	20534
cg05178561	9	365007	-3.92862	4.27353e-06	0.0125942	DOCK8;DOCK8;DOCK8	Body;Body;Body	DOCK8	inside	91959
cg27652393	9	2657194	-1.60588	4.78536e-05	0.0381067			VLDLR	downstream	35401
cg14025883	9	5436224	-3.53295	1.12863e-05	0.0192315	C9orf46	5'UTR	PLGRKT	inside	193847
cg11211765	9	7067315	-5.3172	1.82684e-06	0.00909167	KDM4C;KDM4C;KDM4C;KDM4C;KDM4C	Body;Body;Body;Body;Body	KDM4C	inside	141814
cg16853390	9	21832180	7.01869	3.50185e-05	0.0331764	MTAP	Body	MTAP	inside	14156
cg15248512	9	21833558	5.08281	2.52726e-07	0.00534496	MTAP	Body	MTAP	inside	15534
cg05000446	9	35042395	5.09264	2.41986e-05	0.0274843	C9orf131;C9orf131;C9orf131;C9orf131	1stExon;Body;Body;Body	C9orf131	inside	172
cg01716288	9	35539251	-2.76106	5.80779e-05	0.0417231	RUSC2;RUSC2;RUSC2	5'UTR;5'UTR;Body	RUSC2	inside	622
cg26979142	9	35772185	4.46491	2.85766e-06	0.0109886			MSMP	upstream	17911
cg15713581	9	71561785	-3.13034	2.42326e-05	0.0274843	PIP5K1B;PIP5K1B	Body;Body	PIP5K1B	inside	204575
cg10961050	9	72661814	1.71603	8.34287e-05	0.0494164	MAMDC2;MAMDC2	Body;Body	MAMDC2	inside	3317
cg12903948	9	75200832	6.14825	6.95522e-06	0.0158772	TMC1	5'UTR	TMC1	inside	8014
cg06749828	9	75761226	4.86475	1.01624e-06	0.00807845			ANXA1	upstream	5555
cg08635575	9	80189185	-3.2813	4.33544e-05	0.0368817	GNA14	Body	GNA14	inside	74047
cg24619607	9	90209272	-3.78221	4.82647e-05	0.0382418	DAPK1;DAPK1;DAPK1;DAPK1	Body;Body;Body;Body	DAPK1	inside	95387
cg12617297	9	90408525	2.6852	2.073e-05	0.0253996			CTSL3P	downstream	20695
cg08165666	9	91972418	-1.02439	7.49504e-06	0.0162825	SECISBP2;SECISBP2;SECISBP2;SECISBP2	Body;Body;Body;Body	SECISBP2	inside	38652
cg03492094	9	91994786	-3.09328	8.0712e-05	0.0484567	SEMA4D;SEMA4D	Body;Body	SEMA4D	inside	118102
cg22292738	9	93926074	-2.25431	1.03074e-05	0.0184512			AUH	downstream	198132
cg18422094	9	93926097	-2.27999	1.74717e-05	0.0233154			AUH	downstream	198109
cg00341377	9	95492438	-1.7064	2.24681e-06	0.00973269	BICD2;BICD2	Body;Body	BICD2	inside	34645
cg13576859	9	97403129	-3.75412	1.16299e-05	0.0195582	FBP1;FBP1	TSS1500;TSS1500	FBP1	promoter	598
cg00619294	9	98619894	4.04799	3.26287e-06	0.0116729	LINC00476	Body	LINC00476	inside	18365
cg04729140	9	100926300	-4.65964	2.70271e-05	0.0294249	CORO2A;CORO2A	5'UTR;5'UTR	CORO2A	inside	28656
cg04148640	9	101595635	-2.93058	5.64562e-05	0.0413403	GALNT12	Body	GALNT12	inside	25654
cg16680864	9	101705161	-3.39824	6.48568e-06	0.0153147	COL15A1	TSS1500	COL15A1	promoter	834
cg04374632	9	101705340	-1.08423	5.40302e-06	0.013803	COL15A1	TSS1500	COL15A1	promoter	655
cg01711761	9	101705378	-1.40689	6.88847e-05	0.0452324	COL15A1	TSS1500	COL15A1	promoter	617
cg10387328	9	104207811	6.00235	1.91274e-05	0.0245608			ALDOB	upstream	9749
cg22459858	9	114839185	-3.15945	7.13757e-05	0.0457972	MIR3134;SUSD1;SUSD1;SUSD1	Body;Body;Body;Body	SUSD1	inside	98371
cg02142972	9	116327210	4.22834	1.61621e-06	0.00862395	RGS3;RGS3;RGS3;RGS3;RGS3;RGS3	TSS200;Body;Body;5'UTR;Body;Body	RGS3	inside	28453
cg17066494	9	116327218	3.47777	5.6408e-07	0.00699338	RGS3;RGS3;RGS3;RGS3;RGS3;RGS3	TSS200;Body;Body;5'UTR;Body;Body	RGS3	inside	28461
cg08771567	9	116327270	4.81834	7.59759e-05	0.0470969	RGS3;RGS3;RGS3;RGS3;RGS3;RGS3;RGS3	1stExon;Body;Body;5'UTR;5'UTR;Body;Body	RGS3	inside	36
cg15824428	9	117647271	5.83568	5.93286e-05	0.0419074			TNFSF8	downstream	45604
cg06291619	9	120577652	-2.64589	7.6473e-05	0.0471146			TLR4	downstream	111199
cg04225274	9	123300929	2.27195	3.39006e-05	0.0324829	CDK5RAP2;CDK5RAP2;CDK5RAP2;CDK5RAP2;CDK5RAP2;CDK5RAP2;CDK5RAP2;CDK5RAP2	Body;Body;Body;Body;Body;Body;Body;Body	CDK5RAP2	inside	41519
cg19210893	9	125589222	-2.78077	2.06818e-05	0.0253996	PDCL	5'UTR	PDCL	inside	1713
cg04152689	9	127329721	-1.80477	2.56845e-05	0.0283703	NR6A1;NR6A1;NR6A1	Body;Body;Body	NR6A1	inside	203855
cg10805265	9	128410013	-2.62052	7.68662e-05	0.0472739	MAPKAP1;MAPKAP1;MAPKAP1;MAPKAP1;MAPKAP1;MAPKAP1	Body;Body;Body;Body;5'UTR;5'UTR	MAPKAP1	inside	10065
cg09267719	9	128994316	-1.72113	1.13995e-05	0.0193327			MVB12B	upstream	94807
cg25221180	9	130217517	-1.92488	3.62906e-05	0.0338581	LRSAM1;LRSAM1;LRSAM1;LRSAM1	Body;Body;Body;Body	LRSAM1	inside	2983
cg16044211	9	130319881	0.589409	1.08201e-05	0.0190232	FAM129B;FAM129B	Body;Body	FAM129B	inside	11474
cg14612966	9	130859606	-2.95596	3.77498e-05	0.0346236	SLC25A25;SLC25A25;SLC25A25;SLC25A25	Body;TSS1500;TSS1500;Body	SLC25A25	inside	5863
cg22438810	9	130911792	4.64533	2.74517e-05	0.0294405	LCN2;LCN2	1stExon;5'UTR	LCN2	inside	60
cg05072637	9	131355483	-2.57906	6.20317e-05	0.0428486	MIR1268A;SPTAN1;SPTAN1;SPTAN1	Body;Body;Body;Body	SPTAN1	inside	40646
cg11863430	9	131902471	0.975121	5.41712e-05	0.0404498	PPP2R4;PPP2R4;PPP2R4;PPP2R4;PPP2R4;PPP2R4	Body;Body;Body;Body;Body;Body	PTPA	inside	262
cg01173821	9	132337640	3.34173	1.43194e-06	0.00862102			C9orf50	downstream	45415
cg07392601	9	133413095	1.48045	8.14878e-05	0.0487892			ASS1	downstream	93001
cg04085984	9	133723126	4.28982	9.88022e-06	0.0182778	ABL1;ABL1	Body;Body	ABL1	inside	12295
cg14483161	9	133741259	-3.63461	2.49343e-05	0.0278843	ABL1;ABL1	Body;Body	ABL1	inside	30428
cg11134013	9	136011466	-2.79381	1.75787e-06	0.00902886	RALGDS	Body	RALGDS	inside	27835
cg07922540	9	137384290	-1.15586	7.7082e-05	0.0472739			RXRA	downstream	85862
cg21229179	9	138972602	-2.7125	1.22634e-06	0.0083984	NACC2	5'UTR	NACC2	inside	14529
cg14816908	9	139357513	3.14012	7.54841e-05	0.0470364	SEC16A;SEC16A	Body;Body	SEC16A	inside	20698
cg13799986	9	139686745	1.70304	7.64204e-05	0.0471146	TMEM141	Body	TMEM141	inside	968
cg12090430	10	1769480	-1.1473	4.7313e-06	0.0130058	ADARB2	Body	ADARB2	inside	10190
cg08796612	10	2949787	-2.02056	4.16963e-05	0.0362548			PFKP	upstream	159925
cg24219697	10	3733662	-2.45085	6.78799e-05	0.0449404	LOC105376360	Body	KLF6	downstream	93811
cg07633835	10	5938186	-2.82213	1.18044e-05	0.0195582	FBXO18;FBXO18	Body;Body	FBH1	inside	1837
cg03195969	10	6043406	-1.8241	1.96411e-06	0.00913881			IL2RA	downstream	60927
cg27278668	10	6452060	3.00418	5.25266e-05	0.0398424			PRKCQ	downstream	170194
cg05219423	10	11291279	-3.56337	4.97087e-06	0.0132386	CUGBP2;CUGBP2;CUGBP2;CUGBP2	Body;Body;Body;Body	CELF2	inside	83830
cg04331032	10	11324371	4.38769	3.64746e-06	0.012199	CELF2;CELF2;CELF2;CELF2	Body;Body;Body;Body	CELF2	inside	116922
cg18715410	10	12448959	-2.36255	3.29949e-05	0.032196	CAMK1D;CAMK1D	Body;Body	CAMK1D	inside	57376
cg09932081	10	12645261	5.01926	4.26175e-07	0.00606008	CAMK1D;CAMK1D	Body;Body	CAMK1D	inside	253678
cg00226489	10	17212031	-1.80644	7.24964e-05	0.046104	TRDMT1	Body	TRDMT1	inside	4628
cg23598140	10	23721877	4.58092	4.02759e-05	0.0356939			OTUD1	upstream	6321
cg25643932	10	29912856	4.66872	9.41655e-07	0.00797505	SVIL;SVIL	5'UTR;5'UTR	SVIL	inside	113008
cg03525741	10	32348607	-3.66724	9.70899e-06	0.0182762			KIF5B	upstream	3236
cg02134095	10	33248787	-2.85097	3.68348e-05	0.0342016	ITGB1	TSS1500	ITGB1	promoter	1494
cg01614759	10	45495435	-3.49836	1.55726e-05	0.0223202	C10orf25;ZNF22	3'UTR;TSS1500	C10orf25	inside	1035
cg19685285	10	50010529	0.500368	5.19444e-06	0.0135825	WDFY4	Body	WDFY4	inside	117011
cg17023593	10	52332070	-2.20395	2.94132e-05	0.0303447	SGMS1	5'UTR	SGMS1	inside	50677
cg24044501	10	72056549	1.8747	8.79223e-06	0.0178092			LRRC20	downstream	85857
cg07200711	10	72581410	-3.332	5.24485e-06	0.0136646	SGPL1	Body	SGPL1	inside	5706
cg02822506	10	73361236	-1.84733	1.93446e-06	0.00909167	CDH23;CDH23;CDH23;CDH23;CDH23	Body;Body;Body;Body;Body	CDH23	inside	161652
cg09601944	10	74398891	4.43592	8.03473e-05	0.0484567			MICU1	upstream	12942
cg17723653	10	75407823	-1.16466	6.08127e-06	0.0146375	SYNPO2L;SYNPO2L	Body;Body	SYNPO2L	inside	8009
cg08254831	10	75421075	-5.35844	1.31982e-06	0.00855003			SYNPO2L	upstream	5243
cg07163559	10	75576944	4.59434	4.87641e-07	0.00655066	CAMK2G;CAMK2G;CAMK2G;CAMK2G;CAMK2G;CAMK2G	Body;Body;Body;Body;Body;Body	CAMK2G	inside	57405
cg06318464	10	76687495	4.72189	1.16211e-06	0.00819262	KAT6B;KAT6B;KAT6B	Body;Body;Body	KAT6B	inside	101324
cg22660242	10	80113284	-4.29717	2.03206e-05	0.025222			LINC00595	inside	86199
cg24460699	10	80229613	-0.606595	1.19798e-05	0.0197887			LINC00856	inside	221231
cg23502253	10	80809181	-2.25011	8.31554e-05	0.0492951	LOC283050;LOC283050;LOC283050	Body;Body;Body	ZMIZ1-AS1	inside	19355
cg06091596	10	89420704	-3.89269	3.22336e-05	0.0320144	PAPSS2;PAPSS2	Body;Body	PAPSS2	inside	1228
cg26663337	10	93236453	3.27881	5.22121e-05	0.0398316	HECTD2;HECTD2;HECTD2;HECTD2-AS1	Body;Body;Body;Body	HECTD2	inside	14601
cg24228709	10	93786890	-2.49389	2.98649e-05	0.0305913	BTAF1;BTAF1	ExonBnd;Body	BTAF1	inside	103154
cg20844989	10	96955883	-2.51489	3.47033e-05	0.0330083	ACSM6	Body	ACSM6	inside	1661
cg19989287	10	98437438	-3.44728	2.12024e-06	0.0092964	PIK3AP1	Body	PIK3AP1	inside	42841
cg08871283	10	99057649	-3.7036	3.25978e-05	0.0321897			ARHGAP19	upstream	5219
cg13170263	10	101608355	7.68249	3.68375e-06	0.0122069	ABCC2	Body	ABCC2	inside	65892
cg01361772	10	101908472	2.99833	4.18639e-05	0.0363135			ERLIN1	downstream	37342
cg23969297	10	102087451	-1.94401	2.97604e-05	0.0305714	PKD2L1;PKD2L1	Body;Body	PKD2L1	inside	2792
cg23904266	10	102276804	-4.22023	3.80991e-06	0.0123501	SEC31B	5'UTR	SEC31B	inside	12832
cg10897344	10	104227113	-3.77652	7.57966e-06	0.0164167	TMEM180	5'UTR	MFSD13A	inside	5943
cg10274981	10	106053921	-2.9216	4.55642e-05	0.0374473	GSTO2;GSTO2;GSTO2;GSTO2	Body;Body;Body;Body	GSTO2	inside	19034
cg26724455	10	114437523	-3.41597	2.9725e-05	0.0305714	VTI1A	Body	VTI1A	inside	230767
cg11102369	10	114674303	4.84691	7.76166e-05	0.0473616			TCF7L2	upstream	35706
cg22485949	10	118229634	-3.94323	1.11071e-05	0.0191405	PNLIPRP3	Body	PNLIPRP3	inside	42210
cg27009448	10	120492138	-2.79309	5.56608e-06	0.0140436	C10orf46	Body	CACUL1	inside	22620
cg26417310	10	120492634	-4.46674	1.86548e-06	0.00909167	CACUL1	Body	CACUL1	inside	22124
cg11653519	10	125222790	4.83565	7.31697e-07	0.00730757			GPR26	upstream	203081
cg21022524	10	127430868	-2.36039	5.19832e-05	0.0397658	EDRF1;EDRF1;EDRF1;EDRF1;EDRF1	Body;Body;Body;Body;Body	EDRF1	inside	1843
cg23744559	10	127835445	-2.02	7.31666e-05	0.0463363	ADAM12;ADAM12;ADAM12;ADAM12;ADAM12	Body;Body;Body;Body;Body	ADAM12	inside	241682
cg26865494	10	129172573	-3.59762	9.74576e-06	0.0182778	DOCK1	Body	DOCK1	inside	37409
cg07978005	10	129791109	-1.5496	7.28304e-05	0.0461821	PTPRE	5'UTR	PTPRE	inside	5565
cg05714496	10	134358685	-2.09375	7.62165e-05	0.0471146	INPP5A	Body	INPP5A	inside	7332
cg08014024	10	134373103	-2.94753	4.10246e-06	0.0125942	INPP5A	Body	INPP5A	inside	21750
cg14338521	11	3147867	5.77335	1.1322e-05	0.0192467	OSBPL5;OSBPL5;OSBPL5	Body;Body;Body	OSBPL5	inside	2623
cg17310897	11	3147872	5.53981	2.1473e-05	0.02583	OSBPL5;OSBPL5;OSBPL5	Body;Body;Body	OSBPL5	inside	2618
cg03497059	11	3147966	4.18532	2.29905e-06	0.00978217	OSBPL5;OSBPL5;OSBPL5	Body;Body;Body	OSBPL5	inside	2524
cg21239418	11	6225620	-6.38682	3.31623e-05	0.032196	C11orf42	TSS1500	C11orf42	promoter	1178
cg12878190	11	6259853	-1.48335	7.52377e-05	0.0469858	CNGA4	TSS1500	CNGA4	inside	3729
cg03753371	11	7530787	-4.81267	6.9753e-05	0.0453095	OLFML1	Body	OLFML1	inside	24020
cg09451849	11	10613643	5.52646	1.12016e-06	0.00816235	MRVI1-AS1;MRVI1-AS1;MRVI1-AS1;MRVI1-AS1;MRVI1;MRVI1;MRVI1;MRVI1;MRVI1;MRVI1	Body;Body;Body;Body;Body;Body;Body;Body;Body;Body	MRVI1	inside	41975
cg06188045	11	10626010	3.15109	7.74537e-05	0.0473616	MRVI1;MRVI1;MRVI1;MRVI1;MRVI1;MRVI1	Body;Body;Body;Body;Body;Body	MRVI1	inside	29608
cg01450133	11	12136467	-2.88016	1.92023e-06	0.00909167	MICAL2;MICAL2;MICAL2	5'UTR;5'UTR;5'UTR	MICAL2	inside	4329
cg09722396	11	15213350	-0.324	7.39185e-05	0.0465438	INSC;INSC;INSC;INSC;INSC;INSC	Body;Body;Body;Body;Body;Body	INSC	inside	42702
cg18685832	11	16813206	1.37958	6.00157e-05	0.0421032	PLEKHA7	Body	PLEKHA7	inside	222757
cg09072230	11	16918440	-2.76938	1.37621e-06	0.00862102	PLEKHA7	Body	PLEKHA7	inside	117523
cg23835405	11	33194625	3.10357	8.45077e-05	0.0497293	CSTF3-AS1	Body	CSTF3-DT	inside	11422
cg14472551	11	33563060	4.17326	6.171e-05	0.0427255	C11orf41	TSS1500	KIAA1549L	promoter	817
cg03479289	11	33563377	3.51452	1.62036e-05	0.0225806	C11orf41	TSS1500	KIAA1549L	promoter	500
cg09074148	11	33563478	2.79982	2.21571e-05	0.0263349	KIAA1549L	TSS1500	KIAA1549L	promoter	399
cg04977356	11	34888103	6.25566	3.89789e-08	0.00304136			APIP	downstream	49836
cg10784983	11	43709197	3.7175	7.789e-08	0.00318591	HSD17B12	Body	HSD17B12	inside	7054
cg21259720	11	43779382	-3.12138	1.70907e-05	0.023144	HSD17B12	Body	HSD17B12	inside	77239
cg00130246	11	44092863	-2.21692	1.29758e-05	0.020417	ACCS;ACCS;ACCS;ACCS	ExonBnd;ExonBnd;Body;Body	ACCS	inside	5051
cg22720632	11	44092904	-2.90167	3.88292e-06	0.0123501	ACCS;ACCS	Body;Body	ACCS	inside	5092
cg17879351	11	44092987	-4.01049	2.91399e-07	0.00546569	ACCS;ACCS	Body;Body	ACCS	inside	5175
cg03211593	11	44731693	3.44095	1.71753e-06	0.00901484			TSPAN18	upstream	54283
cg21002528	11	45903754	3.55889	5.86414e-05	0.0418357	CRY2;CRY2	3'UTR;3'UTR	CRY2	inside	20280
cg07791222	11	46922915	3.38583	7.13569e-05	0.0457972	LRP4	Body	LRP4	inside	17258
cg04692506	11	47401027	-3.11576	9.88556e-07	0.00807845	SPI1;SPI1	TSS1500;TSS1500	SLC39A13	inside	24026
cg01056399	11	47963843	2.76418	9.38399e-07	0.00797505			PTPRJ	upstream	38267
cg20563072	11	48030718	-2.13097	6.70544e-05	0.0445629	PTPRJ;PTPRJ	Body;Body	PTPRJ	inside	28608
cg24459209	11	57148215	-2.78993	2.19603e-05	0.026231	PRG3	5'UTR	PRG3	inside	408
cg15700636	11	57156050	-3.90085	4.00556e-06	0.012523	PRG2	Body	PRG2	inside	35482
cg12819873	11	57157632	-3.04354	5.77267e-05	0.0417231	PRG2	5'UTR	PRG2	inside	33900
cg22257336	11	57191665	-1.56338	7.08075e-06	0.0158865	SLC43A3;SLC43A3;SLC43A3	Body;Body;Body	SLC43A3	inside	2956
cg14791317	11	57559965	1.45426	6.0546e-06	0.0146375	CTNND1;CTNND1;CTNND1;CTNND1;CTNND1;CTNND1;CTNND1;CTNND1;CTNND1;CTNND1;CTNND1;CTNND1;CTNND1;CTNND1;TMX2-CTNND1;CTNND1;CTNND1;CTNND1;CTNND1;CTNND1;CTNND1;CTNND1;CTNND1	Body;Body;Body;Body;Body;Body;Body;Body;Body;Body;Body;Body;Body;Body;Body;5'UTR;5'UTR;5'UTR;5'UTR;5'UTR;5'UTR;5'UTR;5'UTR	CTNND1	inside	30731
cg25087851	11	60623918	-4.2397	6.88932e-07	0.00730757	GPR44	TSS1500	PTGDR2	promoter	474
cg05373256	11	61522178	-2.02646	5.29274e-05	0.0398731	C11orf9;DKFZP434K028;C11orf9	Body;Body;TSS1500	MYRF	inside	2057
cg21029357	11	61601062	-3.46178	1.58626e-05	0.0223655	FADS2;FADS2;FADS2	Body;Body;Body	FADS2	inside	5349
cg01556593	11	61609179	-4.27539	1.96991e-06	0.00913881	FADS2;FADS2;FADS2	Body;Body;Body	FADS2	inside	13466
cg07392590	11	61637543	-2.70788	2.71613e-05	0.0294405			FADS2	downstream	41830
cg25621420	11	62689654	-3.96843	2.87704e-05	0.0301576	CHRM1	TSS1500	CHRM1	promoter	642
cg10426253	11	63513622	-2.87667	8.08349e-05	0.048479	RTN3;RTN3;RTN3;RTN3;RTN3;RTN3;RTN3;RTN3;RTN3	Body;Body;Body;Body;Body;Body;Body;Body;Body	RTN3	inside	64700
cg10718809	11	64087106	4.00365	1.56753e-05	0.0223202	PRDX5;PRDX5;PRDX5	Body;Body;Body	PRDX5	inside	1546
cg05631117	11	64102860	3.97214	8.39818e-05	0.0496622			CCDC88B	upstream	4830
cg06154903	11	64642558	-3.65849	7.77188e-06	0.0165342	EHD1	Body	EHD1	inside	4591
cg10330410	11	64642622	-2.90283	2.27299e-05	0.0266197	EHD1;EHD1;EHD1	Body;Body;Body	EHD1	inside	4527
cg25332499	11	64756382	-2.86502	9.08093e-06	0.0181296	BATF2	3'UTR	BATF2	inside	8135
cg26685409	11	64976347	1.2964	3.30959e-05	0.032196	CAPN1;CAPN1;CAPN1;CAPN1	Body;Body;Body;Body	CAPN1	inside	27043
cg05300717	11	65546210	-3.65535	1.79174e-05	0.0236442	DKFZp761E198	1stExon	AP5B1	inside	1852
cg27094581	11	68035071	-1.66037	6.14087e-05	0.0426642	C11orf24;C11orf24	5'UTR;5'UTR	C11orf24	inside	4398
cg13524857	11	69240192	-1.57961	4.88701e-06	0.013211			MYEOV	downstream	178570
cg16549727	11	69418951	-3.16764	7.49234e-05	0.046935			CCND1	upstream	36922
cg14569513	11	70165870	-1.84997	5.67637e-05	0.041439	PPFIA1;PPFIA1;PPFIA1	Body;Body;Body	PPFIA1	inside	49064
cg10120159	11	70166022	-1.57235	3.91092e-05	0.0351971	PPFIA1;PPFIA1;PPFIA1	Body;Body;Body	PPFIA1	inside	49216
cg15903936	11	73714778	-1.98032	4.26336e-06	0.0125942	UCP3;UCP3	Body;3'UTR	UCP3	inside	5504
cg15536446	11	77702011	-0.666131	7.15156e-05	0.0458334	INTS4	Body	INTS4	inside	3706
cg11925560	11	82504199	-3.79952	4.21581e-05	0.0363592			PRCP	downstream	107358
cg08941317	11	82903868	3.0766	7.13601e-06	0.0158865	ANKRD42;ANKRD42;ANKRD42;ANKRD42;ANKRD42;ANKRD42;ANKRD42	TSS1500;TSS1500;TSS1500;TSS1500;TSS1500;TSS1500;TSS1500	ANKRD42	promoter	1423
cg02503303	11	85781719	-3.96172	1.47021e-05	0.021922	PICALM	TSS1500	PICALM	promoter	796
cg21208539	11	93864142	3.15045	8.00103e-06	0.016872	PANX1	Body	PANX1	inside	2048
cg05787638	11	94374424	2.51694	1.11267e-05	0.0191405			PIWIL4	downstream	73950
cg10699397	11	95374762	6.15288	8.87731e-06	0.0178808			FAM76B	downstream	148192
cg06727578	11	98438938	-3.04656	4.27693e-05	0.0366123			CNTN5	upstream	452768
cg09489470	11	102159619	-2.65104	4.08937e-06	0.0125942			BIRC3	upstream	28562
cg17032689	11	102175583	-4.40901	1.4314e-05	0.021571			BIRC3	upstream	12598
cg10418074	11	102854409	4.19615	2.14507e-05	0.02583			MMP13	upstream	27946
cg24368962	11	111570978	-3.10328	3.06981e-06	0.0112052	SIK2	Body	SIK2	inside	97808
cg15418499	11	112028288	3.97181	1.61816e-05	0.0225806	IL18	5'UTR	IL18	inside	6552
cg22972893	11	112149745	-3.4529	7.76544e-05	0.0473616	LOC283140	Body	PTS	downstream	52657
cg06559005	11	114126374	-0.641088	2.01143e-05	0.0250318			NNMT	promoter	2179
cg14559461	11	117087917	0.847803	1.17728e-05	0.0195582	PCSK7	Body	PCSK7	inside	14894
cg22042988	11	117406287	2.70295	7.90219e-06	0.0167126	DSCAML1	Body	DSCAML1	inside	281953
cg26421610	11	118958280	-2.62962	5.56169e-05	0.0409342	HMBS;HMBS;HMBS;HMBS	5'UTR;Body;Body;TSS1500	HMBS	inside	2693
cg12359648	11	119507838	-2.52031	9.82452e-06	0.0182778			NECTIN1	downstream	91597
cg04658828	11	119558197	3.50438	6.09526e-05	0.0425943	PVRL1;PVRL1;PVRL1	Body;Body;Body	NECTIN1	inside	41238
cg10243623	11	128172249	-3.68018	7.81765e-05	0.0475226			ETS1	downstream	285204
cg06345411	11	134019401	0.538757	7.89382e-05	0.0478492	JAM3	3'UTR	JAM3	inside	80581
cg09642879	12	958166	-2.31887	5.92665e-05	0.0419074	WNK1;WNK1;WNK1;WNK1	Body;Body;Body;Body	WNK1	inside	96077
cg20560376	12	6342778	-2.94213	4.16489e-05	0.0362548	CD9	Body	CD9	inside	33296
cg12004076	12	6344668	-2.66205	3.30009e-05	0.032196	CD9	Body	CD9	inside	35186
cg12543753	12	6647682	3.14484	1.31046e-06	0.00855003			IFFO1	inside	13384
cg24333105	12	7012857	-2.05263	4.13949e-05	0.0361982	LRRC23;LRRC23;LRRC23	TSS1500;TSS1500;TSS1500	LRRC23	promoter	1040
cg25464079	12	7044822	3.95505	1.20473e-05	0.0197887	ATN1;ATN1	Body;Body	ATN1	inside	1819
cg20818756	12	8201975	-3.18711	4.4785e-05	0.0372298	FOXJ2;FOXJ2	Body;ExonBnd	FOXJ2	inside	16616
cg03014680	12	10122522	-2.51445	5.14788e-05	0.0395738	CLEC12A;CLEC12A	TSS1500;TSS1500	CLEC12A	inside	18607
cg10857004	12	11762165	-2.76621	1.56115e-05	0.0223202			ETV6	upstream	40623
cg11604536	12	12622591	4.24531	2.93847e-05	0.0303447			BORCS5	downstream	112571
cg04131381	12	13253236	4.23852	4.29808e-07	0.00606008	GSG1;GSG1;GSG1	Body;Body;Body	GSG1	inside	3394
cg09447105	12	15126020	-3.2316	1.52592e-06	0.00862102	PDE6H	5'UTR	PDE6H	inside	64
cg12669088	12	25541364	-2.9352	3.19596e-05	0.0320075			LMNTD1	downstream	164853
cg20077668	12	26649248	4.91628	1.20775e-05	0.0197887	ITPR2	Body	ITPR2	inside	336883
cg08543028	12	31902503	1.54443	6.65177e-05	0.0443298			AMN1	upstream	20395
cg15046472	12	46604779	-1.9964	5.46908e-05	0.0405849	SLC38A1;SLC38A1;SLC38A1;SLC38A1;SLC38A1;SLC38A1	Body;Body;Body;Body;Body;Body	SLC38A1	inside	58429
cg07349477	12	46956898	6.03249	2.78922e-05	0.0295533	LOC100288798;LOC100288798;LOC100288798;LOC100288798;LOC100288798	Body;Body;Body;Body;Body	SLC38A2	upstream	190253
cg06996254	12	47427791	-2.85253	3.25435e-06	0.0116729			AMIGO2	downstream	45943
cg03210018	12	47477069	-3.53006	5.48898e-05	0.0406764	PCED1B;PCED1B	5'UTR;5'UTR	PCED1B	inside	3683
cg11031774	12	47606375	3.22871	6.7437e-05	0.0446933	PCED1B-AS1;PCED1B;PCED1B	Body;5'UTR;5'UTR	PCED1B	inside	132989
cg18349527	12	48214579	3.09221	7.57531e-05	0.0470518	HDAC7;HDAC7;HDAC7	TSS1500;TSS1500;TSS1500	HDAC7	promoter	816
cg07697828	12	48217704	6.37194	3.68344e-08	0.00304136			HDAC7	upstream	3941
cg26431811	12	49745236	2.78971	1.49391e-05	0.0220426	DNAJC22;DNAJC22	Body;Body	DNAJC22	inside	4195
cg09802818	12	52604609	3.12009	1.37398e-07	0.00379997	LOC283404	TSS200	C12orf80	inside	30
cg27598047	12	53055706	-1.11687	4.0899e-05	0.0359528			KRT2	upstream	9747
cg09689592	12	54809197	2.43951	2.78287e-05	0.0295533	ITGA5;LOC102724050;LOC102724050	Body;Body;Body	ITGA5	inside	3853
cg26148774	12	56030242	-1.40565	6.41363e-07	0.00730757	OR10P1	TSS1500	OR10P1	promoter	434
cg23140746	12	56638534	-2.9356	1.58304e-05	0.0223655	ANKRD52	Body	ANKRD52	inside	13609
cg02602989	12	57502545	-2.29291	1.47431e-05	0.021922	STAT6;STAT6;STAT6;STAT6;STAT6;STAT6	5'UTR;5'UTR;5'UTR;5'UTR;5'UTR;Body	STAT6	inside	20338
cg13685273	12	57512715	2.2651	8.49841e-05	0.049845			STAT6	inside	10168
cg03919488	12	63179691	4.44097	2.52097e-05	0.0281049	PPM1H	Body	PPM1H	inside	148974
cg20992317	12	64961489	-3.77381	1.92249e-05	0.0245825			RASSF3	upstream	42804
cg24716423	12	65050514	-1.50483	1.0451e-06	0.00816235	RASSF3;RASSF3	Body;Body	RASSF3	inside	27513
cg19968199	12	68056168	-2.59361	6.51442e-05	0.044042	DYRK2;DYRK2	3'UTR;3'UTR	DYRK2	inside	13656
cg15397930	12	76844748	4.19116	8.5857e-05	0.04999	OSBPL8;OSBPL8;OSBPL8;OSBPL8	ExonBnd;ExonBnd;Body;5'UTR	OSBPL8	inside	108841
cg15724229	12	92465429	-1.08805	7.7343e-06	0.0165342	C12orf79;C12orf79;C12orf79;C12orf79;C12orf79	Body;Body;5'UTR;5'UTR;5'UTR	LINC01619	inside	71018
cg25497767	12	92528765	-3.6611	1.28953e-05	0.0203349	C12orf79;C12orf79;C12orf79;C12orf79;C12orf79	Body;Body;5'UTR;5'UTR;5'UTR	LINC01619	inside	7682
cg24937298	12	92535892	-3.61612	4.29624e-06	0.0126095	C12orf79;C12orf79;C12orf79;C12orf79;BTG1;C12orf79	Body;5'UTR;5'UTR;5'UTR;3'UTR;TSS1500	BTG1	inside	3781
cg24213414	12	92554979	-3.49606	5.82382e-05	0.0417231			BTG1	upstream	15306
cg11881599	12	92814084	-4.10119	1.21087e-05	0.0197887	CLLU1OS;CLLU1;CLLU1	3'UTR;TSS1500;TSS1500	CLLU1OS	inside	7840
cg24167776	12	93043435	3.35167	1.6993e-05	0.0231398			C12orf74	upstream	53184
cg12134308	12	95042565	-1.66985	5.23496e-05	0.0398316	TMCC3	Body	TMCC3	inside	1759
cg13734718	12	104196612	-2.28155	4.82892e-05	0.0382418	NT5DC3	Body	NT5DC3	inside	38363
cg14716501	12	104299916	-3.22337	1.91864e-05	0.0245825	TTC41P;TTC41P	ExonBnd;Body	TTC41P	inside	24073
cg19923010	12	104999834	-1.06375	7.88511e-06	0.0167126	CHST11;CHST11	Body;Body	CHST11	inside	149142
cg01671341	12	109568238	-2.70452	4.40717e-05	0.0371959			ACACB	inside	13838
cg10100831	12	110345846	-2.82109	5.61177e-05	0.0411763	TCHP;TCHP	Body;Body	TCHP	inside	7523
cg16681385	12	110436038	-1.69472	1.59177e-06	0.00862395	ANKRD13A	TSS1500	ANKRD13A	promoter	953
cg04489053	12	110783142	4.51821	5.28853e-05	0.0398731	ATP2A2;ATP2A2	Body;Body	ATP2A2	inside	53317
cg19848034	12	113714796	-1.19366	5.49976e-05	0.0406866	TPCN1;TPCN1;TPCN1	Body;Body;Body	TPCN1	inside	32540
cg19445588	12	116904641	4.46822	6.36198e-06	0.0150981			MIR4472-2	upstream	38518
cg11539561	12	120114603	-2.92766	1.95766e-05	0.0246629	PRKAB1	Body	PRKAB1	inside	8842
cg08377357	12	120675366	4.65799	7.64071e-05	0.0471146	PXN;PXN;PXN;PXN	Body;Body;Body;5'UTR	PXN	inside	28208
cg15569123	12	120692107	-3.40754	3.09234e-05	0.0312746	PXN;PXN;PXN	Body;Body;Body	PXN	inside	11467
cg23434083	12	120970625	-3.26384	1.28105e-05	0.0202456			RNF10	promoter	1507
cg06661904	12	121375103	3.71202	5.92997e-07	0.00710682			HNF1A-AS1	downstream	34992
cg19998289	12	121861616	-3.26109	6.98501e-06	0.0158865	RNF34;RNF34	3'UTR;3'UTR	RNF34	inside	23730
cg05888648	12	122070592	-2.73091	4.91903e-05	0.0386478	ORAI1	Body	ORAI1	inside	6137
cg14480046	12	122444580	-1.52296	6.89424e-05	0.0452324			WDR66	downstream	88117
cg07594584	12	122812117	-1.96438	6.87024e-05	0.045204	CLIP1;CLIP1;CLIP1	Body;Body;Body	CLIP1	inside	36537
cg04236871	12	122826219	-3.58775	1.83541e-05	0.0239243	CLIP1;CLIP1;CLIP1	Body;Body;Body	CLIP1	inside	12884
cg16335893	12	123634159	-3.35256	5.55924e-05	0.0409342			PITPNM2	inside	1126
cg17723958	12	124429295	5.29214	2.93055e-05	0.0303447	CCDC92	5'UTR	CCDC92	inside	27868
cg07721499	12	124866665	3.5527	1.53527e-05	0.0222575	NCOR2;NCOR2;NCOR2	Body;Body;Body	NCOR2	inside	185345
cg16093316	12	125626790	1.85289	3.53578e-05	0.033295	AACS	3'UTR	AACS	inside	37093
cg04601886	12	128166212	-1.9479	5.77903e-05	0.0417231			LINC02393	upstream	199950
cg06189670	12	131300783	-1.92036	4.7655e-05	0.038075	STX2;STX2	Body;Body	STX2	inside	23036
cg12181028	12	132280704	4.16412	8.55411e-05	0.04999	SFRS8	Body	SFSWAP	inside	85072
cg15772013	12	133357536	-2.01241	5.10166e-05	0.0395349	GOLGA3	Body	GOLGA3	inside	47752
cg15887927	13	29148952	2.89513	2.88319e-05	0.030178			FLT1	upstream	79687
cg19928703	13	30143971	-2.7656	7.1896e-05	0.0459952	SLC7A1	5'UTR	SLC7A1	inside	25854
cg26902985	13	32823109	3.41048	6.93885e-05	0.0452406	FRY	Body	FRY	inside	217672
cg18543428	13	37389462	-3.08622	4.0014e-05	0.0356543			RFXAP	upstream	3877
cg19544057	13	40794844	-2.42704	9.53028e-06	0.0181296	LINC00548	TSS1500	LINC00548	promoter	205
cg14871290	13	41230707	1.91835	2.65454e-05	0.0290093	FOXO1	Body	FOXO1	inside	10027
cg11012484	13	41599673	-1.6042	4.92555e-05	0.0386478			ELF1	upstream	6165
cg26422453	13	43546394	-2.88533	1.35447e-05	0.0209455	EPSTI1;EPSTI1	Body;Body	EPSTI1	inside	20013
cg02969426	13	45775005	4.57836	6.00077e-05	0.0421032	KCTD4;GTF2F2;KCTD4	5'UTR;Body;1stExon	KCTD4	inside	170
cg11015284	13	47274074	-1.24595	8.06346e-05	0.0484567	LRCH1;LRCH1;LRCH1	Body;Body;Body	LRCH1	inside	146778
cg06084585	13	50797125	3.88598	3.98992e-05	0.0356137	DLEU1	Body	DLEU1	inside	140711
cg14118054	13	52198723	-2.62033	6.22913e-05	0.0429043	WDFY2	Body	WDFY2	inside	40239
cg06906869	13	52734154	-2.91606	1.99237e-06	0.00915986	NEK3;NEK3;NEK3;NEK3	TSS1500;TSS200;TSS200;TSS200	NEK3	promoter	158
cg01364613	13	74291646	-3.85855	6.59432e-05	0.0442622	KLF12	Body	KLF12	inside	416748
cg17303796	13	78094221	4.82368	4.82187e-08	0.00304136			SCEL	upstream	15588
cg20834081	13	94810053	3.6511	7.72703e-06	0.0165342	GPC6-AS1;GPC6	Body;Body	GPC6	inside	930975
cg18141318	13	96350690	-1.8393	1.9608e-05	0.0246629	DNAJC3	Body	DNAJC3	inside	21297
cg05271775	13	99128834	1.75342	1.43375e-05	0.021571	STK24;STK24;STK24	Body;Body;Body	STK24	inside	100562
cg17518643	13	99969273	-2.14584	7.33935e-06	0.0161781	UBAC2;UBAC2;UBAC2;MIR548AN	Body;Body;Body;Body	UBAC2	inside	9063
cg06398335	13	101161616	-2.82886	2.46026e-05	0.0277338	PCCA;PCCA	Body;Body	PCCA	inside	420347
cg03558821	13	107152944	-4.92133	3.98076e-06	0.012523	EFNB2	Body	EFNB2	inside	34444
cg03189469	13	110350537	-3.71077	2.0108e-06	0.00915986			IRS2	downstream	88377
cg12075669	13	111316145	-3.50921	5.11316e-05	0.0395349	CARS2	Body	CARS2	inside	49805
cg06380691	13	114828264	2.31181	4.47107e-05	0.0372298	RASA3	Body	RASA3	inside	69831
cg01620379	14	21052361	2.98328	6.28496e-05	0.0431236	RNASE11	Body	RNASE11	inside	6056
cg13072730	14	21508987	-2.76081	4.03066e-05	0.0356939	RNASE7;NDRG2	TSS1500;Body	NDRG2	inside	30044
cg14335417	14	23393478	2.83125	5.30048e-05	0.0398731	PRMT5;PRMT5;PRMT5;PRMT5;PRMT5;PRMT5;PRMT5;PRMT5;PRMT5;PRMT5;PRMT5;PRMT5	ExonBnd;ExonBnd;ExonBnd;ExonBnd;ExonBnd;ExonBnd;Body;Body;Body;Body;Body;Body	PRMT5	inside	5183
cg11967145	14	23706743	-2.54867	7.85498e-05	0.0477054	RNF212B	TSS1500	HOMEZ	downstream	62004
cg01055226	14	24974007	-1.28937	2.74669e-05	0.0294405			CMA1	downstream	3464
cg10097651	14	35802397	2.24831	5.04409e-05	0.0392967			KIAA0391	downstream	210870
cg07917901	14	35870184	2.59927	4.49308e-06	0.0128664			NFKBIA	downstream	3776
cg02543556	14	39643445	-2.8968	4.7099e-05	0.0377988	PNN	TSS1500	PNN	promoter	942
cg13032736	14	50506638	3.08342	8.5253e-05	0.0499213	LINC01599	Body	NA	inside	1309
cg26703997	14	50506772	2.22421	1.40798e-05	0.021347	LINC01599	Body	NA	inside	1175
cg12192145	14	55849528	-3.23896	1.01009e-05	0.0184173	KIAA0831	Body	ATG14	inside	29048
cg15249315	14	55850710	-4.32885	4.20472e-06	0.0125942	ATG14	Body	ATG14	inside	27866
cg00978517	14	55850801	-3.26231	6.96311e-05	0.0453095	ATG14	Body	ATG14	inside	27775
cg02758852	14	55851752	-1.44874	3.03941e-06	0.0112052	ATG14	Body	ATG14	inside	26824
cg18411994	14	59824955	4.62258	6.95319e-06	0.0158772	DAAM1;DAAM1	Body;Body	DAAM1	inside	3072
cg08077807	14	62001072	-2.88934	7.01033e-05	0.0454549	PRKCH	Body	PRKCH	inside	57187
cg01692018	14	64014184	-2.48418	3.86523e-05	0.0349609			PPP2R5E	upstream	4105
cg02057747	14	69408849	1.69895	3.9943e-06	0.012523	ACTN1;ACTN1;ACTN1	Body;Body;Body	ACTN1	inside	36137
cg15867698	14	69438267	-2.91792	4.04469e-05	0.0357741	ACTN1;ACTN1;ACTN1	Body;Body;Body	ACTN1	inside	6719
cg02170785	14	69650830	-2.90194	4.78353e-05	0.0381067			EXD2	upstream	7364
cg02095988	14	69801210	-2.12912	3.75798e-08	0.00304136	GALNT16;GALNT16	Body;Body	GALNT16	inside	74529
cg09002518	14	69906572	4.25059	2.0906e-06	0.0092964	SLC39A9;SLC39A9;SLC39A9;SLC39A9;SLC39A9	5'UTR;5'UTR;Body;Body;Body	SLC39A9	inside	41187
cg23525708	14	70152683	-3.04254	7.54858e-05	0.0470364	KIAA0247	Body	SUSD6	inside	74373
cg16565031	14	70186289	2.96228	9.28775e-06	0.0181296			SUSD6	downstream	107979
cg23804064	14	70264741	2.1638	8.45102e-05	0.0497293	SLC10A1	TSS1500	SLC10A1	promoter	735
cg10933988	14	73061991	-2.80796	2.89443e-05	0.0302491			DPF3	downstream	298818
cg02173977	14	74532360	-1.93045	5.39804e-05	0.0403492	C14orf45;ALDH6A1	3'UTR;Body	BBOF1	inside	33860
cg05878073	14	74766220	3.97655	2.53478e-05	0.0282151	ABCD4;ABCD4	Body;Body	ABCD4	inside	3547
cg12258670	14	75069041	-3.03924	6.84105e-05	0.0451522	LTBP2	Body	LTBP2	inside	9993
cg10103800	14	75069292	-3.09966	3.79416e-05	0.034711	LTBP2	Body	LTBP2	inside	9742
cg10751282	14	75176889	-0.602631	1.8643e-05	0.0241248	KIAA0317	5'UTR	AREL1	inside	2918
cg16113254	14	75777372	2.37629	5.02067e-05	0.0391566			LINC01220	downstream	16265
cg08922698	14	76447643	-2.69019	8.11129e-06	0.0170047	TGFB3;TGFB3	1stExon;5'UTR	TGFB3	inside	449
cg26168764	14	81367841	-4.63803	2.6159e-05	0.0286742	CEP128	Body	CEP128	inside	57987
cg22855021	14	81610812	-2.28262	2.23173e-05	0.026375	TSHR	3'UTR	TSHR	inside	188943
cg18322600	14	88455060	-2.78746	4.61422e-05	0.0376443	GALC;GALC;GALC	Body;Body;Body	GALC	inside	4555
cg04738877	14	88459963	-2.28845	3.0443e-05	0.0310508	GALC;GALC	TSS200;TSS200	GALC	inside	46
cg01295798	14	88502505	-2.48279	5.83134e-05	0.0417231	LINC01146	Body	LINC01146	inside	11611
cg22465490	14	91148491	4.9734	4.60686e-05	0.0376443	TTC7B	Body	TTC7B	inside	134270
cg10046114	14	91272038	-3.06414	5.05012e-05	0.039301	TTC7B	Body	TTC7B	inside	10723
cg05875421	14	91709951	2.8105	3.0144e-05	0.0307895	GPR68	5'UTR	GPR68	inside	10273
cg20129796	14	91724024	2.53068	4.70248e-05	0.0377814			GPR68	upstream	3800
cg11157850	14	93357428	-3.17128	4.08747e-07	0.00606008			CHGA	upstream	32017
cg03432697	14	93784363	2.11632	1.07741e-05	0.0190232	BTBD7;BTBD7;BTBD7	5'UTR;5'UTR;Body	BTBD7	inside	15022
cg16409452	14	100610186	-2.81954	3.27679e-05	0.0321897	EVL	3'UTR	EVL	inside	78435
cg14084609	14	100610407	-2.83148	1.11217e-05	0.0191405	EVL	3'UTR	EVL	inside	78656
cg18550847	14	100610570	-3.31831	3.71743e-05	0.0342962	EVL	3'UTR	EVL	inside	78819
cg01000631	14	100610667	-4.29777	3.86124e-06	0.0123501			EVL	downstream	78916
cg14215786	14	100857629	-0.949329	8.15572e-05	0.0487901	WDR25;WDR25	Body;Body	WDR25	inside	9292
cg10627436	14	102424154	-3.06808	3.15238e-05	0.0316592			DYNC1H1	upstream	6711
cg20355779	14	102439006	4.1997	1.22493e-05	0.0198829	DYNC1H1	Body	DYNC1H1	inside	8141
cg05557516	14	102538130	2.94673	1.24408e-05	0.0199684			HSP90AA1	downstream	67956
cg03122695	14	102630937	4.50416	4.19732e-06	0.0125942	WDR20;WDR20;WDR20;WDR20;WDR20;WDR20;WDR20;WDR20;WDR20	Body;Body;Body;Body;Body;Body;Body;Body;Body	WDR20	inside	24748
cg06549384	14	102687712	4.86322	4.24073e-06	0.0125942	WDR20;WDR20	Body;Body	WDR20	inside	81523
cg15314908	15	33717344	-3.5338	5.93174e-06	0.01441	RYR3;RYR3	Body;Body	RYR3	inside	114167
cg05868473	15	38851459	-2.22077	5.81037e-05	0.0417231	RASGRP1;RASGRP1;RASGRP1	Body;Body;Body	RASGRP1	inside	5548
cg06290138	15	38881520	-2.33056	4.9437e-06	0.0132386			RASGRP1	upstream	24513
cg18852698	15	40093898	-4.53431	9.81081e-06	0.0182778	GPR176;GPR176;GPR176	Body;Body;Body	GPR176	inside	119195
cg14329961	15	40094043	-2.64343	2.74073e-05	0.0294405	GPR176;GPR176;GPR176	Body;Body;Body	GPR176	inside	119050
cg21067750	15	40641778	-3.09637	5.38065e-06	0.013803	PHGR1	TSS1500	PHGR1	promoter	1456
cg19069027	15	40851643	-3.55616	5.29169e-06	0.0137369	C15orf57;C15orf57;C15orf57;C15orf57	Body;Body;Body;Body	CCDC32	inside	5609
cg01437709	15	41246346	-1.86201	1.57624e-05	0.0223558	CHAC1;CHAC1	Body;Body	CHAC1	inside	710
cg16760840	15	41525835	-3.21643	6.25125e-05	0.0430155	CHP1	Body	CHP1	inside	2398
cg00092426	15	43309540	-2.75706	8.06712e-05	0.0484567	UBR1	Body	UBR1	inside	88746
cg26024852	15	44070538	-2.34798	8.23874e-05	0.0489963	ELL3;SERF2	TSS1500;5'UTR	ELL3	inside	20797
cg22393378	15	45361788	-5.0986	1.07316e-05	0.0190232	SORD;SORD	Body;Body	SORD	inside	46486
cg07177867	15	52030746	-2.87644	4.63841e-05	0.0376878	LYSMD2;LYSMD2	5'UTR;TSS1500	LYSMD2	inside	12904
cg03582574	15	52861789	-1.98902	5.77336e-05	0.0417231	ARPP19;ARPP19;ARPP19;ARPP19	TSS1500;TSS1500;TSS1500;TSS200	ARPP19	promoter	425
cg05898398	15	56201688	1.9979	2.83386e-05	0.0299231	NEDD4;NEDD4;NEDD4;NEDD4;NEDD4;NEDD4	Body;Body;Body;Body;Body;Body	NEDD4	inside	84147
cg15335273	15	57603845	-2.32311	3.88155e-06	0.0123501			LINC00926	downstream	11282
cg07680037	15	58818581	4.41023	5.58767e-06	0.0140488	LIPC	Body	LIPC	inside	94389
cg21994966	15	59530316	6.23581	8.60974e-07	0.00773881	MYO1E	Body	MYO1E	inside	134755
cg18319359	15	60844247	-3.39558	1.58444e-05	0.0223655	RORA-AS1;RORA-AS1;RORA;RORA;RORA;RORA	Body;Body;Body;Body;Body;Body	RORA	inside	677255
cg13645296	15	64275810	-2.72095	7.10508e-05	0.0457972	DAPK2	Body	DAPK2	inside	62711
cg04123016	15	66754345	3.379	6.89935e-06	0.0158503	MAP2K1	Body	MAP2K1	inside	60125
cg14209284	15	68146684	-3.52444	4.49414e-05	0.0372699			SKOR1	downstream	34642
cg04151649	15	68318618	-2.15878	3.77402e-05	0.0346236			PIAS1	upstream	27954
cg00209923	15	69071924	3.52201	8.461e-05	0.0497473	ANP32A	3'UTR	ANP32A	inside	41337
cg11668148	15	72636405	-3.50476	2.60296e-05	0.028576	HEXA	3'UTR	CELF6	inside	32115
cg10387956	15	72646210	-3.60447	7.402e-06	0.0161781	HEXA	Body	CELF6	inside	22310
cg21573592	15	74636274	-1.35365	2.0917e-05	0.0255363	CYP11A1;CYP11A1	Body;Body	CYP11A1	inside	23807
cg23433458	15	74828099	-3.11072	5.39156e-05	0.0403492			ARID3B	upstream	5449
cg02933882	15	74868087	2.82633	2.16187e-05	0.0259091	ARID3B;ARID3B	Body;Body	ARID3B	inside	34539
cg15299233	15	75162173	1.79519	4.60529e-06	0.0128854	SCAMP2	Body	SCAMP2	inside	3497
cg01989456	15	75469169	-3.89267	5.64301e-06	0.0141346			C15orf39	upstream	22064
cg23387863	15	77472416	-3.55745	4.74447e-05	0.0379492	SGK269	Body	PEAK1	inside	1966
cg06988896	15	78426368	5.24635	7.73468e-06	0.0165342			CIB2	promoter	2491
cg25608871	15	79298384	-2.55447	1.74312e-05	0.0233154	RASGRF1;RASGRF1;RASGRF1	TSS1500;Body;Body	RASGRF1	inside	11930
cg00527937	15	79609419	-4.02444	1.78786e-05	0.0236442	TMED3;TMED3;TMED3	Body;Body;Body	TMED3	inside	5928
cg13760360	15	80104644	3.09289	6.93953e-05	0.0452406			MTHFS	downstream	84983
cg19452202	15	80503626	-1.82706	5.96786e-05	0.0420719	LINC01314	Body	FAH	downstream	55333
cg16230724	15	80972313	0.57913	6.49116e-05	0.0439928			ABHD17C	upstream	15339
cg12566412	15	81588308	3.81877	7.89276e-05	0.0478492	IL16;IL16;IL16	TSS1500;Body;Body	IL16	inside	4043
cg08329821	15	81623305	-4.01459	1.60303e-05	0.0224697	TMC3-AS1	Body	TMC3	downstream	43113
cg23470684	15	90749351	2.65648	2.96439e-07	0.00546569	SEMA4B;SEMA4B	Body;Body	SEMA4B	inside	4789
cg11129420	15	91203011	-2.52763	5.30107e-05	0.0398731	LINC01585;CRTC3-AS1	TSS1500;Body	CRTC3	downstream	129893
cg14622604	15	92078200	-2.41621	6.27497e-05	0.0430963			SV2B	downstream	435018
cg10949187	15	99314988	-3.76585	8.21749e-05	0.048956	IGF1R;IGF1R	Body;Body	IGF1R	inside	122227
cg26197665	15	101920222	-3.23995	1.94186e-05	0.0246629	PCSK6;PCSK6;PCSK6;PCSK6;PCSK6;PCSK6	Body;Body;Body;Body;Body;Body	PCSK6	inside	109965
cg01278651	16	170122	-1.71825	9.62186e-06	0.0182555	NPRL3;NPRL3;NPRL3;NPRL3;NPRL3	Body;Body;Body;5'UTR;5'UTR	NPRL3	inside	18575
cg23079735	16	195133	-3.51816	5.80765e-05	0.0417231			NPRL3	upstream	6436
cg10363371	16	357654	-3.90856	7.39944e-06	0.0161781	AXIN1;AXIN1	Body;Body	AXIN1	inside	45022
cg22158603	16	387629	-2.94355	2.63311e-05	0.028819	AXIN1;AXIN1	Body;Body	AXIN1	inside	15047
cg02102075	16	474430	7.35053	2.24109e-05	0.026375	RAB11FIP3	TSS1500	RAB11FIP3	promoter	1238
cg07635227	16	4714815	2.12723	2.22883e-05	0.026375	MGRN1;MGRN1;MGRN1;MGRN1	Body;Body;Body;Body	MGRN1	inside	39990
cg08782022	16	4730136	2.17449	6.65716e-05	0.0443298	MGRN1;MGRN1;MGRN1;MGRN1	Body;Body;Body;Body	MGRN1	inside	55311
cg00181419	16	4748987	-3.86686	1.34051e-05	0.0208593	ANKS3	Body	ANKS3	inside	35391
cg17148519	16	8993818	-1.66823	4.34047e-06	0.0126397	USP7;USP7;USP7	Body;Body;Body	USP7	inside	56419
cg14871186	16	9029874	-2.46687	3.08282e-05	0.0312223	USP7;USP7;USP7	Body;5'UTR;Body	USP7	inside	13636
cg02679607	16	11292903	3.20732	1.07107e-05	0.0190232			CLEC16A	downstream	73067
cg16478897	16	11444105	5.50433	3.32105e-08	0.00304136	RMI2;RMI2	Body;Body	RMI2	inside	4794
cg21504730	16	11644768	4.74875	4.45214e-05	0.0372298	LITAF;LITAF;LITAF;LITAF	3'UTR;Body;Body;Body	LITAF	inside	36554
cg02399788	16	15593618	-2.0912	3.75765e-05	0.0345529	C16orf45	Body	C16orf45	inside	65293
cg24304533	16	16143033	-3.26166	8.41142e-05	0.0496996	ABCC1	Body	ABCC1	inside	34685
cg24007129	16	19589911	3.47093	7.32371e-05	0.0463363	C16orf62;C16orf62	Body;Body	VPS35L	inside	23174
cg08793487	16	19715928	5.48646	4.26755e-07	0.00606008			KNOP1	downstream	13564
cg24447108	16	20703851	-2.65098	3.01928e-06	0.0112052	ACSM1	TSS1500	ACSM1	inside	5215
cg07436694	16	21638444	7.9217	3.89871e-06	0.0123501	METTL9;METTL9	Body;Body	METTL9	inside	27588
cg04660509	16	22324384	-3.47556	7.12644e-05	0.0457972	POLR3E;POLR3E;POLR3E;POLR3E;POLR3E;POLR3E	Body;Body;Body;Body;Body;Body	POLR3E	inside	15688
cg05261121	16	23563601	-2.27415	3.50606e-06	0.0120053	EARS2;EARS2;EARS2	Body;Body;Body	EARS2	inside	5095
cg00497086	16	23869600	-2.9395	2.36772e-05	0.0272179	PRKCB;PRKCB	Body;Body	PRKCB	inside	22300
cg19009006	16	28124391	-1.60067	2.37999e-05	0.0272949	XPO6;XPO6	Body;Body	XPO6	inside	98848
cg19641184	16	28969723	2.97931	6.64298e-05	0.0443298	MIR4517;NFATC2IP	TSS200;Body	NFATC2IP	inside	2432
cg12007977	16	29831109	2.71457	7.65074e-05	0.0471146	MVP;MVP;PAGR1	TSS1500;TSS1500;3'UTR	PAGR1	inside	3581
cg21052141	16	30012115	-0.577297	7.00045e-05	0.0454319	INO80E;INO80E;INO80E;INO80E;INO80E	Body;Body;Body;Body;Body	BOLA2	inside	193512
cg02603876	16	30689847	-2.06819	9.50787e-06	0.0181296			FBRS	downstream	14069
cg08811177	16	30772129	-2.09627	4.44465e-05	0.0372298	RNF40;RNF40;RNF40;PHKG2;C16orf93;RNF40;PHKG2;C16orf93	TSS1500;TSS1500;TSS1500;3'UTR;Body;TSS1500;3'UTR;Body	CCDC189	inside	1436
cg01191788	16	30967493	-3.70945	6.29879e-06	0.0150475	SETD1A	TSS1500	SETD1A	promoter	1122
cg11215870	16	31484722	-3.27414	1.44913e-05	0.0217091	TGFB1I1;TGFB1I1;TGFB1I1	Body;5'UTR;5'UTR	TGFB1I1	inside	196
cg14274477	16	46954071	2.78319	2.4498e-05	0.0276979	GPT2;GPT2	Body;Body	GPT2	inside	34969
cg04586689	16	48229319	3.63594	2.07603e-06	0.0092964	ABCC11;ABCC11;ABCC11	Body;Body;Body	ABCC11	inside	19936
cg11564551	16	48284929	-2.5011	8.02137e-05	0.0484296	MIR548AE2;LONP2;LONP2	Body;Body;Body	LONP2	inside	6718
cg09147843	16	53467612	-2.68076	7.7641e-05	0.0473616	RBL2	TSS1500	RBL2	promoter	739
cg13947504	16	54093577	-1.75164	4.18978e-05	0.0363135	FTO	Body	FTO	inside	125680
cg11290346	16	56442494	4.81835	4.01438e-05	0.0356816	AMFR	Body	AMFR	inside	16956
cg16725301	16	57683565	-2.8677	8.73381e-06	0.0177409	ADGRG1;ADGRG1;ADGRG1;ADGRG1;ADGRG1;ADGRG1;ADGRG1;ADGRG1;ADGRG1;ADGRG1;ADGRG1	5'UTR;5'UTR;5'UTR;5'UTR;5'UTR;5'UTR;5'UTR;5'UTR;5'UTR;5'UTR;5'UTR	ADGRG1	inside	10358
cg21570635	16	58032224	4.13213	7.18943e-05	0.0459952	ZNF319	5'UTR	ZNF319	inside	1538
cg15897667	16	58490279	-2.78543	1.56664e-05	0.0223202			NDRG4	upstream	7270
cg14248318	16	66597367	-2.55072	6.12552e-05	0.0426642	CKLF;CKLF;CKLF;CKLF;CKLF;CKLF-CMTM1;CKLF-CMTM1;CKLF-CMTM1	Body;Body;Body;Body;Body;Body;Body;Body	CKLF	inside	10901
cg05892432	16	67581675	1.08845	2.7636e-05	0.0294405			RIPOR1	downstream	9348
cg14397394	16	68050170	-1.39036	7.48483e-06	0.0162825	LOC100131303	TSS1500	DDX28	downstream	7600
cg17300669	16	68325153	-1.36435	4.41837e-05	0.0372298	SLC7A6;SLC7A6	Body;Body	SLC7A6	inside	16559
cg01701207	16	70597619	8.07331	1.12399e-07	0.00347727	SF3B3	Body	SF3B3	inside	39928
cg03837359	16	70648377	-3.62533	2.36949e-05	0.0272179	IL34;IL34	5'UTR;5'UTR	IL34	inside	34579
cg24916316	16	72159818	1.78052	9.49627e-06	0.0181296	PMFBP1;PMFBP1	Body;Body	PMFBP1	inside	2875
cg20888074	16	74867643	4.79994	4.12658e-06	0.0125942			WDR59	downstream	151374
cg10020890	16	75025753	-2.76666	1.88332e-05	0.0242696			WDR59	upstream	6736
cg26276419	16	84373899	6.08009	6.34996e-05	0.0433627			WFDC1	downstream	45498
cg19039140	16	84627664	-3.76184	4.68257e-05	0.0377808	COTL1	Body	COTL1	inside	24005
cg26126272	16	84676858	3.84032	2.12604e-05	0.0257371			KLHL36	upstream	5273
cg06099697	16	88539861	-2.80984	2.41921e-05	0.0274843	ZFPM1	Body	ZFPM1	inside	19847
cg08940169	16	88540241	-4.6398	1.50376e-06	0.00862102	ZFPM1	Body	ZFPM1	inside	20227
cg04983687	16	88558223	-7.02155	1.16058e-07	0.00347727	ZFPM1	Body	ZFPM1	inside	38209
cg06496300	16	88686428	4.35596	5.33952e-07	0.00693393	ZC3H18;ZC3H18	Body;Body	ZC3H18	inside	8752
cg08284993	16	89382370	3.69149	8.45905e-08	0.00320142	ANKRD11	Body	ANKRD11	inside	174599
cg02226192	16	89461734	4.18689	5.68124e-06	0.0141346	ANKRD11	5'UTR	ANKRD11	inside	95235
cg19456763	17	179947	-2.72092	4.02867e-05	0.0356939	RPH3AL;RPH3AL;RPH3AL;RPH3AL;LOC100506388;LOC100506388	5'UTR;5'UTR;5'UTR;5'UTR;TSS1500;TSS1500	RPH3AL	inside	22686
cg13022415	17	465530	2.46687	2.78248e-06	0.0107571	VPS53;VPS53	Body;Body	VPS53	inside	152566
cg08886063	17	600398	-2.43225	4.80518e-05	0.0382222	VPS53;VPS53	Body;Body	VPS53	inside	17698
cg04811932	17	1734451	-1.11542	1.40977e-05	0.021347	SMYD4;RPA1	TSS1500;Body	RPA1	inside	1178
cg14511746	17	2287008	-4.60118	5.78131e-06	0.014237			MNT	downstream	17250
cg16530324	17	3824599	-2.61879	5.15533e-05	0.0395738			ATP2A3	downstream	43159
cg17526357	17	4112498	-2.40431	8.30491e-05	0.0492727	ANKFY1;ANKFY1;ANKFY1	Body;Body;Body	ANKFY1	inside	54776
cg05715138	17	4534892	-1.76046	8.20723e-05	0.048956	ALOX15	3'UTR	ALOX15	inside	10697
cg25200296	17	6830903	5.28989	4.35407e-06	0.0126397			ALOX12P2	downstream	33802
cg09689790	17	6882314	3.04549	2.39246e-05	0.0273942			ALOX12-AS1	downstream	33339
cg24254621	17	8768267	-1.82926	6.79348e-05	0.0449404	PIK3R6;PIK3R6;PIK3R6	Body;5'UTR;5'UTR	PIK3R6	inside	2727
cg17207756	17	8768360	-2.84207	5.12098e-05	0.0395528	PIK3R6;PIK3R6;PIK3R6	Body;5'UTR;5'UTR	PIK3R6	inside	2634
cg07643489	17	14112661	-3.46984	1.17257e-05	0.0195582			COX10	downstream	139942
cg17492898	17	14628972	-3.73336	7.32668e-05	0.0463363			CDRT7	upstream	305320
cg04118695	17	15142509	-1.40075	1.21949e-05	0.0198829	PMP22;PMP22;PMP22;PMP22;PMP22;PMP22;PMP22	Body;Body;Body;Body;Body;Body;Body	PMP22	inside	26135
cg06247621	17	15160395	-2.72154	1.17e-05	0.0195582	PMP22;PMP22;PMP22;PMP22;PMP22;PMP22;PMP22	Body;Body;Body;Body;Body;Body;Body	PMP22	inside	8249
cg00321711	17	17156056	-3.82358	4.83633e-05	0.0382455	COPS3;COPS3	Body;Body	COPS3	inside	28561
cg21580043	17	17929070	5.13717	6.11023e-08	0.00304136	ATPAF2	Body	ATPAF2	inside	13410
cg06127160	17	25897247	-5.12731	4.75682e-06	0.0130058	KSR1	5'UTR	KSR1	inside	9904
cg04010582	17	29826080	-2.37562	1.06565e-07	0.00347727	RAB11FIP4	Body	RAB11FIP4	inside	11004
cg11238327	17	29837074	-3.98056	4.17565e-06	0.0125942	RAB11FIP4;RAB11FIP4	Body;Body	RAB11FIP4	inside	21998
cg14667514	17	32566233	-2.11317	5.89592e-05	0.0419074			CCL2	upstream	16063
cg14893919	17	34394147	-3.26454	1.5637e-05	0.0223202	CCL18	Body	CCL18	inside	2504
cg08553913	17	37028977	2.01721	7.7265e-05	0.0473248	LASP1	Body	LASP1	inside	2865
cg23679344	17	37560925	3.61387	7.70795e-05	0.0472739	MED1	3'UTR	MED1	inside	46602
cg13686952	17	37926322	-3.65678	4.15256e-05	0.0361982	IKZF3;IKZF3;IKZF3;IKZF3;IKZF3;IKZF3;IKZF3;IKZF3;IKZF3;IKZF3;IKZF3;IKZF3;IKZF3;IKZF3;IKZF3;IKZF3	Body;Body;Body;Body;Body;Body;Body;Body;Body;Body;Body;Body;Body;Body;Body;Body	IKZF3	inside	94119
cg10628992	17	37944491	-1.96519	6.2227e-05	0.0429043	IKZF3;IKZF3;IKZF3;IKZF3;IKZF3;IKZF3;IKZF3;IKZF3;IKZF3;IKZF3;IKZF3;IKZF3;IKZF3;IKZF3;IKZF3;IKZF3;IKZF3;IKZF3;IKZF3;IKZF3;IKZF3;IKZF3;IKZF3	ExonBnd;ExonBnd;ExonBnd;ExonBnd;ExonBnd;ExonBnd;ExonBnd;ExonBnd;Body;Body;Body;Body;Body;Body;Body;Body;Body;Body;Body;Body;Body;5'UTR;5'UTR	IKZF3	inside	75950
cg16257457	17	39654883	1.22173	5.44886e-05	0.0405395			KRT13	downstream	6982
cg26535158	17	40175841	3.36581	1.0938e-05	0.0191369	NKIRAS2;NKIRAS2;NKIRAS2;NKIRAS2;NKIRAS2	Body;Body;Body;Body;3'UTR	NKIRAS2	inside	3716
cg09778927	17	40288533	-3.3087	2.51348e-05	0.0280649	RAB5C;RAB5C;RAB5C	5'UTR;5'UTR;5'UTR	RAB5C	inside	18529
cg11302666	17	41564564	-3.53212	3.11498e-05	0.0314152	DHX8;DHX8	Body;Body	DHX8	inside	3230
cg25464663	17	44254545	3.36763	8.49041e-05	0.0498387	KANSL1;KANSL1;KANSL1	5'UTR;5'UTR;5'UTR	KANSL1	inside	48195
cg04681520	17	45708176	-1.89713	5.11066e-05	0.0395349			NPEPPS	downstream	44474
cg06926619	17	48738552	3.15436	1.43902e-05	0.0216026	ABCC3;ABCC3	Body;Body	ABCC3	inside	26334
cg12653129	17	53523960	-1.98825	2.00972e-05	0.0250318			MMD	upstream	24619
cg04727951	17	55616399	-2.52107	1.61137e-06	0.00862395	MSI2;MSI2	Body;Body	MSI2	inside	282025
cg25173129	17	56269410	-3.42558	3.05465e-06	0.0112052	EPX	TSS1500	EPX	promoter	679
cg01955639	17	56269767	-3.56043	3.6314e-06	0.012199	EPX	TSS1500	EPX	promoter	322
cg02970679	17	56269818	-2.79114	6.25185e-06	0.0149852	EPX	TSS1500	EPX	promoter	271
cg17374802	17	56270828	-3.29872	1.3415e-06	0.00859893	EPX	Body	EPX	inside	739
cg08105265	17	56274480	-3.00144	4.13407e-06	0.0125942	EPX	Body	EPX	inside	4391
cg11112605	17	56283901	-3.50178	1.17316e-05	0.0195582	MKS1;MKS1;MKS1;MKS1	ExonBnd;ExonBnd;Body;Body	MKS1	inside	13065
cg08222787	17	56288205	-0.947458	6.15843e-05	0.0427054	MKS1;MKS1	Body;Body	MKS1	inside	8761
cg08744877	17	57925800	-1.83898	4.47122e-05	0.0372298			MIR21	downstream	7173
cg01411400	17	57929235	2.75506	2.4741e-05	0.0277545			TUBD1	downstream	41071
cg12044703	17	60973054	4.17841	5.20546e-05	0.0397781	MIR548W	Body	2018-03-10	upstream	87349
cg17041511	17	61509620	-3.3485	1.25241e-05	0.0200374			CYB561	downstream	14102
cg24361586	17	62744534	3.22019	7.26227e-05	0.0461318			ARHGAP27P1	downstream	33583
cg22731412	17	65487636	-3.24733	6.32432e-05	0.0433104	PITPNC1;PITPNC1	Body;Body	PITPNC1	inside	114239
cg01011462	17	66351368	-3.08651	6.96507e-05	0.0453095	ARSG;ARSG	Body;Body	ARSG	inside	63732
cg17641443	17	71258045	-3.27913	4.75149e-06	0.0130058	CPSF4L	TSS200	CPSF4L	promoter	26
cg01612787	17	71264807	-1.13349	5.2415e-05	0.0398316			CPSF4L	upstream	6788
cg25267982	17	72711509	-3.70963	1.9275e-05	0.0245825	RAB37	Body	RAB37	inside	44253
cg22312249	17	72779428	-3.00012	8.44756e-05	0.0497293	TMEM104	Body	TMEM104	inside	6806
cg01168148	17	73122315	3.06153	1.72439e-05	0.0232638	ARMC7;ARMC7	Body;Body	ARMC7	inside	11929
cg00208768	17	73265381	4.08947	1.23892e-05	0.0199684	MIF4GD;MIF4GD;MIF4GD;MIF4GD	Body;Body;Body;Body	MIF4GD	inside	1930
cg15584755	17	74157538	-3.08557	1.83421e-05	0.0239243	RNF157	Body	RNF157	inside	78852
cg15073729	17	76427396	5.90697	4.62168e-05	0.0376443	DNAH17	Body	DNAH17	inside	146080
cg14187009	17	78126456	4.11956	7.94342e-07	0.00750271			EIF4A3	upstream	5474
cg22994495	17	78662780	-2.64743	9.41409e-06	0.0181296	RPTOR;RPTOR	Body;Body	RPTOR	inside	144155
cg18339493	17	78681826	2.88509	5.2457e-05	0.0398316	RPTOR;RPTOR	Body;Body	RPTOR	inside	163201
cg21156511	17	79527944	3.99798	6.40699e-05	0.0436692	NPLOC4;NPLOC4;NPLOC4	Body;Body;Body	NPLOC4	inside	76194
cg13000015	17	80080332	-3.15438	3.7063e-07	0.00592085	CCDC57	Body	CCDC57	inside	29157
cg05613273	17	80419874	-2.57065	7.09987e-05	0.0457972	NARF;NARF;NARF;NARF	5'UTR;Body;Body;Body	NARF	inside	3334
cg26749306	17	81043782	-2.6412	3.105e-05	0.0313586	METRNL	Body	METRNL	inside	1833
cg14806614	18	3008771	3.94801	1.2097e-05	0.0197887	LPIN2	5'UTR	LPIN2	inside	3174
cg13793407	18	3721324	-3.85521	7.7754e-05	0.0473822	DLGAP1;DLGAP1;DLGAP1;DLGAP1;DLGAP1;DLGAP1;DLGAP1;DLGAP1;DLGAP1	Body;Body;Body;Body;Body;Body;Body;Body;Body	DLGAP1	inside	158816
cg07120858	18	5463618	5.19392	2.12103e-05	0.0257371	EPB41L3;EPB41L3;EPB41L3;EPB41L3	Body;Body;Body;Body	EPB41L3	inside	167024
cg27550672	18	8720395	-2.80299	7.75478e-05	0.0473616	MTCL1	Body	MTCL1	inside	3026
cg16493407	18	8755273	-2.93687	2.65933e-06	0.0106236	MTCL1	Body	MTCL1	inside	37904
cg14147213	18	8797044	-2.05044	1.67815e-05	0.0230289	MTCL1	Body	MTCL1	inside	7372
cg16346414	18	9850143	3.96019	8.02557e-06	0.0168742	RAB31	Body	RAB31	inside	141915
cg10513018	18	10123326	2.14648	3.61174e-06	0.012199			VAPA	downstream	209371
cg17075045	18	10305098	3.47306	2.04777e-05	0.0253007			APCDD1	upstream	149527
cg00924612	18	19334381	-2.70482	4.13397e-05	0.0361982	MIB1	Body	MIB1	inside	12836
cg24765030	18	20772509	1.30875	1.51537e-05	0.0221927	CABLES1;CABLES1;CABLES1;CABLES1	5'UTR;Body;Body;Body	CABLES1	inside	36720
cg00513479	18	21002225	-2.01494	2.14913e-05	0.02583	TMEM241	Body	TMEM241	inside	15700
cg07830374	18	33043875	-2.64505	1.20888e-05	0.0197887			INO80C	inside	34080
cg08171914	18	39628295	3.32942	2.27192e-05	0.0266197	PIK3C3;PIK3C3	Body;Body	PIK3C3	inside	10639
cg04663080	18	45846815	3.20399	5.75426e-05	0.0417184			ZBTB7C	inside	88848
cg07352016	18	55250568	-2.02219	2.86021e-05	0.0300249	FECH;FECH	Body;Body	FECH	inside	3401
cg06592575	18	55250579	-2.62565	2.93633e-05	0.0303447	FECH;FECH	Body;Body	FECH	inside	3390
cg09925547	18	61344848	3.49486	1.00157e-05	0.0184173			SERPINB3	upstream	15651
cg00383167	18	77616694	2.68538	4.67762e-05	0.0377808			KCNG2	upstream	6974
cg03004350	19	847943	3.58753	6.47335e-05	0.0439134	PRTN3	Body	PRTN3	inside	4602
cg02082462	19	848001	2.20703	3.06687e-05	0.0311485	PRTN3	3'UTR	PRTN3	inside	4660
cg22761077	19	850975	1.61623	3.5284e-05	0.033295	ELANE	TSS1500	ELANE	promoter	1316
cg18337287	19	930871	-2.51515	7.37021e-05	0.0464889	ARID3A	Body	ARID3A	inside	4834
cg12272104	19	1423967	-1.91804	2.92149e-05	0.0303188	DAZAP1;DAZAP1	Body;Body	DAZAP1	inside	16383
cg06379435	19	3344273	4.10066	4.44632e-05	0.0372298			NFIC	upstream	15288
cg02445229	19	4634006	-2.56925	4.69189e-05	0.0377808			TNFAIP8L1	upstream	5521
cg08462941	19	5288631	-3.29724	9.29161e-06	0.0181296	PTPRS;PTPRS;PTPRS;PTPRS	5'UTR;5'UTR;5'UTR;5'UTR	PTPRS	inside	52183
cg12104982	19	5592815	-3.07404	1.48777e-05	0.0220426	SAFB2	Body	SAFB2	inside	30123
cg03052161	19	6057203	2.23035	5.01111e-05	0.0391245	RFX2;RFX2	5'UTR;5'UTR	RFX2	inside	53461
cg02987482	19	6274208	3.31423	4.38886e-05	0.0371285	MLLT1	Body	MLLT1	inside	5751
cg13798630	19	8536650	-2.65223	1.6839e-05	0.0230638	HNRNPM;HNRNPM;HNRNPM	Body;Body;Body	HNRNPM	inside	8173
cg10491532	19	11610822	-3.82074	2.8406e-05	0.0299231	ZNF653	Body	ZNF653	inside	5916
cg01558916	19	11804727	3.05152	1.66349e-05	0.0229591			ZNF833P	downstream	19914
cg11657501	19	13894596	-4.03705	3.85687e-05	0.0349609			C19orf53	downstream	9339
cg04416414	19	14260587	1.31615	4.58061e-06	0.0128664	LPHN1;LPHN1	3'UTR;3'UTR	ADGRL1	inside	56410
cg15417798	19	14260651	2.02494	1.70554e-05	0.0231398	LPHN1;LPHN1	3'UTR;3'UTR	ADGRL1	inside	56346
cg12157806	19	16510201	-2.05841	2.78082e-07	0.00546569	EPS15L1;EPS15L1;EPS15L1;EPS15L1;EPS15L1	Body;Body;Body;Body;Body	EPS15L1	inside	72622
cg16597993	19	16578633	-2.77137	3.60754e-06	0.012199	EPS15L1	Body	EPS15L1	inside	4190
cg14546168	19	17067994	2.35983	2.27435e-06	0.00974755	CPAMD8	Body	CPAMD8	inside	69631
cg25211050	19	17529838	-2.91007	4.53679e-05	0.0374116	MVB12A;MVB12A	TSS1500;5'UTR	MVB12A	promoter	1074
cg11016450	19	19574754	3.39312	4.29979e-05	0.0367156	GATAD2A;GATAD2A	TSS1500;5'UTR	GATAD2A	inside	36418
cg09800357	19	19574818	2.1324	1.9304e-05	0.0245825	GATAD2A;GATAD2A	TSS1500;5'UTR	GATAD2A	inside	36482
cg08700306	19	33686390	3.10234	7.09696e-05	0.0457972	LRP3	Body	LRP3	inside	791
cg14491288	19	33765020	4.7249	1.57537e-05	0.0223558			CEBPA	downstream	28410
cg11169405	19	34298963	3.05252	6.92603e-05	0.0452406	KCTD15;KCTD15;KCTD15	Body;Body;Body	KCTD15	inside	9557
cg02359181	19	34860339	-2.57641	7.13954e-05	0.0457972	GPI	Body	GPI	inside	4307
cg16191278	19	35894520	-3.31362	5.17037e-05	0.0396363			LINC01531	promoter	1989
cg08260754	19	36100919	1.9542	5.8966e-05	0.0419074			HAUS5	upstream	2727
cg21062760	19	36205574	-2.92355	7.65286e-05	0.0471146	ZBTB32	Body	ZBTB32	inside	1239
cg16475897	19	38643706	-1.10637	4.36759e-05	0.0370357	SIPA1L3	Body	SIPA1L3	inside	245838
cg17054995	19	39303929	-1.60429	3.38825e-05	0.0324829	LGALS4	TSS200	LGALS4	promoter	189
cg03301498	19	39889222	3.2169	2.00851e-05	0.0250318	MED29	3'UTR	MED29	inside	7259
cg18254848	19	40227949	-3.16049	2.58261e-05	0.0284829	CLC	Body	CLC	inside	720
cg18597415	19	40229366	-2.38411	6.93493e-05	0.0452406	CLC	TSS1500	CLC	promoter	697
cg02447557	19	41925187	-1.69839	7.4061e-05	0.0465519	BCKDHA;BCKDHA;BCKDHA;BCKDHA	ExonBnd;ExonBnd;Body;Body	BCKDHA	inside	21459
cg07584558	19	42703228	1.23636	8.56238e-05	0.04999	DEDD2	3'UTR	DEDD2	inside	21076
cg11410237	19	47236212	-1.76713	1.00812e-05	0.0184173	STRN4;STRN4	Body;Body	STRN4	inside	14039
cg17521120	19	51961666	-3.18258	6.54341e-07	0.00730757	SIGLEC8;SIGLEC8	1stExon;5'UTR	SIGLEC8	inside	42
cg02427831	19	51961937	-3.10563	1.75688e-06	0.00902886	SIGLEC8	TSS1500	SIGLEC8	promoter	229
cg06628133	20	1811563	-3.48181	2.28271e-05	0.0266901			LOC100289473	upstream	51171
cg11914578	20	4052769	-1.11022	6.4632e-05	0.043886			RNF24	upstream	56553
cg09194810	20	4072430	-3.28939	3.46456e-05	0.0330083			SMOX	upstream	56996
cg23786883	20	4764234	-0.934573	1.26991e-05	0.020158	RASSF2;RASSF2	3'UTR;3'UTR	RASSF2	inside	40057
cg05914537	20	4764253	-1.37255	5.3212e-06	0.0137638	RASSF2;RASSF2	3'UTR;3'UTR	RASSF2	inside	40038
cg01613077	20	4764277	-2.93136	4.51235e-06	0.0128664	RASSF2;RASSF2	3'UTR;3'UTR	RASSF2	inside	40014
cg16205760	20	4764312	-0.973003	3.61778e-06	0.012199	RASSF2;RASSF2	3'UTR;3'UTR	RASSF2	inside	39979
cg02358076	20	5012157	2.70405	6.82155e-06	0.0157511			SLC23A2	upstream	21218
cg00990977	20	17659317	-1.92912	1.02873e-05	0.0184512	RRBP1;RRBP1	5'UTR;5'UTR	RRBP1	inside	3611
cg01635668	20	19194317	-1.46249	4.25703e-05	0.0365726	SLC24A3	Body	SLC24A3	inside	1027
cg15818948	20	19638681	6.09838	2.27059e-05	0.0266197	SLC24A3	Body	SLC24A3	inside	445391
cg23856468	20	23133131	2.97705	5.39475e-06	0.013803			LINC00656	upstream	19858
cg14268695	20	23137044	3.77902	2.75161e-06	0.0107216			LINC00656	upstream	23771
cg27028878	20	24630818	-4.19608	4.07529e-05	0.0358956	SYNDIG1	Body	SYNDIG1	inside	180983
cg08758734	20	24630947	-3.62533	7.5274e-05	0.0469858	SYNDIG1	Body	SYNDIG1	inside	181112
cg11841710	20	24630982	-2.35532	3.41857e-05	0.032689	SYNDIG1	Body	SYNDIG1	inside	181147
cg10434392	20	30130281	3.59228	9.2615e-07	0.00797505	HM13;HM13;HM13	Body;Body;Body	HM13	inside	28040
cg04897370	20	30301179	5.05541	1.98604e-05	0.02488	BCL2L1;BCL2L1	Body;Body	BCL2L1	inside	9477
cg25213590	20	31443082	-3.07011	8.21449e-05	0.048956			MAPRE1	downstream	35383
cg14350764	20	31443258	-2.48677	7.89862e-05	0.0478492			MAPRE1	downstream	35559
cg11988722	20	33416959	-3.81653	2.74361e-05	0.0294405			NCOA6	upstream	3526
cg07112997	20	33929992	-3.63257	7.07204e-06	0.0158865	UQCC1;UQCC1;UQCC1	Body;Body;Body	GDF5	inside	95957
cg15532312	20	34018983	-3.11411	5.08704e-05	0.0395349			GDF5	inside	6966
cg02622825	20	34474890	-1.7436	1.35129e-06	0.00859893	PHF20	Body	PHF20	inside	114967
cg05824517	20	34482094	-2.83115	8.56903e-05	0.04999	PHF20	Body	PHF20	inside	122171
cg01649647	20	35177530	-3.20047	4.55674e-05	0.0374473	MYL9;MYL9	Body;Body	MYL9	inside	7643
cg22855839	20	36378190	-4.47452	6.08796e-05	0.0425847	CTNNBL1;CTNNBL1	Body;Body	CTNNBL1	inside	5143
cg01005905	20	43124818	4.37735	1.05571e-06	0.00816235			SERINC3	downstream	25908
cg21086803	20	43265115	-2.6893	8.15686e-06	0.0170506	ADA	Body	ADA	inside	15261
cg13792581	20	43590115	-2.44423	4.26692e-06	0.0125942	TOMM34	TSS1500	TOMM34	promoter	1001
cg23889010	20	43882990	3.99681	1.66157e-05	0.0229591	SLPI	Body	SLPI	inside	216
cg14609407	20	43883172	4.00437	2.93419e-06	0.0111635	SLPI	1stExon	SLPI	inside	34
cg18727350	20	48900611	2.16047	1.79846e-05	0.0236442			LINC01270	upstream	8646
cg27585822	20	49253552	3.03714	1.1206e-05	0.0191405	FAM65C	TSS200	RIPOR3	inside	54206
cg04502100	20	49405216	-1.84509	5.54957e-06	0.0140436			BCAS4	upstream	6251
cg16128068	20	50077389	-3.14384	2.56624e-05	0.0283703	NFATC2;NFATC2;NFATC2;NFATC2;NFATC2;NFATC2;NFATC2;NFATC2	Body;Body;Body;Body;Body;Body;Body;Body	NFATC2	inside	101981
cg05150333	20	52403283	-2.94942	5.82774e-05	0.0417231			SUMO1P1	downstream	88965
cg23731831	20	52749484	2.9756	4.07005e-05	0.0358956			CYP24A1	downstream	41032
cg13197551	20	60709957	-1.92661	2.75685e-05	0.0294405	LSM14B	3'UTR	LSM14B	inside	10284
cg24265600	21	18962890	5.9086	5.41315e-06	0.013803	CXADR	Body	CXADR	inside	77666
cg12141090	21	30503083	-2.75173	1.08937e-05	0.0191057	MAP3K7CL;MAP3K7CL;MAP3K7CL;MAP3K7CL;MAP3K7CL;MAP3K7CL;MAP3K7CL;MAP3K7CL	1stExon;5'UTR;5'UTR;5'UTR;5'UTR;Body;Body;Body	MAP3K7CL	inside	118
cg08094347	21	30699368	-2.54068	2.07909e-06	0.0092964	BACH1;BACH1;BACH1	Body;Body;Body	BACH1	inside	21808
cg24082440	21	33672186	-1.21805	3.67769e-05	0.0342016	MRAP;MRAP	Body;Body	MRAP	inside	1025
cg07778428	21	34130201	-3.71878	2.07343e-05	0.0253996	PAXBP1;PAXBP1;PAXBP1	Body;Body;Body	PAXBP1	inside	13968
cg11606229	21	34570139	-3.47468	3.20899e-05	0.0320144			LINC01548	upstream	27598
cg22807026	21	35900624	4.80118	1.03152e-05	0.0184512	RCAN1;RCAN1;RCAN1;RCAN1	TSS1500;Body;Body;5'UTR	RCAN1	inside	86758
cg17532497	21	36608456	-3.19775	2.79075e-05	0.0295533			RUNX1	inside	748591
cg01774813	21	36689229	-1.59226	1.36246e-05	0.0209788			RUNX1	inside	667818
cg21757790	21	37574701	5.75824	6.59268e-07	0.00730757	DOPEY2	Body	DOP1B	inside	37695
cg11215612	21	39200341	-2.59831	1.52186e-06	0.00862102	KCNJ6	Body	KCNJ6	inside	88400
cg11366948	21	40467356	-2.84558	4.69729e-05	0.0377814			PSMG1	downstream	88084
cg00496014	21	43321773	-0.579422	3.25427e-05	0.032188	C2CD2;C2CD2	Body;Body	C2CD2	inside	25026
cg16746971	21	44179390	-1.39536	3.84359e-05	0.0349609	PDE9A;PDE9A;PDE9A;PDE9A;PDE9A;PDE9A;PDE9A;PDE9A;PDE9A;PDE9A;PDE9A;PDE9A;PDE9A;PDE9A;PDE9A;PDE9A;PDE9A;PDE9A;PDE9A;PDE9A	Body;Body;Body;Body;Body;Body;Body;Body;Body;Body;Body;Body;Body;Body;Body;Body;Body;Body;Body;Body	PDE9A	inside	15716
cg09330699	21	45023264	5.27868	4.91604e-06	0.0132386	HSF2BP	Body	HSF2BP	inside	56110
cg19582046	21	46506629	-3.26658	2.21207e-05	0.0263349	ADARB1;ADARB1;ADARB1;ADARB1;ADARB1;ADARB1;ADARB1;ADARB1	5'UTR;5'UTR;5'UTR;5'UTR;Body;Body;Body;Body	ADARB1	inside	12136
cg17167331	21	46506673	-3.24866	3.04032e-06	0.0112052	ADARB1;ADARB1;ADARB1;ADARB1;ADARB1;ADARB1;ADARB1;ADARB1	5'UTR;5'UTR;5'UTR;5'UTR;Body;Body;Body;Body	ADARB1	inside	12180
cg15861142	22	21208945	-2.72131	4.26728e-05	0.0366068	PI4KA	Body	PI4KA	inside	4155
cg00560428	22	22215962	3.45089	4.67708e-05	0.0377808	MAPK1;MAPK1	Body;Body	MAPK1	inside	6008
cg20182202	22	24550935	-3.38602	6.60171e-05	0.0442622	CABIN1;CABIN1;CABIN1	Body;Body;Body	CABIN1	inside	143115
cg04541607	22	27013978	-1.2983	3.13163e-05	0.0315388	CRYBB1;CRYBB1	5'UTR;1stExon	CRYBB1	inside	13
cg07245854	22	27047909	-3.46065	3.72668e-06	0.0122797			MIAT	upstream	5537
cg01393536	22	27970053	5.52398	5.92409e-05	0.0419074			MN1	downstream	227433
cg27459560	22	27990865	-2.16931	2.608e-06	0.0105357			MN1	downstream	206621
cg11501374	22	29168272	-1.38877	8.51562e-06	0.0174328	CCDC117	TSS1500	CCDC117	promoter	390
cg22984723	22	29514072	4.7062	1.02678e-05	0.0184512	KREMEN1;KREMEN1	Body;Body	KREMEN1	inside	23826
cg26816876	22	30612521	-1.9668	4.77477e-05	0.0381067			LIF	downstream	30319
cg24447018	22	30612925	-5.03524	9.67285e-07	0.00807845			LIF	downstream	29915
cg02645272	22	30650471	-3.39059	1.306e-05	0.02046			LIF	upstream	7631
cg04256521	22	31620013	2.87935	6.63036e-05	0.0443298	LIMK2	Body	LIMK2	inside	11763
cg10105512	22	31643111	-2.91006	4.30431e-05	0.0367156	LIMK2;LIMK2;LIMK2	TSS1500;TSS1500;Body	LIMK2	inside	34861
cg05358754	22	35652215	-2.13272	3.55311e-05	0.0333496	HMGXB4;HMGXB4	TSS1500;TSS1500	HMGXB4	promoter	1230
cg14503079	22	36818773	-2.25508	4.20838e-05	0.0363592			MYH9	upstream	34710
cg09339568	22	37296313	-4.31184	3.33549e-06	0.0118098			CSF2RB	upstream	13362
cg07005131	22	37429269	2.02308	4.33917e-05	0.0368817			MPST	downstream	13478
cg25484053	22	39091194	-3.04661	3.74011e-05	0.0344356	JOSD1	Body	JOSD1	inside	5265
cg11351349	22	39849254	-3.23521	2.10544e-05	0.0256605			MGAT3	upstream	4071
cg05541460	22	39850774	-3.89748	1.33766e-05	0.0208593			MGAT3	upstream	2551
cg23444011	22	41448815	-2.72137	4.20368e-05	0.0363592			MIR1281	upstream	39702
cg07028216	22	42337222	4.10276	8.5643e-05	0.04999	CENPM;CENPM;CENPM;CENPM;CENPM;CENPM	TSS1500;3'UTR;Body;Body;Body;Body	CENPM	inside	5926
cg00838561	22	42831015	3.82663	1.96185e-05	0.0246629			NFAM1	upstream	2614
cg01764034	22	45688342	-2.3945	3.68269e-06	0.0122069	UPK3A;UPK3A	Body;Body	UPK3A	inside	7474
cg08734393	22	45838392	-1.82351	4.00697e-05	0.0356598			RIBC2	downstream	28820
cg19120053	22	49960590	-2.01064	1.63817e-05	0.022771	C22orf34;C22orf34	Body;Body	C22orf34	downstream	90600
cg08125287	22	50227466	5.14864	1.15819e-05	0.01955			BRD1	upstream	6270
