# Supplementary material for: The nasal methylome as a biomarker of asthma and airway inflammation in children
Source: Nat Commun. 2019 Jul 12;10:3095. doi: 10.1038/s41467-019-11058-3 (PMC6625976; doi:10.1038/s41467-019-11058-3)
Supplement: Supplementary file 8 — Supplementary Data 4 [file 41467_2019_11058_MOESM8_ESM.xlsx]

## Sheet: EWAS of BDR 
CpG	chr	pos	% difference in DNAm	pvalue	qvalue	UCSC_RefGene_Name	UCSC_RefGene_Group	Other nearest gene	region	distance
cg16264537	1	4468051	0.09	7.15e-07	0.00721			LINC01777	upstream	4060
cg04325406	1	10386988	-0.08	8.7e-07	0.00823	KIF1B	Body	KIF1B	inside	94680
cg13367234	1	17253197	-0.04	9.63e-07	0.00888	CROCC	Body	CROCC	inside	4039
cg20685067	1	19107142	-0.08	2.68e-08	0.000428			PAX7	downstream	149642
cg11145581	1	23523635	-0.12	5.3e-06	0.0329			HTR1D	promoter	2413
cg17235526	1	65976351	-0.14	3.15e-07	0.00384	LEPR;LEPR;LEPR	5'UTR;5'UTR;5'UTR	LEPR	inside	90220
cg07343885	1	161163289	-0.09	1.13e-06	0.01	ADAMTS4	Body	ADAMTS4	inside	5556
cg00065061	1	163919730	-0.15	1.18e-06	0.0103			NUF2	downstream	628007
cg08047907	1	169396858	0.02	4.86e-06	0.0312	C1orf114	TSS200	CCDC181	inside	33049
cg24808280	1	169396868	0.02	7.11e-07	0.00721	C1orf114	TSS200	CCDC181	inside	33039
cg14826711	1	169396909	0.04	8.96e-07	0.00836	C1orf114	TSS1500	CCDC181	inside	32998
cg03729042	1	183560923	-0.06	6.25e-11	2.73e-06	NCF2;NCF2	TSS1500;TSS1500	NCF2	promoter	867
cg09799733	1	192943720	-0.27	2.62e-06	0.0201			UCHL5	downstream	84803
cg15353589	1	209933361	0.04	2.2e-06	0.0172	TRAF3IP3;TRAF3IP3	5'UTR;Body	TRAF3IP3	inside	1518
cg01164511	1	236685254	-0.08	5.45e-14	9.81e-09	LGALS8;LGALS8;LGALS8	TSS1500;TSS1500;5'UTR	LGALS8	inside	3740
cg11227621	1	244998656	-0.09	1.7e-06	0.0139	FAM36A;FAM36A	1stExon;5'UTR	COX20	inside	17
cg04426779	2	906313	-0.08	1.62e-09	3.64e-05	C2orf90	TSS1500	SNTG2	upstream	40241
cg20935760	2	89180186	0.11	1.55e-06	0.013			MIR4436A	downstream	68302
cg16925811	2	114672919	-0.12	4.94e-15	1.18e-09	ACTR3;ACTR3;ACTR3	5'UTR;Body;Body	ACTR3	inside	24744
cg16642063	2	122092810	-0.16	4.5e-07	0.00506			CLASP1	downstream	314242
cg19233284	2	122463751	-0.07	3.89e-08	0.000595	NIFK-AS1	Body	NIFK-AS1	inside	56521
cg00925450	2	162065057	-0.11	3.4e-07	0.00407	TANK;TANK	Body;Body	TANK	inside	48118
cg00032637	2	228160709	-0.11	7.45e-07	0.00724	LOC654841;COL4A3	Body;Body	LOC654841	inside	29193
cg15747474	2	234451280	-0.04	3.6e-07	0.00424	USP40	Body	USP40	inside	24148
cg20901711	2	238033686	-0.2	5.18e-06	0.0327			COPS8	downstream	39602
cg11296421	3	24640905	-0.1	1.18e-10	4.23e-06			NA	upstream	77979
cg21421779	3	44940106	-0.31	2.8e-06	0.0206	TGM4	Body	TGM4	inside	24008
cg02748382	3	71881250	-0.1	1.48e-06	0.0125			PROK2	upstream	46893
cg01731023	4	1363486	-0.11	4.19e-07	0.00486	KIAA1530	Body	UVSSA	inside	3621
cg13234861	4	3762136	-0.17	3.47e-06	0.024			ADRA2C	upstream	6160
cg08901704	4	8023314	-0.01	4.75e-07	0.00526	ABLIM2;ABLIM2;ABLIM2;ABLIM2;ABLIM2;ABLIM2;ABLIM2	Body;Body;Body;Body;Body;Body;Body	ABLIM2	inside	137245
cg01012966	4	87183049	-0.11	2.79e-06	0.0206	MAPK10;MAPK10;MAPK10	5'UTR;5'UTR;5'UTR	MAPK10	inside	332214
cg01786467	4	108948868	-0.07	1.13e-08	0.000203	HADH;HADH	Body;Body	HADH	inside	23077
cg19271352	4	110749236	0.05	8.43e-06	0.047	RRH	1stExon	RRH	inside	86
cg23805120	4	134382920	-0.09	4.96e-06	0.0316			PCDH10	downstream	312450
cg08869319	4	169754706	-0.2	5.15e-10	1.49e-05	PALLD;PALLD;PALLD;PALLD	5'UTR;Body;Body;Body	PALLD	inside	1550
cg10254252	4	175839416	-0.23	6.48e-09	0.000129	ADAM29;ADAM29;ADAM29;ADAM29;ADAM29;ADAM29;ADAM29	TSS200;TSS200;TSS200;TSS200;TSS200;TSS200;TSS200	ADAM29	promoter	93
cg02058994	5	2036636	-0.05	5.14e-07	0.0056			IRX4	upstream	149343
cg15748917	5	78208003	-0.09	7.32e-09	0.000142	ARSB;ARSB	Body;Body	ARSB	inside	73763
cg26647646	5	82516009	0.05	1.59e-06	0.0132	XRCC4;XRCC4;XRCC4	Body;Body;Body	XRCC4	inside	13889
cg10803827	5	122179004	-0.04	6.71e-08	0.000965			SNX24	promoter	2156
cg26074535	5	134094528	-0.01	5.51e-06	0.0333	DDX46;DDX46	5'UTR;1stExon	DDX46	inside	67
cg13597422	5	140055645	-0.07	2.95e-06	0.0212	HARS	Body	HARS	inside	15667
cg17274428	5	157170601	-0.02	8.02e-09	0.000152	LSM11	TSS200	LSM11	promoter	154
cg04099420	6	3076354	-0.09	3.25e-06	0.0229	RIPK1	TSS1500	RIPK1	inside	12232
cg19882886	6	25043046	-0.09	5.58e-06	0.0334			RIPOR2	promoter	648
cg04012931	6	30711164	0.08	2.76e-07	0.00342	IER3;FLOT1	3'UTR;TSS1500	IER3	inside	1163
cg25877019	7	4803615	-0.18	9.59e-10	2.28e-05	FOXK1	3'UTR	FOXK1	inside	81685
cg13644923	7	23946526	-0.11	7.38e-10	1.86e-05			STK31	downstream	118927
cg11908057	7	27171154	0.14	5.28e-06	0.0329	HOXA4	TSS1500	HOXA4	promoter	755
cg10295577	7	32372978	-0.19	2.02e-08	0.000346			PDE1C	upstream	34595
cg13033770	7	92282686	-0.14	8.4e-09	0.000155	CDK6;CDK6	Body;Body	CDK6	inside	183255
cg16165245	7	92483131	-0.08	1.3e-11	6.65e-07	LOC101927497;LOC101927497;LOC101927497	Body;Body;Body	CDK6	upstream	17190
cg14053590	7	100321217	-0.09	1.37e-07	0.00186	EPO	3'UTR	EPO	inside	2794
cg12918981	7	128446359	-0.1	7.27e-06	0.0421	CCDC136;CCDC136	Body;Body	CCDC136	inside	68
cg20451553	7	140308703	-0.04	3.91e-10	1.28e-05			DENND2A	inside	32583
cg04568519	7	158384490	-0.06	1.03e-12	9.29e-08			MIR5707	close to 3'	182
cg10076572	8	488170	-0.04	6.71e-11	2.73e-06	C8orf42	Body	TDRP	inside	7611
cg12292648	8	11207723	-0.07	1.25e-12	9.98e-08	TDH	Body	TDH	inside	2569
cg03792042	8	145045235	-0.3	2.5e-09	5.45e-05	PLEC1;PLEC1	Body;Body	PLEC	inside	5678
cg04944959	9	71626260	-0.08	6.14e-10	1.63e-05			PRKACG	downstream	2779
cg22792655	9	74888474	-0.09	2.76e-06	0.0206			GDA	downstream	124207
cg13246102	9	100956238	-0.04	2.18e-06	0.0172	CORO2A	TSS1500	CORO2A	promoter	1282
cg03245883	9	129162718	-0.1	3.17e-10	1.09e-05	MVB12B	Body	MVB12B	inside	23996
cg03459202	10	676740	-0.09	4.34e-06	0.0291	DIP2C	Body	DIP2C	inside	58868
cg14203411	10	1052923	-0.06	9.81e-10	2.28e-05	GTPBP4	Body	GTPBP4	inside	18268
cg23421114	10	11940635	-0.08	8.24e-06	0.0463			PROSER2-AS1	upstream	3926
cg15993885	10	21639647	-0.07	6.97e-06	0.0409			CASC10	downstream	146566
cg00580562	10	21789124	0.16	7e-06	0.0409			CASC10	upstream	2911
cg18400281	10	24633303	0.11	2.93e-09	6.19e-05	KIAA1217;KIAA1217;KIAA1217	Body;Body;Body	KIAA1217	inside	89046
cg17175889	10	106426677	-0.11	6.21e-13	6.38e-08	SORCS3-AS1;SORCS3	TSS1500;Body	SORCS3	inside	25818
cg02715719	11	3914251	-0.05	1.28e-13	1.67e-08	STIM1;STIM1;STIM1	Body;Body;Body	STIM1	inside	37318
cg12101273	11	28348110	-0.11	1.04e-10	3.95e-06	METTL15;METTL15;METTL15	Body;Body;Body	METTL15	inside	218312
cg10045304	11	44528062	-0.15	1.95e-08	0.000342			CD82	upstream	59079
cg11591883	11	62179310	-0.1	1.02e-06	0.00917			SCGB1A1	upstream	7197
cg26737948	11	63398550	0.09	7.32e-07	0.00721	ATL3	Body	ATL3	inside	40894
cg14741969	11	95324459	-0.13	1.74e-06	0.0141			FAM76B	downstream	198495
cg17115864	11	111033774	-0.19	3.92e-09	8.05e-05			C11orf53	upstream	92933
cg27582739	11	112833058	0.1	2.07e-08	0.000347	NCAM1;NCAM1;NCAM1	Body;Body;Body	NCAM1	inside	1089
cg02633953	11	125136806	0.04	3.94e-06	0.0267	PKNOX2	5'UTR	PKNOX2	inside	102247
cg21999471	11	128555317	0.06	8.72e-06	0.0482			FLI1	promoter	1113
cg16594910	11	132107419	-0.14	5.47e-07	0.00587	NTM;NTM;NTM;NTM	Body;Body;Body;Body	NTM	inside	326707
cg00931499	11	133869047	-0.15	3.36e-06	0.0235			LOC100128239	upstream	33120
cg20204349	12	335861	0.06	3.19e-06	0.0227	SLC6A13;SLC6A13	Body;Body	SLC6A13	inside	36178
cg19801883	12	11709548	0.13	5.44e-06	0.0332	LINC01252	Body	LINC01252	inside	8584
cg04241835	12	50514093	-0.11	3.62e-06	0.0248	C12orf62	3'UTR	COX14	inside	8329
cg20760359	12	52313643	-0.04	4.91e-10	1.49e-05	ACVRL1;ACVRL1	Body;Body	ACVRL1	inside	7530
cg10929004	12	53374980	0.01	8.23e-06	0.0463			EIF4B	upstream	25082
cg04443542	12	63492959	-0.1	2.79e-06	0.0206			AVPR1A	downstream	53631
cg11280395	12	112666838	-0.08	2.19e-17	1.58e-11	HECTD4	Body	HECTD4	inside	153058
cg13270078	13	42987244	-0.06	7.59e-07	0.00728			AKAP11	downstream	140955
cg10349887	13	100497075	-0.09	2.19e-06	0.0172	CLYBL;CLYBL;LOC101927437	Body;Body;Body	CLYBL	inside	238156
cg26465101	13	111367253	0.02	6.42e-06	0.0381	ING1;ING1;ING1;ING1	Body;Body;TSS200;5'UTR	ING1	inside	1643
cg12795965	14	59277792	-0.05	9.1e-08	0.00128			DACT1	downstream	172237
cg04332422	14	81852444	-0.05	6.45e-12	3.64e-07	STON2	Body	STON2	inside	41304
cg17759047	14	92994238	-0.09	4.69e-06	0.0309	RIN3	Body	RIN3	inside	14113
cg09924366	14	104195375	-0.23	2.74e-07	0.00342	ZFYVE21	Body	ZFYVE21	inside	13294
cg01887459	15	41315499	0.08	4.46e-07	0.00506	INO80;INO80	Body;Body	INO80	inside	92841
cg12690857	15	50419871	-0.03	1.44e-06	0.0123			ATP8B4	upstream	8452
cg05881457	15	54566052	-0.15	8.16e-06	0.0463	UNC13C	Body	UNC13C	inside	9709
cg24561753	15	77399977	-0.09	2.46e-08	0.000401			PEAK1	downstream	312469
cg14286228	16	3197661	-0.07	1.16e-15	4.18e-10	CASP16P	Body	ZNF213	downstream	10494
cg24702216	16	22231575	-0.12	5.47e-08	0.000819	EEF2K	5'UTR	EEF2K	inside	13983
cg04711291	16	54023091	-0.04	6.58e-12	3.64e-07	FTO	Body	FTO	inside	55194
cg27135163	16	87864324	-0.19	1.48e-07	0.00196	SLC7A5	3'UTR	SLC7A5	inside	38776
cg15738084	16	88890280	-0.05	8.18e-06	0.0463	GALNS	Body	GALNS	inside	33094
cg07689387	17	15348631	0.11	2.44e-06	0.0188	CDRT4;TVP23C-CDRT4;TVP23C-CDRT4	5'UTR;Body;Body	CDRT4	inside	22294
cg00964908	17	40811580	0.08	4.93e-11	2.36e-06	TUBG2	Body	TUBG2	inside	255
cg22237104	17	49052915	-0.06	1.08e-07	0.00149	SPAG9;SPAG9;SPAG9;SPAG9	Body;Body;Body;Body	SPAG9	inside	145311
cg18774209	17	80687925	-0.05	6.29e-07	0.00665			FN3KRP	downstream	13343
cg19415933	18	21750561	-0.14	6.36e-08	0.000933	OSBPL1A;OSBPL1A;OSBPL1A	Body;Body;Body	OSBPL1A	inside	227272
cg14051562	18	35074601	-0.31	4.83e-06	0.0312	CELF4;CELF4;CELF4;CELF4	Body;Body;Body;Body	CELF4	inside	71399
cg22058917	18	41679498	-0.16	6.39e-07	0.00666			SETBP1	upstream	580640
cg25073435	18	47795785	-0.04	5.21e-10	1.49e-05	MBD1;MBD1;MBD1;MBD1;MBD1	3'UTR;3'UTR;3'UTR;3'UTR;3'UTR	MBD1	inside	12359
cg19952821	18	61369206	-0.11	3.27e-08	0.000511	SERPINB11	TSS1500	SERPINB11	promoter	879
cg13316650	18	77945696	-0.06	6.82e-11	2.73e-06	PARD6G	Body	PARD6G	inside	59701
cg22890620	19	3955729	-0.1	2.86e-06	0.0208			DAPK3	downstream	15309
cg26172319	19	18421854	0.1	4.38e-06	0.0291	LSM4	Body	LSM4	inside	12147
cg15788652	19	19057545	-0.05	1.89e-07	0.00243			HOMER3	upstream	5504
cg25444952	19	19611834	-0.06	2.09e-12	1.5e-07	GATAD2A	Body	GATAD2A	inside	35680
cg04529860	19	39900650	0.05	1.39e-13	1.67e-08			MIR4530	promoter	332
cg12807419	19	56617827	-0.14	4.81e-06	0.0312	ZNF787	5'UTR	ZNF787	inside	14822
cg06853075	20	1033581	0.07	7.3e-07	0.00721			RSPO4	upstream	50674
cg04171437	20	61841366	-0.05	2.76e-12	1.8e-07	YTHDF1	Body	YTHDF1	inside	6172
cg22132386	21	45643332	0.09	9.99e-07	0.00909	ICOSLG	Body	ICOSLG	downstream	17502
cg26322450	21	46583829	-0.16	7.52e-10	1.86e-05	ADARB1;ADARB1;ADARB1;ADARB1;ADARB1;ADARB1;ADARB1;ADARB1	5'UTR;5'UTR;5'UTR;5'UTR;Body;Body;Body;Body	ADARB1	inside	11306
cg05114515	22	18465627	0.11	5.45e-06	0.0332	MICAL3	5'UTR	MICAL3	inside	41698
cg15908735	22	24153406	-0.06	1.89e-07	0.00243	SMARCB1;SMARCB1	Body;Body	SMARCB1	inside	24256
cg12261170	22	30422977	0.1	1.2e-06	0.0104	MTMR3;MTMR3;MTMR3;HORMAD2-AS1	3'UTR;3'UTR;3'UTR;Body	MTMR3	inside	143819
cg23572608	22	38841396	-0.05	5.4e-10	1.49e-05	KCNJ4;KCNJ4	5'UTR;TSS1500	KCNJ4	inside	9809
