# Supplementary material for: The nasal methylome as a biomarker of asthma and airway inflammation in children
Source: Nat Commun. 2019 Jul 12;10:3095. doi: 10.1038/s41467-019-11058-3 (PMC6625976; doi:10.1038/s41467-019-11058-3)
Supplement: Supplementary file 9 — Supplementary Data 5 [file 41467_2019_11058_MOESM9_ESM.xlsx]

## Sheet: DMRs for FeNO
Chromosome: Position (DMR)	width	no.cpgs	minfdr	Stouffer	maxbetafc	meanbetafc	overlapping.promoters
chr17:56269170-56270828	1659	8	9.46e-59	6.85e-40	-0.0421762	-0.0308079	EPX-001
chr11:44091987-44092987	1001	5	2.64e-30	9.28e-26	-0.034684	-0.0217522	CTD-2609K8.3-001
chr1:6340110-6342888	2779	9	4.04e-58	2.57e-21	-0.0799141	-0.0283992	NA
chr19:847943-848896	954	5	2.56e-34	4.09e-19	0.0421887	0.0292426	NA
chr17:62307787-62309293	1507	7	3.35e-33	2.02e-18	-0.0338033	-0.0188258	TEX2-003
chr1:203155884-203156784	901	6	8.58e-31	7.31e-18	0.0575481	0.0250825	CHI3L1-001
chr10:114437411-114438072	662	5	8.67e-37	1.35e-17	-0.0315796	-0.0171157	RP11-25C19.3-001
chr16:88539861-88540992	1132	7	8.1e-40	2.9e-16	-0.063508	-0.025185	NA
chr16:357249-358591	1343	7	6.92e-26	4.78e-15	-0.0410854	-0.0162823	NA
chr1:27240319-27241913	1595	11	2.59e-43	1.31e-14	-0.0461146	-0.0212449	NR0B2-001
chr17:81039326-81043782	4457	17	2.58e-24	2.67e-13	-0.0457257	-0.0201516	METRNL-001, METRNL-005, METRNL-003
chr11:64642144-64643272	1129	7	1.56e-47	3.01e-12	-0.0392919	-0.0128988	EHD1-013
chr17:72442179-72443401	1223	6	8.81e-24	3.38e-12	0.0505	0.0314372	GPRC5C-007
chr20:35503983-35504553	571	8	1.04e-26	1.2e-11	-0.0456069	-0.0226305	TLDC2-003, TLDC2-004
chr4:7637289-7638050	762	5	2.72e-27	5.54e-11	0.048734	0.0243447	NA
chr20:4764077-4764312	236	5	1.84e-21	5.57e-11	-0.0284049	-0.0118655	NA
chr17:76564134-76565673	1540	8	7.46e-27	8e-11	-0.0445676	-0.0165647	DNAH17-002
chr8:141046436-141047408	973	6	5.58e-28	1.1e-10	-0.0453624	-0.0184643	NA
chr5:132008525-132009947	1423	7	6.91e-25	2.71e-10	-0.0269537	-0.0172914	IL4-001, IL4-002, IL4-003
chr9:130859191-130860839	1649	11	7.62e-43	1.11e-09	-0.040699	-0.0120783	SLC25A25-002, SLC25A25-201, SLC25A25-006
chr14:24640895-24642358	1464	16	4.21e-24	4.05e-09	-0.025154	-0.0169493	REC8-001, REC8-011, REC8-003, REC8-010, REC8-002, REC8-004, REC8-012
chr8:129059922-129061665	1744	8	1.04e-25	4.28e-09	-0.0381632	-0.0211286	MIR1207-201
chr1:87595276-87597830	2555	11	1.7e-41	5.12e-09	-0.0463959	-0.0136707	LINC01140-002, LINC01140-004, LINC01140-009, LINC01140-006, LINC01140-007, LINC01140-005, LINC01140-001, LINC01140-010, LINC01140-008, LINC01140-003
chr11:57157508-57159174	1667	7	4.19e-21	5.71e-09	-0.0350282	-0.0230211	PRG2-001, PRG2-002, PRG2-004, PRG2-003
chr15:40093305-40094314	1010	6	6.16e-42	1.16e-08	-0.0575586	-0.015862	RP11-37C7.1-001
chr1:33513729-33515863	2135	5	4.28e-11	2.17e-08	-0.0327072	-0.0222075	NA
chr3:3151679-3152916	1238	6	2e-22	3.68e-08	-0.0387317	-0.0308696	IL5RA-004, IL5RA-005, IL5RA-002, IL5RA-008, IL5RA-006, IL5RA-007, IL5RA-001, IL5RA-003, IL5RA-010
chr15:101887154-101889148	1995	5	2.53e-13	8.68e-08	-0.0248505	-0.0139449	NA
chr19:35629273-35630651	1379	18	1.88e-53	9.5e-08	0.0620027	0.0143624	FXYD1-001, AC020907.2-201, FXYD1-006, CTD-2527I21.4-002, FXYD1-004, FXYD1-007, FXYD1-003, FXYD1-002, FXYD1-009, FXYD1-005, FXYD1-010, CTD-2527I21.4-001, FXYD1-008
chr9:93925376-93926553	1178	5	1.25e-27	1.01e-07	-0.0244239	-0.00996094	RP11-305L7.3-001, LINC00484-002
chr3:30654871-30656010	1140	5	2.33e-11	1.92e-07	0.0585474	0.0359613	NA
chr3:195973977-195975188	1212	5	7.14e-24	2.01e-07	-0.0407655	-0.0210177	PCYT1A-016, PCYT1A-015
chr12:122825944-122826983	1040	6	1.33e-22	2.84e-07	-0.0345737	-0.0150622	CLIP1-011
chr5:2753064-2755158	2095	15	3.97e-22	4.5e-07	0.050428	0.0255872	IRX2-002, C5orf38-001, IRX2-001, C5orf38-007, C5orf38-003, IRX2-003, C5orf38-004, C5orf38-002, C5orf38-006, C5orf38-005
chr8:145643030-145644123	1094	6	9.95e-24	4.53e-07	-0.0314864	-0.0203861	SLC39A4-002, SLC39A4-001, SLC39A4-010
chr9:101704325-101706041	1717	11	8.81e-30	7.29e-07	-0.0342648	-0.00791728	COL15A1-001, COL15A1-002, COL15A1-004, RP11-92C4.6-001
chr11:70165172-70166022	851	5	1.53e-22	9.98e-07	-0.0237053	-0.0117864	CTA-797E19.1-001
chr7:157092682-157093534	853	5	4.28e-19	1.15e-06	0.0410812	0.017384	NA
chr5:150465875-150467420	1546	8	3.41e-27	1.19e-06	0.0470673	0.0213755	TNIP1-002, TNIP1-010, TNIP1-001, TNIP1-003
chr9:130910608-130911792	1185	6	2.12e-27	1.41e-06	0.0449448	0.0186633	LCN2-001, LCN2-002, LCN2-201, LCN2-003, LCN2-004, LCN2-007, LCN2-005, LCN2-202
chr6:101846073-101847656	1584	17	1.11e-22	1.58e-06	-0.0147856	-0.00905097	GRIK2-201, GRIK2-008, GRIK2-203, GRIK2-003, GRIK2-002, GRIK2-001
chr19:40227949-40229366	1418	5	2.74e-13	1.7e-06	-0.03525	-0.0208308	CLC-001
chr7:100239764-100240548	785	6	1.87e-15	1.93e-06	-0.0390336	-0.0237225	TFR2-201, TFR2-202, TFR2-001, TFR2-004, TFR2-002
chr14:55603225-55604927	1703	7	3.95e-18	3.04e-06	-0.0379562	-0.0162944	LGALS3-005, LGALS3-004, LGALS3-002
chr8:37456645-37457573	929	5	7.41e-11	3.11e-06	0.0353964	0.0149866	RP11-150O12.3-001, RP11-150O12.3-002
chr21:30502731-30503475	745	8	4.85e-32	3.12e-06	-0.0349958	-0.0138516	MAP3K7CL-011, MAP3K7CL-010, MAP3K7CL-006, MAP3K7CL-012
chr2:65593761-65595186	1426	10	5.1e-18	3.17e-06	0.0467225	0.0215028	SPRED2-008, SPRED2-003
chr2:86830411-86831407	997	6	1.52e-14	3.33e-06	-0.0383646	-0.0229203	AC015971.2-003, AC015971.2-001
chr20:19193824-19194649	826	6	1.71e-20	3.73e-06	-0.0315027	-0.0160898	SLC24A3-001, RP11-97N19.2-001
chr2:64712535-64713386	852	5	8.94e-15	3.84e-06	-0.0375739	-0.0240151	AC008074.4-001
chr1:236094805-236096728	1924	5	9.27e-11	3.92e-06	0.0317199	0.0182156	NA
chr19:39303506-39304002	497	5	8.31e-17	5.17e-06	-0.0290314	-0.0110824	LGALS4-001, LGALS4-004, LGALS4-003, LGALS4-002, LGALS4-005
chr2:74611500-74612812	1313	9	6.85e-21	5.58e-06	-0.0348331	-0.0175537	DCTN1-AS1-006, DCTN1-AS1-003, DCTN1-AS1-002, DCTN1-AS1-001, DCTN1-AS1-004, DCTN1-AS1-005, DCTN1-015
chr19:850267-853540	3274	14	2.66e-13	7.23e-06	0.0341424	0.0140455	ELANE-201, ELANE-001
chr15:91202808-91203934	1127	6	7.73e-22	8.17e-06	-0.0320246	-0.0200342	RP11-387D10.3-001, RP11-387D10.3-002
chr1:112045871-112047187	1317	10	6.38e-22	1.35e-05	-0.0401769	-0.0138555	ADORA3-010, ADORA3-007, ADORA3-008, ADORA3-009
chr2:32489886-32491049	1164	8	1.15e-16	1.62e-05	0.0582438	0.0215098	NLRC4-003, NLRC4-002, NLRC4-004, NLRC4-001
chr5:135394043-135394767	725	5	6.7e-13	1.94e-05	0.0433945	0.031122	TGFBI-017, TGFBI-016, TGFBI-015
chr20:31443082-31444028	947	5	1.51e-14	2.52e-05	-0.0356426	-0.0223143	RP5-1085F17.4-001, RP5-1085F17.3-001
chr16:84627507-84629008	1502	7	4.43e-13	2.61e-05	-0.0429322	-0.0150051	RP11-61F12.1-001
chr1:203254962-203256315	1354	7	1.37e-18	3.28e-05	0.0512681	0.0106154	RP11-134P9.3-001, RP11-134P9.3-002
chr7:94953653-94954438	786	8	2.41e-13	3.32e-05	0.0817754	0.0450464	PON1-001, PON1-003
chr9:130157113-130158920	1808	5	3.9e-17	4.12e-05	-0.033456	-0.0213701	SLC2A8-011, SLC2A8-006, SLC2A8-005, SLC2A8-012, SLC2A8-010, SLC2A8-014, SLC2A8-013, SLC2A8-008
chr1:43290102-43291390	1289	8	1.54e-20	6.52e-05	-0.0365546	-0.0140439	ERMAP-003, ERMAP-005
chr7:65419185-65420025	841	7	9.32e-15	8.69e-05	-0.034074	-0.0194745	NA
chr16:88557209-88558237	1029	7	2.78e-41	9.44e-05	-0.0999123	-0.0208875	NA
chr6:41168185-41169811	1627	9	3.93e-22	0.000106353	-0.0213065	-0.00731302	TREML2-001
chr9:35537232-35538252	1021	5	3.22e-17	0.000106996	-0.0390395	-0.0136617	RUSC2-201, RUSC2-002
chr11:33562503-33563946	1444	9	9.28e-22	0.000108462	0.0589932	0.0226216	KIAA1549L-002, KIAA1549L-001, KIAA1549L-201, KIAA1549L-003
chr1:6644363-6646156	1794	10	1.46e-31	0.000157427	-0.0437011	-0.0158215	ZBTB48-007, ZBTB48-002, ZBTB48-003
chr3:136617564-136619007	1444	5	3.46e-14	0.000157498	-0.0293934	-0.017509	RP11-85F14.1-001
chr17:71258045-71259281	1237	11	1.1e-14	0.000172003	-0.0326713	-0.0166093	CPSF4L-002, CPSF4L-001
chr12:48275709-48276809	1101	8	4.6e-11	0.000217434	0.0259725	0.0145096	RP11-89H19.1-001, VDR-008
chr19:1154276-1155738	1463	6	6.72e-21	0.000230322	0.0469034	0.0177236	SBNO2-012
chr5:131992830-131994061	1232	7	1.5e-16	0.000272364	-0.0235239	-0.00755111	IL13-001, AC004041.2-002, AC004041.2-001, IL13-004, IL13-005, IL13-002, IL13-003
chr19:11784246-11785188	943	13	1.29e-15	0.000276359	-0.033168	-0.0188733	NA
chr11:65545237-65547172	1936	9	1.08e-20	0.000277579	-0.0420033	-0.0142302	AP001266.1-201, AP5B1-001
chr19:17864889-17865045	157	5	1.1e-12	0.000303431	0.0306266	0.0157078	FCHO1-203, FCHO1-028, FCHO1-025, FCHO1-024, FCHO1-026, FCHO1-005, FCHO1-027
chr7:100229865-100231672	1808	8	1.92e-21	0.00038592	0.0261794	0.007331	TFR2-006, TFR2-008, TFR2-007, TFR2-009, TFR2-010, TFR2-003, TFR2-005, TFR2-203
chr17:3704471-3705107	637	8	2.13e-14	0.000406521	0.0315374	0.0266318	ITGAE-001, CTD-3195I5.5-001
chr19:12997418-12998927	1510	10	6.93e-20	0.000512009	-0.0252665	-0.0111079	KLF1-001
chr1:221054615-221055964	1350	10	3.89e-17	0.0005265	0.049216	0.0139043	HLX-002, HLX-003, HLA-AS1-001
chr1:161474586-161475991	1406	7	8.27e-10	0.000643548	-0.039166	-0.0136094	FCGR2A-001, FCGR2A-002, FCGR2A-018, FCGR2A-007, FCGR2A-011, FCGR2A-008, FCGR2A-009, FCGR2A-020, FCGR2A-019, FCGR2A-021
chr17:40714701-40715281	581	8	5.47e-14	0.00075754	-0.0254335	-0.0139266	COASY-003, COASY-201, COASY-001, COASY-202, COASY-007, COASY-008, COASY-009, COASY-011, COASY-012, COASY-013, COASY-014, COASY-006, COASY-002, COASY-005, COASY-010
chr1:221068423-221069699	1277	6	9.39e-11	0.000823059	0.0139498	0.00916698	NA
chr17:75318211-75319068	858	5	2.1e-13	0.000849495	0.0262538	0.0162825	SEPT9-060, SEPT9-028, SEPT9-029
chr21:42520009-42520902	894	5	3.73e-11	0.000930502	-0.0336193	-0.0189255	LINC00323-002, LINC00323-001, LINC00323-003
chr2:99279985-99280963	979	7	1.5e-14	0.000937079	-0.0271573	-0.0111843	MGAT4A-202, MGAT4A-005, MGAT4A-007
chr21:39870397-39871503	1107	6	4.8e-08	0.00112104	0.0242158	0.00469427	ERG-001, ERG-005, ERG-009, ERG-201, ERG-014, ERG-011
chr8:142238452-142239055	604	7	2.26e-13	0.0012056	-0.0321329	-0.0124226	SLC45A4-001, SLC45A4-002, SLC45A4-004
chr6:41130718-41131863	1146	8	1.26e-36	0.0013765	0.0452633	0.01535	TREM2-002, TREM2-001, TREM2-003
chr17:78853966-78854418	453	5	1.08e-08	0.0014957	0.0350735	0.0216761	NA
chr14:88502073-88503323	1251	5	3.38e-16	0.00153218	-0.0239218	-0.00923223	RP11-300J18.1-001, LINC01146-004
chr20:32232171-32232543	373	6	1.04e-09	0.00182709	-0.0199108	-0.00895312	NA
chr10:134361889-134362785	897	8	4.62e-11	0.00183728	-0.0282833	-0.0132065	NA
chr20:44746681-44747006	326	6	2.46e-08	0.00186617	-0.0214116	-0.013425	CD40-002, CD40-001, CD40-006, CD40-005, CD40-003
chr16:3843012-3843415	404	5	4.43e-11	0.0018703	-0.0347146	-0.0235773	NA
chr12:56638534-56639297	764	5	5.71e-15	0.0019158	-0.0357762	-0.0123504	ANKRD52-005
chr10:49892433-49893549	1117	16	2.35e-16	0.00191701	-0.0132336	-0.00616365	WDFY4-008
chr1:8271918-8272277	360	5	1.38e-12	0.0019931	0.0624701	0.0194844	NA
chr17:78747227-78748291	1065	5	8.42e-08	0.00200608	0.0374825	0.0247824	NA
chr7:99954284-99955675	1392	5	8.34e-11	0.00238753	-0.024037	-0.0108787	PILRB-005, PILRB-024, PILRB-023
chr8:145105829-145107199	1371	7	5.75e-08	0.00265318	0.0382998	0.0174785	CTD-3065J16.6-001, CTD-3065J16.6-002
chr10:126330161-126332072	1912	10	9.98e-15	0.00266394	-0.0308609	-0.010481	NA
chr7:100223616-100225006	1391	7	4.55e-22	0.00302363	0.0266886	0.00918615	TFR2-011
chr16:75096111-75097612	1502	6	2.02e-06	0.00304293	-0.0210569	-0.0131934	NA
chr9:116326448-116327278	831	7	5.12e-15	0.00308272	0.0331258	0.018285	RGS3-201, RGS3-021, RGS3-011, RGS3-020, RGS3-010
chr14:50506033-50507529	1497	8	6.8e-27	0.00313741	0.0323016	0.0105855	RP11-58E21.3-002, RP11-58E21.3-001, RP11-58E21.3-003, RP11-58E21.3-005
chr11:118957994-118959148	1155	6	5.18e-14	0.00324627	-0.0271724	-0.016416	HMBS-201, HMBS-018, HMBS-010, HMBS-008, HMBS-011, HMBS-009, HMBS-024, HMBS-020
chr16:67977865-67979129	1265	13	4.05e-21	0.00335328	-0.0175177	-0.007161	LCAT-001, LCAT-008, LCAT-012, SLC12A4-020, LCAT-004, LCAT-007, LCAT-006, LCAT-005, LCAT-003, LCAT-011, CTC-479C5.17-001
chr10:6116870-6117736	867	5	6.32e-09	0.00350567	-0.044129	-0.0263994	NA
chr7:143699629-143701215	1587	9	1.56e-08	0.00365018	-0.0221536	-0.0053599	OR6B1-001
chr6:147091024-147092242	1219	6	5.12e-12	0.00377492	0.0418342	0.0183452	ADGB-005, ADGB-201, ADGB-013, ADGB-012
chr16:2131718-2132527	810	6	4.85e-10	0.00440416	0.0171424	0.0106304	TSC2-019, TSC2-016
chr1:154150600-154152797	2198	8	3.03e-09	0.00461516	-0.0260078	-0.0118757	TPM3-011, TPM3-023
chr10:5576192-5577166	975	6	2.11e-09	0.0047885	-0.0379754	-0.0105987	NA
chr3:196351327-196352455	1129	6	2.87e-06	0.00553938	0.0365521	0.0060855	NA
chr22:31642860-31643997	1138	5	3.86e-16	0.00587282	-0.035975	-0.010619	LIMK2-004, LIMK2-003, LIMK2-005
chr3:52877048-52877766	719	5	1.87e-09	0.00641154	0.0316414	0.0117453	TMEM110-005, TMEM110-006, TMEM110-MUSTN1-002
chr5:131999237-132000721	1485	5	2.85e-13	0.0065371	-0.0206578	-0.00863464	AC004041.2-004
chr21:35883571-35884376	806	5	6.8e-09	0.00710013	-0.0385915	-0.0201559	KCNE1-201, KCNE1-005, KCNE1-002, KCNE1-004
chr3:42946772-42949540	2769	14	2.07e-31	0.00715414	-0.0485869	-0.00954137	ZNF662-003, ZNF662-006, ZNF662-007, ZNF662-001, ZNF662-002, ZNF662-201
chr16:615315-616935	1621	9	4.89e-20	0.00738103	-0.0401687	-0.0113747	PIGQ-011, PIGQ-005, PIGQ-004, NHLRC4-002, NHLRC4-001
chr10:135090367-135091571	1205	8	3.45e-13	0.0078206	-0.0240315	-0.0115433	ADAM8-009, ADAM8-001, ADAM8-003, ADAM8-005, ADAM8-004, ADAM8-008, ADAM8-006, ADAM8-007
chr19:44219675-44220337	663	5	1.61e-12	0.00783131	-0.0356714	-0.0117214	IRGC-001, IRGC-002
chr14:70264043-70265458	1416	6	6.41e-25	0.00830649	0.0339185	0.00957733	SLC10A1-001
chr12:15124659-15126020	1362	6	8.46e-09	0.0083403	-0.0271029	-0.00803566	PDE6H-001
chr17:34207332-34207663	332	5	1.9e-06	0.00872338	0.0184514	0.0133746	CCL5-001, CCL5-002, CCL5-003
chr2:206628088-206629314	1227	12	2.31e-12	0.00900098	-0.0635256	-0.039566	AC007362.3-001, NRP2-015, NRP2-014, NRP2-013, AC007362.3-003, AC007362.3-002
chr6:35778774-35779641	868	5	3.27e-06	0.00928887	0.0391867	0.0203906	LHFPL5-001
chr16:85676292-85676861	570	5	1.17e-08	0.0093179	-0.0153108	-0.0108019	NA
chr12:132269563-132269737	175	5	8.15e-07	0.00937216	0.0100555	0.00611737	SFSWAP-009
chr17:39769012-39769294	283	5	7.86e-09	0.00950946	0.0267932	0.0151318	KRT16-001, KRT16-002, KRT16-003
chr10:45494806-45496087	1282	8	5.28e-22	0.00966117	-0.0369809	-0.00504884	C10orf25-001, ZNF22-001
chr4:185733358-185734732	1375	9	1.6e-10	0.00997536	-0.0315132	-0.0134935	ACSL1-002, RP11-701P16.2-001
chr18:19756582-19757468	887	5	1.33e-07	0.0100152	-0.0212385	-0.0156565	RP11-627G18.2-001
chr6:10585683-10586167	485	5	3.49e-07	0.0113479	-0.0300998	-0.0116136	GCNT2-004
chr2:240425476-240426297	822	5	5.72e-12	0.0114283	-0.0234432	-0.0154001	NA
chr13:53602266-53603157	892	5	5.86e-11	0.011491	0.0394884	0.0186301	OLFM4-001
chr16:28517278-28518347	1070	7	2.22e-06	0.0116789	0.0356524	0.0176194	IL27-001
chr12:32654494-32655836	1343	6	3.48e-14	0.0122697	0.0401523	0.0186386	FGD4-201, FGD4-003, FGD4-001, FGD4-005, FGD4-008, FGD4-009, FGD4-002, FGD4-006, FGD4-007, FGD4-015, FGD4-014, FGD4-017
chr2:240161815-240162404	590	5	5.58e-06	0.0144328	-0.0208947	-0.0115105	NA
chr5:67520858-67522532	1675	10	1.28e-21	0.0146522	-0.0354041	-0.0116871	PIK3R1-201, PIK3R1-202, PIK3R1-008
chr2:202654941-202655138	198	5	2.7e-09	0.0148381	-0.0225523	-0.0110369	CDK15-003, CDK15-002, CDK15-008
chr5:179224563-179226186	1624	12	2.74e-13	0.0149467	-0.0129929	-0.00512587	MIR1229-201, MGAT4B-013, MGAT4B-019, MGAT4B-020, MGAT4B-016, MGAT4B-021, MGAT4B-014, MGAT4B-017, MGAT4B-023, MGAT4B-022
chr11:129817347-129817871	525	8	1.53e-09	0.0153843	-0.0161747	-0.00869402	PRDM10-004, PRDM10-006, PRDM10-008
chr16:57735785-57736130	346	5	2.62e-08	0.0163606	-0.0165777	-0.00513336	RP11-405F3.4-001
chr22:38819258-38820214	957	5	1.71e-08	0.016621	0.0267775	0.0140966	RP3-434P1.6-001
chr6:116781307-116782383	1077	5	6.72e-10	0.0168994	-0.0235761	-0.00671153	FAM26F-003, FAM26F-001, FAM26F-002, KRT18P22-001
chr1:62437936-62439021	1086	5	3.25e-07	0.0177523	-0.0208382	-0.00986954	INADL-202
chr2:223164635-223169609	4975	28	6.42e-09	0.0181875	-0.0262346	-0.015966	PAX3-003, CCDC140-001, PAX3-002, PAX3-001, PAX3-006, PAX3-008, PAX3-004, PAX3-009, PAX3-005, CCDC140-002
chr11:117695372-117696015	644	6	5.46e-07	0.018286	0.0269973	0.0138553	FXYD2-002, FXYD2-003, FXYD2-007, FXYD2-006
chr8:66701906-66702700	795	5	3.23e-10	0.0183858	-0.0191851	-0.00582214	PDE7A-003
chr7:75507337-75507951	615	5	7.99e-12	0.0193004	-0.0179688	-0.00728352	RHBDD2-001, RHBDD2-201, RHBDD2-006, RHBDD2-005, RHBDD2-004, RHBDD2-008
chr1:235099406-235100790	1385	6	3.36e-14	0.0193043	-0.0482872	-0.0153758	RP11-443B7.1-001, RP11-443B7.1-003, RP11-443B7.1-002, RP11-443B7.1-004
chr17:80273242-80274000	759	6	2.27e-07	0.019606	-0.0394839	-0.0139988	CD7-001, CD7-006, CD7-007, CD7-004, CD7-005, CD7-003, CD7-002
chr7:99100681-99101263	583	5	6.54e-11	0.0200033	-0.0135163	-0.00602851	ZKSCAN5-005, ZKSCAN5-001, ZKSCAN5-004, ZKSCAN5-002
chr17:4805931-4806623	693	7	3.86e-16	0.0214349	-0.0243451	-0.00826737	CHRNE-001, CHRNE-002, CHRNE-003
chr1:15541182-15541799	618	5	5.69e-07	0.0215408	0.0145075	0.00950157	NA
chr6:24489770-24490221	452	5	5.3e-10	0.0232179	0.019575	0.0122753	GPLD1-001, GPLD1-003, GPLD1-004
chr5:1494980-1495356	377	5	4.13e-07	0.024389	0.0557662	0.0264373	LPCAT1-006, LPCAT1-008
chr7:45038259-45038995	737	5	5.7e-21	0.0254957	-0.0247077	-0.00808584	CCM2-001, CCM2-003, CCM2-012, CCM2-010, CCM2-202, CCM2-203
chr1:17750646-17751974	1329	10	1.13e-10	0.0259057	-0.0238668	-0.00780565	NA
chr18:28742621-28743186	566	5	8.19e-09	0.0267427	-0.0406952	-0.0154994	DSC1-001, DSC1-002
chr21:40114053-40114467	415	5	2.38e-06	0.0269554	-0.0251657	-0.0153028	LINC00114-004, LINC00114-001
chr2:174888959-174889995	1037	6	6.23e-12	0.0297838	0.026902	0.0114066	RP11-394I13.1-001
chr10:119291766-119293550	1785	10	2.03e-07	0.0302794	0.0405312	0.0169543	NA
chr3:3102321-3103202	882	5	1.21e-07	0.0308964	-0.0451432	-0.0209468	CNTN4-AS1-001
chr5:16737972-16738723	752	6	3.71e-07	0.0327955	0.0257968	0.0165967	MYO10-201, MYO10-006
chr15:45028083-45028595	513	5	3.75e-06	0.0327964	-0.0258781	-0.0163399	TRIM69-201, TRIM69-001, TRIM69-004, TRIM69-003, TRIM69-010
chr11:1000533-1001383	851	7	1.9e-07	0.0335886	0.0134521	0.00830047	AP2A2-024
chr21:36421467-36422800	1334	8	1.13e-06	0.0336	0.0272319	0.000371807	RUNX1-002, RUNX1-004, RUNX1-202, RUNX1-010, RUNX1-003, RUNX1-203
chr19:51858098-51858276	179	5	9.53e-06	0.0344542	-0.0255775	-0.0151593	NA
chr19:4539943-4540782	840	7	8.98e-09	0.0360743	0.0251791	0.0108113	LRG1-001, CTB-50L17.14-001, LRG1-002
chr17:14207530-14207968	439	5	6.76e-06	0.0367684	0.0210158	0.0128698	RP11-214O1.2-001
chr2:207846643-207847811	1169	5	4.85e-11	0.037	-0.0385434	-0.0066689	NA
chr16:67196462-67198826	2365	15	4.26e-10	0.0376454	-0.0217992	-0.00842482	HSF4-201, HSF4-202, HSF4-008, HSF4-016, HSF4-012, HSF4-026, HSF4-027, HSF4-025, RP11-5A19.5-004, HSF4-003, RP11-5A19.5-003, HSF4-022, HSF4-015, FBXL8-008, HSF4-009, HSF4-006, HSF4-011, HSF4-013, HSF4-021, HSF4-007, HSF4-017, HSF4-005, HSF4-014, RP11-5A19.5-002, HSF4-010, FBXL8-007, RP11-5A19.5-001, HSF4-001
chr11:250601-251223	623	6	1.39e-08	0.0393695	-0.0145421	-0.00428393	PSMD13-014, PSMD13-013, PSMD13-012, PSMD13-010
chr19:3521010-3521502	493	5	2e-07	0.040405	-0.0306106	-0.0155865	FZR1-003, FZR1-002, SNORD38.4-201, FZR1-004
chr7:150651937-150655109	3173	14	6.92e-21	0.0414694	-0.0364146	-0.013911	KCNH2-004, KCNH2-008, KCNH2-005
chr3:46282656-46283298	643	5	7.23e-14	0.0420232	-0.0342533	-0.0115269	CCR3-002, CCR3-003, CCR3-004, CCR3-005, CCR3-201, CCR3-202
chr14:24539335-24540773	1439	14	1.29e-15	0.0441597	0.0483668	0.0187233	CPNE6-201, CPNE6-003, CPNE6-002, CPNE6-202, CPNE6-017, CPNE6-014, CPNE6-018, CPNE6-005, CPNE6-011, CPNE6-004, CPNE6-019, CPNE6-013, CPNE6-016, CPNE6-008, CPNE6-015, CPNE6-010, CPNE6-009, CPNE6-012
chr4:122085241-122086177	937	6	9.15e-11	0.0444819	0.0347042	0.0122894	TNIP3-001, TNIP3-002
chr1:153362927-153364402	1476	10	7.04e-09	0.0446502	0.0435686	0.0137063	S100A8-002, S100A8-001, S100A8-003
chr20:42354839-42356308	1470	9	7.16e-10	0.0465273	-0.0276756	-0.00949231	GTSF1L-001, GTSF1L-002
chr16:56333966-56334857	892	6	6.97e-11	0.0474427	-0.0224854	-0.00554976	RP11-441F2.2-001
chr2:11926159-11927249	1091	7	2.81e-10	0.0480044	-0.0109974	-0.00374288	LPIN1-201, LPIN1-010, LPIN1-009
chr19:52075742-52076691	950	5	1.17e-07	0.0481275	-0.028052	-0.0103237	ZNF175-001, ZNF175-003, ZNF175-002, ZNF175-005
chr7:157090031-157090728	698	5	8.3e-21	0.0482336	0.0493141	0.0196108	NA
chr17:42082924-42083306	383	5	5.48e-07	0.0489827	-0.0154633	-0.0065192	NAGS-001, PYY-001, NAGS-005, NAGS-002
chr17:7340813-7341936	1124	8	2.6e-09	0.049537	-0.0257455	-0.00926545	FGF11-001, RP11-104H15.9-001, FGF11-004, FGF11-002, RP11-104H15.10-001
