# Supplementary material for: The nasal methylome as a biomarker of asthma and airway inflammation in children
Source: Nat Commun. 2019 Jul 12;10:3095. doi: 10.1038/s41467-019-11058-3 (PMC6625976; doi:10.1038/s41467-019-11058-3)
Supplement: Supplementary file 10 — Supplementary Data 6 [file 41467_2019_11058_MOESM10_ESM.xlsx]

## Sheet: Replication Asthma
				Cardenas et al. Nasal 850K Data				Yang et al. Nasal 450K Data 61% FDR<0.05 (58/95)				Forno et al. Nasal 450K Data 60.8% FDR<0.05 (48/79)
CpG	chr	pos	UCSC_RefGene_Name	% difference in DNAm	pvalue	qval		% difference in DNAm	pvalue	qval		coef (M-value scale)	pvalue	qval		Other proximal gene	distance in bp
cg03606098	1	1690840	NADK	-2.47	1.48e-05	0.047		-3.27	0.00791	0.018		-1.1431	0.00245	0.00586515		MMP23A	59054
cg06315149	1	2036398	PRKCZ;PRKCZ;PRKCZ	-2.33	4.45e-06	0.036		-2.34	0.0471	0.068		0.3497	0.2316	0.281483		PRKCZ	243
cg10555106	1	3691387	LOC388588	-3.2	3.19e-07	0.019		-2.64	0.0128	0.025		-1.0371	0.000347	0.00114221		SMIM1	2035
cg21220721	1	6341230	ACOT7;ACOT7;ACOT7;ACOT7	-3.49	1.71e-05	0.047		-6.42	5.73e-05	0.004						HES3	36978
cg11699125	1	6341327	ACOT7;ACOT7;ACOT7;ACOT7	-3.7	3.53e-06	0.036		-3.77	0.00201	0.009						ACOT7	112499
cg01942646	1	27240694	NR0B2	-2.42	5.31e-06	0.036		-1.21	0.104	0.13		-1.2536	8.21e-05	0.000463279		NR0B2	127
cg02291556	1	47656140	PDZK1IP1	0.55	4.31e-06	0.036		1.47	0.0851	0.109		0.1748	0.2669	0.314703		PDZK1IP1	369
cg26791242	1	87596895	LOC339524;LOC339524;LOC339524;LOC339524;LOC339524	-2.38	3.84e-06	0.036		-2.13	0.00942	0.02		-1.2301	4.15e-08	3.2785e-06		LINC01140	1447
cg01770400	1	173886485	SERPINC1;SERPINC1	-1.8	5.38e-06	0.036		-0.63	0.0947	0.12		-0.1314	0.5481	0.585134		SERPINC1	31
cg00068153	1	201028602	CACNA1S	-1.78	1.32e-05	0.046		-1.9	0.000107	0.004		-0.7276	0.00182	0.00449312		CACNA1S	53092
cg19081101	1	203156625	CHI3L1	3.38	1.27e-05	0.046		6.25	0.00386	0.013		0.4081	0.00572	0.012213		CHI3L1	703
cg10653297	2	96905832	LOC285033	-1.15	1.05e-05	0.043		-0.72	0.000269	0.004		-0.3004	0.169	0.211921		TMEM127	25919
cg22346073	2	122402890	CLASP1;CLASP1;CLASP1	2.88	1.88e-05	0.049		2.05	0.042	0.063		0.144	0.4433	0.493249		NIFK-AS1	4340
cg13316148	2	191916269	STAT4	-1.65	1.59e-05	0.047		-0.93	0.000382	0.004		-0.894	0.000426	0.00134616		GLS	123853
cg25757820	2	224819307		3.7	1.24e-05	0.045		4.37	0.000297	0.004		0.2271	0.1579	0.202215		WDFY1	9255
cg17571559	3	11267525	HRH1;HRH1;HRH1	2.42	1.79e-05	0.048		-2.47	0.314	0.339		-0.3244	0.0399	0.0606173		HRH1	71311
cg04217850	3	66428294	SLC25A26;SLC25A26;SLC25A26	-1.82	4.89e-07	0.022		-1.34	0.0025	0.01		-0.9669	0.000165	0.000744263		SLC25A26	157126
cg23153546	3	127886749	EEFSEC	-1.66	8.27e-06	0.041		-1.52	0.00396	0.013		-0.3534	0.1231	0.169169		RUVBL1	13992
cg03108827	4	3250295	C4orf44;C4orf44	-0.87	1.49e-05	0.047		-0.23	0.632	0.643		-0.3796	0.3736	0.427745		HTT-AS	174054
cg08945642	5	205863	CCDC127	-1.54	1.62e-05	0.047		-1	0.0189	0.034		-0.8655	0.000292	0.00100296		LRRC14B	14237
cg16362140	5	10708717	DAP	-2.57	9.39e-07	0.025		-2.93	0.000525	0.004		-0.9506	7.9e-06	7.80125e-05		DAP	52670
cg12932951	5	57410856		-2.05	1.9e-05	0.049		-1.41	0.215	0.24						PLK2	345110
cg14978242	5	79501131	SERINC5	-2.9	2.23e-06	0.033		-2.1	0.00931	0.02		-1.2633	2.09e-07	7.84075e-06		SERINC5	50767
cg02244263	5	122106549		-2.75	1.62e-05	0.047		-1.39	0.00994	0.021		-0.2846	0.1458	0.19197		PPIC	265876
cg23943829	5	132009111	IL4;IL4	-1.32	1.02e-05	0.043		-0.91	0.05	0.07		-0.3657	0.1242	0.169169		KIF3A	64154
cg24095374	5	176799366	RGS14	0.59	6.31e-06	0.039		3.75	0.0202	0.035		0.8365	2.98e-05	0.00023542		LMAN2	20481
cg13863638	6	7199401	RREB1;RREB1;RREB1;RREB1	-1.33	1.33e-05	0.046		-0.55	0.0426	0.063		-0.561	0.0184	0.0316		RREB1	17298
cg04664309	6	16168458		-1.87	1.79e-05	0.048		-1.29	0.213	0.24		-1.2842	5.72e-06	6.45543e-05		MYLIP	39141
cg09261794	6	33147897	COL11A2;COL11A2;COL11A2	-2.61	4.21e-06	0.036		-1.86	0.0029	0.011		-0.9177	4.12e-05	0.000250369		SLC39A7	20706
cg03782778	6	33255425	WDR46;WDR46	-1.49	8.48e-06	0.041		-0.67	0.00281	0.011		-0.6281	0.00877	0.0173207		PFDN6	1949
cg05218678	6	46081541		-2.59	1.39e-05	0.046		-3.74	0.0058	0.015						ENPP4	16160
cg26922854	6	134839143		5.48	1.39e-05	0.046		0.69	0.478	0.494						SGK1	199947
cg03512256	6	167135251	RPS6KA2	-1.5	6.61e-06	0.04		-0.86	0.00357	0.013		-0.0695	0.7428	0.782416		RPS6KA2	140520
cg26352718	7	36024391		-1.28	1.75e-05	0.047		-1.07	0.0261	0.043		-0.4661	0.0435	0.0648396		2019-09-07	153356
cg15535471	7	139332087	HIPK2;HIPK2	-2.43	7.17e-06	0.04		-6.25	0.00464	0.013		-0.4481	0.00543	0.0122011		HIPK2	145606
cg05184016	7	149543136	ZNF862	-2.08	4.97e-06	0.036		-2.02	0.00068	0.004						ZNF862	7627
cg07970948	7	149543165	ZNF862	-3.74	5.42e-06	0.036		-3.49	0.000689	0.004						ATP6V0E2-AS1	27786
cg18666454	7	150651937	KCNH2;KCNH2;KCNH2	-2.71	5.13e-07	0.022		-3.54	0.000167	0.004		-0.9432	3.41e-05	0.0002449		NOS3	36207
cg20713968	8	1737564		-1.79	1.32e-05	0.046		-1.14	0.007	0.018		-0.5152	0.0135	0.0248023		LOC286083	486737
cg23205629	8	33421410	RNF122	-2.54	7.96e-06	0.041		-1.26	0.164	0.198		-0.7183	0.00073	0.00192233		RNF122	3233
cg14774440	8	37730745	RAB11FIP1;RAB11FIP1;RAB11FIP1;RAB11FIP1	2.85	2.3e-06	0.033		3.53	0.00329	0.012						ADGRA2	76344
cg10105237	8	135726091	ZFAT	-2.85	1.5e-05	0.047		-1.22	0.295	0.323		-0.4398	0.1587	0.202215		ZFAT	799
cg09238000	8	142238452	SLC45A4;SLC45A4	-0.95	1.12e-05	0.044		-2.44	0.00371	0.013		-0.9742	0.000218	0.000786409		DENND3	43865
cg21861233	8	142238957	SLC45A4	-0.99	9.5e-06	0.043		-0.86	0.033	0.053		-0.6599	0.0144	0.0258545		SLC45A4	25268
cg21229179	9	138972602	NACC2	-1.88	6.17e-06	0.038		-1.23	0.0472	0.068		-1.5367	6.25e-07	8.22917e-06		NACC2	14529
cg11653519	10	125222790		3.06	5.48e-06	0.036		3.27	0.198	0.227		0.0493	0.7916	0.812161		GPR26	203081
cg25087851	11	60623918	GPR44	-2.68	4.88e-06	0.036		-2.78	0.00744	0.018		-1.0042	0.000108	0.0005688		CCDC86	14489
cg05373256	11	61522178	C11orf9;DKFZP434K028;C11orf9	-1.47	1.7e-05	0.047		-1.07	0.0109	0.022		-0.5813	0.0131	0.0246405		MYRF	2057
cg06154903	11	64642558	EHD1	-2.51	5.08e-06	0.036		-3.69	0.0133	0.025						EHD1	4591
cg24027742	11	64895147	SYVN1;SYVN1	-0.84	3.36e-06	0.036		-1.31	0.0203	0.035		-0.2619	0.2968	0.344812		SYVN1	6856
cg16527441	11	65545949	DKFZp761E198	-1.19	1.43e-06	0.026		-0.6	0.163	0.198		-0.5506	0.0835	0.119936		OVOL1	8556
cg08882027	11	69299509		-1.21	1.1e-05	0.044		-0.64	0.191	0.221		-0.0708	0.7608	0.790832		ORAOV1	190656
cg12669088	12	25541364		-2.27	2.72e-06	0.035		-2.26	0.0403	0.063		0.0314	0.8904	0.8904		ETFRF1	193214
cg17554464	12	56864388	SPRYD4	3.9	3.77e-06	0.036		2.4	0.00441	0.013		-0.0433	0.8178	0.828285		SPRYD4	2087
cg19445588	12	116904641		3.06	1.37e-05	0.046		1.77	0.158	0.195		-0.6636	0.0315	0.050718		MIR4472-2	38518
cg17429587	12	124905230	NCOR2;NCOR2	-1.64	5.29e-06	0.036		-2.05	0.000339	0.004		-0.642	0.00152	0.00387355		RFLNA	125161
cg06189670	12	131300783	STX2;STX2	-1.45	1.4e-05	0.046		-1.37	0.00752	0.018		-0.3852	0.1413	0.189198		RAN	55834
cg19928703	13	30143971	SLC7A1	-2.13	1.58e-05	0.047		-2.75	0.0164	0.03						SLC7A1	25854
cg06398335	13	101161616	PCCA;PCCA	-2.22	6.97e-06	0.04		-0.89	0.0826	0.107		-0.5533	0.0102	0.0196537		PCCA	420347
cg02170785	14	69650830		-2.35	2.06e-06	0.033		-1.25	0.000201	0.004		-0.8244	0.000137	0.000676437		DCAF5	30916
cg16565031	14	70186289		2.2	2.37e-06	0.033		3.81	0.0131	0.025		0.4789	0.039	0.0604118		SUSD6	107979
cg04738877	14	88459963	GALC;GALC	-1.67	8.3e-06	0.041		-0.54	0.384	0.41		-0.4727	0.0161	0.0282644		GPR65	11505
cg16409452	14	100610186	EVL	-2.34	6.59e-07	0.024		-2.13	0.00153	0.007		-0.7092	0.000563	0.00158846		EVL	78435
cg14084609	14	100610407	EVL	-2.18	1.52e-06	0.026		-1.79	0.0531	0.073		-0.2384	0.2398	0.287033		DEGS2	15605
cg18550847	14	100610570	EVL	-2.5	9.27e-06	0.043		-2.47	0.00457	0.013		-0.7818	0.000179	0.000744263		DEGS2	15442
cg01000631	14	100610667		-3.03	3.21e-06	0.036		-2.22	0.000707	0.004		-0.8754	3.93e-05	0.000250369		DEGS2	15345
cg21067750	15	40641778	PHGR1	-2.02	1.4e-05	0.046		-2.16	0.000431	0.004		-1.1561	5.12e-07	8.0896e-06		CCDC9B	8610
cg11668148	15	72636405	HEXA	-2.51	1.2e-05	0.045		-1.82	0.000661	0.004		-0.4336	0.0321	0.050718		HEXA-AS1	32049
cg24996282	15	74692822		-1.51	1.38e-05	0.046		-0.35	0.636	0.643		0.3857	0.2236	0.276006		SEMA7A	33477
cg22396498	15	91141539	CRTC3;CRTC3	-2.67	7.8e-07	0.024		-2.29	0.0487	0.069		-0.1266	0.5408	0.585134		CRTC3	68421
cg00124695	16	51185039	SALL1;SALL1	0.92	1.11e-05	0.044		0.22	0.411	0.434						SALL1	144
cg08940169	16	88540241	ZFPM1	-3.06	4.43e-06	0.036		-2.96	0.000459	0.004						ZFPM1	20227
cg04010582	17	29826080	RAB11FIP4	-1.51	3.21e-07	0.019		-0.7	0.0545	0.074		-0.7784	0.00063	0.00171621		RAB11FIP4	11004
cg25173129	17	56269410	EPX	-2.26	1.46e-05	0.047		-1.44	0.0413	0.063		-0.5418	0.00832	0.0168533		MKS1	27556
cg02970679	17	56269818	EPX	-1.87	1.73e-05	0.047		-1.36	0.0128	0.025		-0.9883	9.57e-06	8.40033e-05		EPX	271
cg17374802	17	56270828	EPX	-2.3	2.09e-06	0.033		-1.81	0.0216	0.037		-0.9896	0.000171	0.000744263		EPX	739
cg08105265	17	56274480	EPX	-2	5.05e-06	0.036		-1.17	0.0137	0.026		-0.7681	0.000476	0.00144631		EPX	4391
cg18421167	17	56276490	EPX	-1.4	1.73e-05	0.047		-1.12	0.0391	0.062		-0.5816	0.00556	0.0122011		EPX	6401
cg17041511	17	61509620		-2.51	1.09e-05	0.044		-2.66	0.0568	0.076		-1.4683	3.97e-07	7.84075e-06		CYB561	14102
cg05613273	17	80419874	NARF;NARF;NARF;NARF	-2	5.81e-06	0.036		-1.54	0.26	0.287		-0.1229	0.5365	0.585134		CYBC1	11167
cg26749306	17	81043782	METRNL	-2.09	2.71e-06	0.035		-0.95	0.00559	0.015		-0.4017	0.0658	0.096263		B3GNTL1	34096
cg12272104	19	1423967	DAZAP1;DAZAP1	-1.5	5.64e-06	0.036		-1.04	0.00714	0.018		-0.5978	0.0226	0.0376896		GAMT	22398
cg08462941	19	5288631	PTPRS;PTPRS;PTPRS;PTPRS	-2.26	1.16e-05	0.045		-0.73	0.44	0.459		0.1731	0.4225	0.476821		KDM4B	218002
cg04416414	19	14260587	LPHN1;LPHN1	0.92	5.5e-06	0.036		0.16	0.686	0.686						ADGRL1	56410
cg15417798	19	14260651	LPHN1;LPHN1	1.33	1.94e-05	0.049		1.16	0.187	0.221						ADGRL1	56346
cg16597993	19	16578633	EPS15L1	-1.92	3.82e-06	0.036		-1.76	0.00194	0.009						EPS15L1	4190
cg18597415	19	40229366	CLC	-1.87	1.64e-05	0.047		-1.37	0.0636	0.084		-0.8316	0.000203	0.000786409		CLC	697
cg01613077	20	4764277	RASSF2;RASSF2	-1.9	1.74e-05	0.047		-1.25	0.000274	0.004		-0.4474	0.0229	0.0376896		RASSF2	40014
cg00990977	20	17659317	RRBP1;RRBP1	-1.3	9.96e-06	0.043		-0.96	0.000523	0.004		-0.6238	0.00745	0.0154882		RRBP1	3611
cg01649647	20	35177530	MYL9;MYL9	-2.22	1.31e-05	0.046		-2.23	0.000367	0.004		-2.0931	3.89e-07	7.84075e-06		SLA2	97089
cg13792581	20	43590115	TOMM34	-1.64	7.49e-06	0.04		-1.32	0.00062	0.004		-0.7126	0.000508	0.00148637		TOMM34	1001
cg24082440	21	33672186	MRAP;MRAP	-1.06	8.16e-08	0.013		-0.61	0.0041	0.013		-0.7191	0.00323	0.007505		URB1	93126
cg05541460	22	39850774		-2.76	7.83e-06	0.041		-2.17	0.0221	0.037		-0.7213	0.000219	0.000786409		RPS19BP1	78086
cg17157894	22	47187343	TBC1D22A	0.65	1.8e-05	0.048		0.29	0.19	0.221						TBC1D22A	17519
cg03455736	22	49882497		-1.18	7.74e-06	0.04		-0.89	0.00765	0.018		-0.3704	0.0906	0.127811		ZBED4	365000
