# Supplementary material for: The nasal methylome as a biomarker of asthma and airway inflammation in children
Source: Nat Commun. 2019 Jul 12;10:3095. doi: 10.1038/s41467-019-11058-3 (PMC6625976; doi:10.1038/s41467-019-11058-3)
Supplement: Supplementary file 11 — Supplementary Data 7 [file 41467_2019_11058_MOESM11_ESM.xlsx]

## Sheet: Allergic Asthma Replication
				Cardenas et al. Nasal 850K Data				Yang et al. Nasal 450K Data 53.1% FDR<0.05 (199/375)				Forno et al. Nasal 450K Data 59.4% FDR<0.05 (187/315)
CpG	chr	pos	UCSC_RefGene_Name	% difference in DNAm	pvalue	qval		% difference in DNAm	pvalue	qval		coef (M-value scale)	pvalue	qval		Other proximal gene	distance in bp
cg03606098	1	1690840	NADK	-2.99	7.7e-05	0.047		-3.27	0.00791	0.02		-1.1431	0.00245	0.00589122		MMP23A	59054
cg02655351	1	3498101	MEGF6	3.09	1.95e-05	0.025		2.82	0.0681	0.104		0.1066	0.707	0.767948		TPRG1L	43455
cg10555106	1	3691387	LOC388588	-3.86	9.47e-06	0.018		-2.64	0.0128	0.028		-1.0371	0.000347	0.00110409		SMIM1	2035
cg21220721	1	6341230	ACOT7;ACOT7;ACOT7;ACOT7	-5.72	9.14e-07	0.008		-6.42	5.73e-05	0.003						HES3	36978
cg11699125	1	6341327	ACOT7;ACOT7;ACOT7;ACOT7	-5.52	1.07e-06	0.008		-3.77	0.00201	0.009						ACOT7	112499
cg20316440	1	8457758	RERE;RERE;RERE	2.51	5.45e-05	0.041		3.38	0.0646	0.1		1.6739	9.6e-11	7.56e-09		RERE	128086
cg20700740	1	9339683		4.01	7.96e-05	0.048		5.92	4.08e-05	0.003						H6PD	44820
cg04972459	1	9460204		2.02	8.85e-06	0.018		0.71	0.376	0.437		1.2791	0.000242	0.000814309		SPSB1	44438
cg23824902	1	9619882	SLC25A33	-3.03	9.43e-07	0.008		-2.44	0.144	0.19		-1.314	3.32e-08	1.162e-06		SLC25A33	20354
cg08648047	1	11028561	C1orf127	-2.16	5.92e-05	0.042		-1.11	0.273	0.325						TARDBP	44118
cg20317437	1	24172120	FUCA1	-2.98	3.28e-05	0.032		-1.49	0.0087	0.022		-0.743	0.00168	0.00444706		LYPLA2	54474
cg18264562	1	26253412		-1.81	2.91e-05	0.03		-0.09	0.934	0.939		-0.3375	0.2879	0.36716		STMN1	20044
cg01942646	1	27240694	NR0B2	-3.56	3.3e-06	0.012		-1.21	0.104	0.145		-1.2536	8.21e-05	0.00036945		NR0B2	127
cg16263722	1	29523841	MECR;MECR	-3.32	5.46e-06	0.014		-3.08	0.000213	0.003		-1.7552	1.11e-06	1.24875e-05		MECR	33613
cg13550410	1	36004549	KIAA0319L	-3.14	4.67e-05	0.038		-1.09	0.543	0.593		-0.7155	0.00337	0.00774854		KIAA0319L	18454
cg19908139	1	38061735	GNL2	-0.29	6.53e-05	0.044		0.07	0.425	0.479						DNALI1	39215
cg17434008	1	38974111		3.21	9.06e-06	0.018		2.59	0.217	0.267		0.1384	0.3996	0.474996		LINC01343	293672
cg24501381	1	43001072	CCDC30	4.12	7.58e-05	0.047		4.31	0.035	0.061		0.0864	0.574	0.64117		CCDC30	512
cg11409022	1	44318844	ST3GAL3;ST3GAL3;ST3GAL3;ST3GAL3;ST3GAL3	-2.4	8.43e-05	0.05		-0.39	0.606	0.649		-1.7603	3.53e-06	3.267e-05		ST3GAL3	116940
cg06824199	1	47157809	KIAA0494	-2.83	1.57e-05	0.022		-1.02	0.217	0.267		-0.5154	0.0556	0.08757		EFCAB14	26927
cg01970336	1	51986254	EPS15	-3.4	7.24e-05	0.046		-4.42	0.00105	0.006		-1.4365	0.000242	0.000814309		EPS15	1259
cg00112238	1	54719938	SSBP3;SSBP3;SSBP3	2.13	3.56e-05	0.033		4.75	0.000158	0.003		1.0063	0.00122	0.00334174		SSBP3	152130
cg09247486	1	61437380		-2.85	6.46e-07	0.007		-1.98	0.000471	0.004		-0.5587	0.00722	0.0149625		NFIA	105566
cg16110541	1	68679600	GPR177;GPR177	4.07	1.8e-05	0.024		1.68	0.242	0.293		0.7221	0.00728	0.0149882		WLS	18684
cg02223962	1	87596820	LOC339524;LOC339524;LOC339524;LOC339524;LOC339524	-1.62	2.44e-05	0.028		-0.9	0.000854	0.006		-0.4112	0.0675	0.102224		SELENOF	216713
cg26791242	1	87596895	LOC339524;LOC339524;LOC339524;LOC339524;LOC339524	-3.62	1.21e-06	0.008		-2.13	0.00942	0.023		-1.2301	4.15e-08	1.19986e-06		LINC01140	1447
cg02956542	1	153321421	PGLYRP4	1.89	6.86e-05	0.045		3.19	0.0423	0.07						S100A9	8909
cg06355720	1	153333350	S100A9	4.66	9.44e-06	0.018		2.78	0.0143	0.031		1.2572	5.43e-06	4.62284e-05		S100A9	3020
cg01402255	1	153800699	GATAD2B	2.26	2.48e-05	0.028		0.66	0.663	0.705		-0.2368	0.3493	0.426471		GATAD2B	94752
cg24707200	1	156833163	NTRK1;NTRK1;NTRK1	-2.56	6.97e-05	0.045		-7.89	1.6e-05	0.001		-4.9135	2.33e-15	7.3395e-13		INSRR	4451
cg16374333	1	157103641	ETV3;ETV3	-1.78	1.37e-05	0.021		-1.2	0.0353	0.062		-0.6756	0.00211	0.00523346		ETV3	4742
cg13109911	1	160178210	PEA15	2.74	1.41e-05	0.021		1.15	0.0674	0.104		0.2302	0.4988	0.573438		PEA15	3085
cg16177739	1	172411045	PIGC;C1orf105;PIGC	-1.31	2.91e-06	0.011		-0.37	0.181	0.229		-0.2635	0.233	0.305812		C1orf105	21217
cg01770400	1	173886485	SERPINC1;SERPINC1	-2.79	1.83e-06	0.009		-0.63	0.0947	0.137		-0.1314	0.5481	0.618823		SERPINC1	31
cg14206516	1	175099472	TNN	-2.51	6.92e-05	0.045		-2.96	0.0147	0.031		-0.8204	0.00955	0.0190396		TNN	62478
cg01441127	1	181012492	MR1	7.04	3.48e-05	0.033		3.62	0.0754	0.113						MR1	9469
cg26803289	1	182760430	NPL	-2.92	1.8e-05	0.024		-0.53	0.776	0.799						NPL	1846
cg22400420	1	183851242	RGL1	4.86	5.23e-05	0.04		6.06	0.00254	0.01		0.1942	0.2488	0.323851		COLGALT2	155621
cg05787035	1	202171635	LGR6;LGR6	-1.87	1.67e-05	0.023		-1.25	0.00707	0.019		-0.2457	0.299	0.37375		LGR6	8517
cg19081101	1	203156625	CHI3L1	5.03	9.86e-06	0.018		6.25	0.00386	0.013		0.4081	0.00572	0.0121743		CHI3L1	703
cg13429095	1	206913187		-3.56	6.39e-05	0.044		-3.73	0.0218	0.043		-0.52	0.0727	0.10905		MAPKAPK2	54822
cg18882407	1	242161806	MAP1LC3C	2.31	1.55e-05	0.022		0.99	0.367	0.428		0.6963	0.00332	0.00768971		EXO1	149773
cg24074785	1	242161881	MAP1LC3C	0.66	5.72e-06	0.014		0.81	0.0446	0.073						MAP1LC3C	504
cg23260484	1	245132134	EFCAB2;EFCAB2;EFCAB2;EFCAB2;EFCAB2	3.62	5e-05	0.039		1.08	0.388	0.446		0.2149	0.2861	0.366348		EFCAB2	1037
cg10142874	2	11917623	LPIN1	-3.09	1.69e-05	0.023		-1.72	0.00804	0.021						LPIN1	30901
cg23093217	2	16808263	FAM49A	-0.88	1.24e-05	0.02		-0.41	0.0753	0.113		0.129	0.5656	0.6363		MYCN	726217
cg21876145	2	20243393	LAPTM4A	-2	4.89e-05	0.039		-0.56	0.123	0.167		-0.6244	0.00876	0.0175758		LAPTM4A	8396
cg08818866	2	33415906	LTBP1;LTBP1;LTBP1;LTBP1;LTBP1	-1.62	6.17e-05	0.043		-0.5	0.0713	0.108		-0.3709	0.0923	0.13276		FAM98A	408456
cg17517296	2	43107458		2.17	1.28e-05	0.02		1.65	0.175	0.224		0.2178	0.3934	0.472981		MTA3	312273
cg21672758	2	48340131		-2.54	6.83e-06	0.016		-0.49	0.0104	0.025		-0.4248	0.0772	0.113783		FBXO11	207199
cg19040195	2	60687132	BCL11A;BCL11A;BCL11A	4.68	6.74e-06	0.016		4.18	0.0197	0.04						BCL11A	93501
cg08467103	2	65593933	SPRED2;SPRED2	6.79	1.5e-05	0.022		5.42	0.0103	0.025		0.4001	0.0245	0.0421141		SPRED2	65723
cg18455616	2	99124870	INPP4A;INPP4A;INPP4A;INPP4A	-4.63	8.5e-07	0.008		-2.07	0.00385	0.013		-0.4557	0.0133	0.0250868		INPP4A	63549
cg20340242	2	102608349	IL1R2;IL1R2	1.9	7.65e-06	0.017		1.99	0.116	0.159		-0.036	0.8277	0.866721		IL1R2	43
cg17738684	2	102927278	IL1RL1	-2.84	3.34e-05	0.032		-0.88	0.0373	0.064		-0.48	0.0246	0.0421141		IL1RL1	684
cg15995935	2	111871839	ACOXL	-1.78	4.62e-05	0.038		-1.05	0.108	0.148		-0.9402	0.000109	0.000463986		MIR4435-2HG	380853
cg22346073	2	122402890	CLASP1;CLASP1;CLASP1	4.73	1.15e-06	0.008		2.05	0.042	0.07		0.144	0.4433	0.517183		NIFK-AS1	4340
cg20063095	2	134977141		5.33	3.29e-05	0.032		2.28	0.274	0.325		0.7783	8.48e-05	0.000376225		MGAT5	34689
cg11872231	2	144992352	GTDC1;GTDC1;GTDC1	-3.22	1.84e-05	0.024		-3.05	0.0116	0.026		-0.1287	0.491	0.568621		ZEB2-AS1	284829
cg00213281	2	149639822	KIF5C;MIR1978	-2.63	1.08e-05	0.019		-1.95	0.000114	0.003		-1.1536	3.45e-07	5.68432e-06		MMADHC	804508
cg03351487	2	169003820	STK39	8.02	2.15e-05	0.026		6.35	0.0106	0.025		0.688	1.39e-05	9.31596e-05		STK39	100285
cg06714480	2	182544307	NEUROD1	1.97	7.47e-07	0.007		0.94	0.0876	0.128						NEUROD1	1085
cg15998761	2	191300784	MFSD6	-3.2	3.33e-05	0.032		-3.03	0.0267	0.05		-0.8242	2.09e-05	0.000124217		MFSD6	27703
cg13316148	2	191916269	STAT4	-2.74	1.63e-06	0.009		-0.93	0.000382	0.004		-0.894	0.000426	0.00131559		GLS	123853
cg20025658	2	219031640	CXCR1;CXCR1	1.85	1.37e-05	0.021		-0.71	0.731	0.759		0.3536	0.025	0.0423387		CXCR2	40888
cg25757820	2	224819307		5.04	1.53e-05	0.022		4.37	0.000297	0.004		0.2271	0.1579	0.215318		WDFY1	9255
cg09458420	2	231661317	CAB39;CAB39;CAB39	-2.99	8.43e-05	0.05		-4.99	0.000123	0.003		-1.2335	5.37e-05	0.000260238		CAB39	83054
cg07584031	2	233416387	TIGD1;EIF4E2	-1.43	7.57e-05	0.047		-1.98	0.00734	0.019		-0.3696	0.0744	0.110696		EIF4E2	1030
cg21963406	2	240125913	HDAC4	-1.44	3.08e-05	0.031		-0.91	0.00499	0.016						MIR4269	101244
cg05704850	2	240126033	HDAC4	-1.12	1.48e-05	0.022		-0.08	0.707	0.738		-0.2002	0.3799	0.460263		MIR4269	101124
cg14414903	2	240171712	HDAC4	2.72	1.41e-05	0.021		2.42	0.156	0.203		-0.0769	0.5976	0.660505		MIR4269	55445
cg01310029	3	3152374	IL5RA;IL5RA;IL5RA;IL5RA;IL5RA;IL5RA	-3.76	6.97e-07	0.007		-3.86	0.00137	0.007		-1.7096	3.59e-10	2.2617e-08		IL5RA	316
cg11485152	3	3171664	TRNT1	3.4	5.84e-06	0.014		3.94	0.0114	0.026		0.6854	0.0105	0.0205435		TRNT1	2960
cg17571559	3	11267525	HRH1;HRH1;HRH1	4.25	1.5e-07	0.004		-2.47	0.314	0.368		-0.3244	0.0399	0.0647861		HRH1	71311
cg02228403	3	11522965	ATG7;ATG7;ATG7	-2.78	1.01e-05	0.018		-0.73	0.209	0.26		0.3125	0.1135	0.161047		ATG7	208955
cg22278433	3	11733395	VGLL4	-2.32	4.97e-06	0.013		-0.9	0.00321	0.012		-0.1703	0.4395	0.514656		VGLL4	28825
cg25224369	3	12918528		-3.27	1.64e-05	0.023		-2.53	0.0021	0.009		-1.3487	3.63e-06	3.267e-05		IQSEC1	196089
cg18556976	3	14320523		3.69	1.49e-05	0.022		4.16	0.00615	0.017		1.4712	3.84e-06	3.36e-05		XPC	100351
cg22230912	3	16331335	OXNAD1	-3.37	3.63e-05	0.034		-1.65	0.102	0.145		-0.3736	0.0369	0.0605391		DPH3	24839
cg24791666	3	39192215	CSRNP1	2.1	6.14e-05	0.043		-0.08	0.936	0.939		0.4103	0.3814	0.46031		TTC21A	18003
cg16283183	3	45718805	LIMD1	2.12	2.7e-05	0.029		2.76	0.104	0.145		0.0698	0.6929	0.757859		LIMD1	82482
cg01916724	3	51975220	PARP3;PARP3;RRP9	1.61	7.21e-05	0.046		2.23	0.00911	0.022		0.2781	0.3065	0.380108		RRP9	737
cg05709770	3	59703569		3.46	3.55e-05	0.033		1.09	0.285	0.337		0.2897	0.3284	0.405671		FHIT	1533564
cg00887936	3	66033260		1.93	7.21e-05	0.046		-1.8	0.0955	0.137		-0.2172	0.2907	0.368133		SLC25A26	86025
cg04217850	3	66428294	SLC25A26;SLC25A26;SLC25A26	-2.7	3.66e-07	0.006		-1.34	0.0025	0.01		-0.9669	0.000165	0.000649687		SLC25A26	157126
cg06070625	3	69812798	MITF;MITF	-3.49	4.62e-05	0.038		-1.86	0.19	0.239		-1.2477	0.000351	0.00110565		MITF	91
cg06391412	3	71295684	FOXP1;FOXP1	-3.3	6.88e-05	0.045		-1.12	0.437	0.489						FOXP1	337456
cg09729012	3	72395774		6.24	3.27e-05	0.032		4.57	0.0357	0.062		0.6414	0.000142	0.000566203		LINC00870	195366
cg15458222	3	121380533	HCLS1	-3.91	7.03e-05	0.046		-5.11	0.0225	0.043		-0.1134	0.4747	0.551773		HCLS1	742
cg00686823	3	127311038	TPRA1	2.5	7.24e-05	0.046		0.73	0.715	0.745		0.0407	0.786	0.830839		MCM2	6162
cg08889930	3	127317798	MCM2	-2.9	9.78e-06	0.018		-2.57	0.00186	0.009		-1.2137	0.000233	0.000806538		MCM2	598
cg23153546	3	127886749	EEFSEC	-2.46	2.12e-06	0.009		-1.52	0.00396	0.014		-0.3534	0.1231	0.173886		RUVBL1	13992
cg03278639	3	128134845		-2.49	1.7e-05	0.023		-2.39	0.00159	0.008		-0.9244	0.000453	0.00138539		DNAJB8	51246
cg12196294	3	129575053	TMCC1;TMCC1	5.7	5.98e-05	0.042		4.55	0.0331	0.059		-0.0844	0.5692	0.638071		TMCC1-AS1	37661
cg03857198	3	152927597		2.85	3.56e-05	0.033		0.51	0.734	0.76		0.0741	0.7277	0.785019		RAP2B	47568
cg08877322	3	156825813		-2.26	8.28e-05	0.049		-2.43	0.00205	0.009		-0.3766	0.1433	0.198852		LINC00881	18143
cg12105691	3	168511423	C3orf50	-2.82	2.32e-05	0.027		-1.41	0.00695	0.019		-0.4004	0.067	0.101957		MECOM	870140
cg08698681	3	171091657	TNIK;TNIK;TNIK;TNIK;TNIK;TNIK;TNIK;TNIK;TNIK	-3.13	8.49e-06	0.017		-1.62	0.0021	0.009		-0.7236	0.000611	0.00174968		TNIK	86540
cg22469804	3	171131904	TNIK;TNIK;TNIK;TNIK;TNIK;TNIK;TNIK;TNIK;TNIK	-1.49	1.39e-05	0.021		-0.84	0.00557	0.017		-0.4774	0.0681	0.102639		TNIK	46293
cg04365699	3	177320997		-3.52	3.92e-05	0.035		-3.36	0.0336	0.059		-0.8463	9.31e-05	0.000407313		LINC00578	161288
cg09596645	3	181897670		-4.43	1.11e-06	0.008		-2.1	0.0618	0.097		-2.0393	1.74e-08	6.85125e-07		SOX2-OT	569548
cg23819411	3	182929273	MCF2L2	5.11	6.1e-08	0.003		4.18	0.102	0.145						B3GNT5	41759
cg23189692	3	184050393	EIF4G1;EIF4G1;EIF4G1;EIF4G1;EIF4G1	3.6	1.46e-06	0.009		0.35	0.833	0.853		-0.0297	0.8388	0.87202		CLCN2	29046
cg17470397	3	193308169		-4.05	3.69e-05	0.034		-4.69	0.00106	0.006		-0.9604	1.69e-06	1.7745e-05		OPA1	2764
cg22221575	3	195965369	PCYT1A	-4.54	5.04e-06	0.013		-1.2	0.385	0.444		-0.9175	1.02e-05	7.42e-05		PCYT1A	49215
cg02803925	3	195974300	PCYT1A	-3.65	6.92e-05	0.045		-1.57	0.00599	0.017						SLC51A	19488
cg10722267	3	197608554		-5.9	6.53e-05	0.044		0.24	0.884	0.901		-0.6471	0.00272	0.00649091		LRCH3	52119
cg19934294	4	2933421	MFSD10;MFSD10	2.59	4.29e-05	0.037		-0.14	0.89	0.905		1.729	1.69e-05	0.000110906		MFSD10	3165
cg05736642	4	3123132	HTT	-2.83	5.52e-05	0.041		-1.15	0.00197	0.009		-0.7531	0.000392	0.00122257		HTT	46724
cg09636525	4	7052612	TADA2B	-1.66	8.16e-05	0.049		-1.57	0.000208	0.003		-0.5524	0.0304	0.0509362		TADA2B	7347
cg21957905	4	7637501	SORCS2	1.59	1.18e-05	0.02		3.83	0.0387	0.066						SORCS2	253876
cg10876767	4	7637533	SORCS2	5.71	7.28e-07	0.007		3.44	0.0112	0.026		0.1737	0.1974	0.263479		AFAP1	304120
cg03002688	4	26152723		4.84	5.67e-05	0.041		-8.83	0.000176	0.003		-0.8022	0.000677	0.00190406		RBPJ	168609
cg19702771	4	82058885	PRKG2	-2.07	4.39e-05	0.037		-1.29	0.0197	0.04		-0.8668	0.000327	0.00105107		PRKG2	77333
cg03321813	4	84257153	HPSE;HPSE;HPSE	2.88	1.48e-06	0.009		1.14	0.177	0.226						HPSE	847
cg03418002	4	140655478	MAML3	2.92	3.74e-06	0.012		5.31	0.031	0.056		0.3916	0.0165	0.0298707		MGST2	68556
cg20866785	4	148733880	ARHGAP10	-4.28	1.13e-06	0.008		-1.66	0.000208	0.003		-0.6868	0.00236	0.00571846		ARHGAP10	80427
cg00573504	5	1123809		-1.56	3.54e-05	0.033		-1.61	0.00999	0.024						SLC12A7	11637
cg26714425	5	10330845		3.89	1.62e-06	0.009		2.25	0.06	0.095		0.8675	0.0234	0.0407238		2019-03-06	22906
cg23275644	5	10457079	ROPN1L	4.65	5.1e-05	0.04		1.74	0.405	0.461		0.2266	0.2149	0.284426		ROPN1L	15105
cg16362140	5	10708717	DAP	-3.61	2.56e-06	0.01		-2.93	0.000525	0.005		-0.9506	7.9e-06	6.22125e-05		DAP	52670
cg01116161	5	28810402		-2.22	1.92e-06	0.009		0.55	0.253	0.305		0.3626	0.0804	0.117145		LSP1P3	116575
cg14978242	5	79501131	SERINC5	-4.09	4.19e-06	0.013		-2.1	0.00931	0.023		-1.2633	2.09e-07	4.7025e-06		SERINC5	50767
cg02244263	5	122106549		-3.97	7.1e-06	0.016		-1.39	0.00994	0.024		-0.2846	0.1458	0.201434		PPIC	265876
cg11310939	5	126257116	2019-03-03	-2.91	2.37e-05	0.027		-2.03	0.000184	0.003		-0.7697	0.000206	0.000737386		LMNB1	144271
cg12377972	5	132009630	IL4;IL4;IL4;IL4	-2.75	1.24e-05	0.02		-0.98	0.0907	0.132		-0.3379	0.0745	0.110696		KIF3A	63635
cg01938023	5	138855699	TMEM173	2.5	5.45e-05	0.041		0.23	0.739	0.763		-0.2973	0.2677	0.344571		UBE2D2	85052
cg04293770	5	148330536		-2.21	6.07e-05	0.043		-1.33	0.0292	0.054		-0.2194	0.268	0.344571		ADRB2	124380
cg06009042	5	150480839	ANXA6;ANXA6	-2.15	6.64e-05	0.044		-1.18	0.0207	0.041		-0.6112	0.0175	0.0311441		GPX3	80840
cg17558547	5	153836180	SAP30L;SAP30L;SAP30L;SAP30L	-2.63	8.35e-05	0.049		-1.03	0.00287	0.011		-0.6038	0.00576	0.0121772		SAP30L-AS1	10798
cg15102430	5	169322052	FAM196B;DOCK2	-1.42	3.37e-05	0.032		-0.51	0.141	0.188		-0.0462	0.8331	0.868962		DOCK2	191099
cg24921943	5	171847617	SH3PXD2B	4.41	4.65e-05	0.038		4.38	0.119	0.162						SH3PXD2B	33910
cg15344640	5	176774729	LMAN2	-2.51	1.7e-05	0.023		-1.58	0.000338	0.004		-0.8578	0.000243	0.000814309		LMAN2	4156
cg24095374	5	176799366	RGS14	0.98	3.48e-07	0.006		3.75	0.0202	0.04		0.8365	2.98e-05	0.000164684		LMAN2	20481
cg19619956	5	176967557	FAM193B;FAM193B	4.54	5.58e-05	0.041		3.2	0.0289	0.053		0.1892	0.3752	0.456324		TMED9	51656
cg04459091	5	179751794	GFPT2	-2.57	1.34e-08	0.002		-3.34	0.000456	0.004		-0.8167	1.92e-05	0.00012096		CNOT6	169623
cg07377178	6	3025064		7.14	2.59e-06	0.011		4.86	0.104	0.145		0.0313	0.8707	0.884744		NQO2	24997
cg09740468	6	3025325		5.11	3.15e-06	0.011		3.37	0.0463	0.075		0.577	0.0435	0.0695558		NQO2	25258
cg22649349	6	3848898	FAM50B	2.73	3.24e-05	0.032		3.11	0.0178	0.037		0.9487	0.0142	0.0263118		FAM50B	734
cg13863638	6	7199401	RREB1;RREB1;RREB1;RREB1	-2.12	2.42e-06	0.01		-0.55	0.0426	0.07		-0.561	0.0184	0.0325618		RREB1	17298
cg04664309	6	16168458		-2.62	3.32e-05	0.032		-1.29	0.213	0.264		-1.2842	5.72e-06	4.74158e-05		MYLIP	39141
cg12213680	6	24877462	FAM65B;FAM65B;FAM65B	-3.8	5.74e-05	0.042		-4.35	0.00246	0.01		-1.2785	3.61e-07	5.68432e-06		RIPOR2	164936
cg20715953	6	27802817		-2.53	3.39e-05	0.032		-0.61	0.142	0.188		-0.3433	0.1093	0.15579		HIST1H2AK	3300
cg09191776	6	28843296		-2.92	1.24e-05	0.02		-1.16	0.103	0.145		-0.3398	0.0841	0.121521		LINC01623	11842
cg05115679	6	29593490	GABBR1;GABBR1;GABBR1	0.83	5.71e-05	0.042		0.34	0.144	0.19		0.0101	0.9593	0.962355		MOG	31268
cg26354367	6	30010457	NCRNA00171	-1.91	3.36e-05	0.032		-1.26	0.0165	0.034		-0.219	0.291	0.368133		ZNRD1	18579
cg13831136	6	30070342		5.09	5.84e-05	0.042		3.48	0.032	0.057		0.2966	0.125	0.175781		TRIM31	10525
cg12600843	6	30179881	TRIM26	-4.24	9.5e-06	0.018		-1.21	0.406	0.461		-0.6127	0.00531	0.0116156		TRIM26	1390
cg10692140	6	30496072		3.62	6.91e-05	0.045		3.58	0.000535	0.005		1.4173	2.95e-07	5.46618e-06		GNL1	29299
cg23782145	6	32087190	ATF6B;ATF6B	1.68	7.82e-05	0.048		2.12	0.0125	0.028		0.5432	0.0461	0.0731307		ATF6B	1007
cg06954660	6	32975336	HLA-DOA	-1.13	3.04e-06	0.011		0.72	0.0794	0.118		0.0817	0.6982	0.761014		HLA-DOA	2053
cg09261794	6	33147897	COL11A2;COL11A2;COL11A2	-3.62	3.8e-06	0.012		-1.86	0.0029	0.011		-0.9177	4.12e-05	0.000209323		SLC39A7	20706
cg03872934	6	33151135	COL11A2;COL11A2;COL11A2	3.74	2.91e-05	0.03		2.19	0.00451	0.015		0.9065	0.00172	0.004515		SLC39A7	17468
cg11396585	6	33273477	TAPBP;TAPBP;TAPBP	-2.3	5.16e-05	0.04		-1.11	0.109	0.149		-0.6991	0.0173	0.0309631		TAPBP	8687
cg19205064	6	33284839	ZBTB22;ZBTB22	-2.83	3.14e-05	0.032		-2.53	0.00599	0.017		-1.5453	1.25e-05	8.55978e-05		ZBTB22	880
cg18891604	6	36319055		-2.05	2.11e-05	0.026		-1.52	0.00198	0.009		-0.8435	0.000141	0.000566203		PNPLA1	80818
cg01980222	6	41130917	TREM2;TREM2	3.58	5.16e-05	0.04		4.55	0.0119	0.027		0.5094	0.0047	0.0105		ADCY10P1	25822
cg20840540	6	42363749	TRERF1	-2.79	1.21e-06	0.008		-2	0.00492	0.015		-0.5086	0.0109	0.0210644		TRERF1	56116
cg22483743	6	42387064	TRERF1	-1.98	3.32e-05	0.032		-1.52	0.023	0.044		-0.6433	0.0148	0.0271047		TRERF1	32801
cg05218678	6	46081541		-3.54	3.2e-05	0.032		-3.74	0.0058	0.017						ENPP4	16160
cg16756949	6	47224731	TNFRSF21	-2.58	5.61e-05	0.041		-3.79	0.0358	0.062		0.0913	0.6058	0.667227		TNFRSF21	52949
cg24737761	6	106245659		3.52	6.84e-05	0.045		3.09	0.124	0.167		-0.0284	0.8535	0.881484		PRDM1	288536
cg01699630	6	131894023	ARG1	4.43	4.58e-05	0.038		4.6	0.000975	0.006						ARG1	321
cg14905466	6	134499143	SGK1;SGK1	0.91	7.94e-07	0.008		1.57	0.0682	0.104						SGK1	140053
cg08268892	6	157131429	ARID1B;ARID1B;ARID1B	-3.08	3.69e-05	0.034		-2.46	0.00208	0.009		-1.0651	2.58e-05	0.000147764		ARID1B	32365
cg02752812	6	167101267	RPS6KA2	-1.97	5.36e-05	0.04		-0.76	0.0715	0.108		-0.4235	0.0634	0.0983603		CCR6	311549
cg03512256	6	167135251	RPS6KA2	-2.33	7.26e-07	0.007		-0.86	0.00357	0.013		-0.0695	0.7428	0.793159		RPS6KA2	140520
cg07376561	7	36022276		-2.47	3.67e-05	0.034		-0.91	0.0243	0.046		-0.8379	0.00146	0.00396466		2019-09-07	151241
cg26352718	7	36024391		-1.86	1.73e-05	0.023		-1.07	0.0261	0.049		-0.4661	0.0435	0.0695558		2019-09-07	153356
cg04321303	7	44107504		-3.53	5.98e-05	0.042		-2.88	0.00187	0.009		-1.3918	3.85e-07	5.68432e-06		DBNL	15038
cg18117847	7	50443901	IKZF1	-0.89	5.15e-05	0.04		-0.58	0.02	0.04		-0.0391	0.8691	0.884744		IKZF1	76667
cg04290133	7	65439512	GUSB	-2.83	4.34e-05	0.037		-2.78	0.000565	0.005						VKORC1L1	101255
cg13447033	7	69525741	AUTS2;AUTS2;AUTS2	-3.15	5.39e-05	0.04		-0.34	0.815	0.838		-0.3434	0.0637	0.0983603		MIR3914-1	1247015
cg25444339	7	75194698	HIP1	1.33	5.83e-05	0.042		0.61	0.546	0.593		0.0476	0.7704	0.819851		HIP1	173585
cg02435538	7	75507337	RHBDD2;RHBDD2	-1.93	5.28e-05	0.04		-2.13	0.00021	0.003		-0.7991	0.00223	0.00544535		RHBDD2	980
cg07733719	7	75683547	MDH2	2.79	7.02e-07	0.007		1.58	0.462	0.511						STYXL1	6226
cg07719679	7	87936392	STEAP4	1.86	9.69e-06	0.018		-0.07	0.936	0.939		-0.0749	0.7202	0.779598		ADAM22	372826
cg10684714	7	99149879	C7orf38	0.56	4.95e-05	0.039		-0.17	0.249	0.3						FAM200A	6236
cg11432630	7	100224149	TFR2	2.04	3.97e-05	0.036		2	0.0027	0.01						MOSPD3	14035
cg09696385	7	127528039	SND1	-2.6	4.86e-05	0.038		-0.98	0.00352	0.013		-0.7352	0.00182	0.00469918		SND1	169389
cg15535471	7	139332087	HIPK2;HIPK2	-3.2	2.92e-05	0.03		-6.25	0.00464	0.015		-0.4481	0.00543	0.0117154		HIPK2	145606
cg11069470	7	149388394		2.62	3.29e-05	0.032		0.24	0.898	0.91		-0.0549	0.8504	0.881171		ZNF767P	66513
cg05184016	7	149543136	ZNF862	-3.11	4.24e-06	0.013		-2.02	0.00068	0.005						ZNF862	7627
cg07970948	7	149543165	ZNF862	-5.71	1.41e-06	0.009		-3.49	0.000689	0.005						ATP6V0E2-AS1	27786
cg24491618	7	150649807	KCNH2;KCNH2;KCNH2	-2.44	8.58e-05	0.05		-2.7	0.00135	0.007		-1.0491	3.07e-06	3.02203e-05		KCNH2	25595
cg18666454	7	150651937	KCNH2;KCNH2;KCNH2	-3.71	2.54e-06	0.01		-3.54	0.000167	0.003		-0.9432	3.41e-05	0.000179025		NOS3	36207
cg06333800	7	151442481	PRKAG2;PRKAG2	6.06	6.13e-05	0.043		5.98	0.0017	0.008		0.9699	3.11e-05	0.000168905		PRKAG2	131835
cg10702418	7	157090031		4.52	9.92e-06	0.018		3.93	0.0164	0.034		0.1097	0.5332	0.606347		UBE3C	76669
cg04088945	7	157090146		5.02	1.56e-05	0.022		3.11	0.05	0.081		0.3168	0.0778	0.113986		PTPRN2	1290336
cg20713968	8	1737564		-2.69	2.68e-06	0.011		-1.14	0.007	0.019		-0.5152	0.0135	0.0253125		LOC286083	486737
cg12074090	8	6360436	ANGPT2;ANGPT2;ANGPT2;MCPH1	-3.72	1.02e-05	0.018		-1.33	0.00383	0.013		-0.5557	0.0046	0.01035		MCPH1	96323
cg03325664	8	11534225		4.17	2.42e-05	0.027		1.06	0.433	0.486		-0.5331	0.0807	0.117145		CTSB	191421
cg22816343	8	26243601	BNIP3L	-3.02	3.86e-05	0.035		-1.83	5.89e-05	0.003		-0.6086	0.00657	0.013797		BNIP3L	2707
cg22022716	8	26276541		4.61	7.51e-05	0.047		3.69	0.0374	0.064		0.0996	0.5863	0.652595		BNIP3L	28635
cg14774440	8	37730745	RAB11FIP1;RAB11FIP1;RAB11FIP1;RAB11FIP1	3.73	2.6e-05	0.029		3.53	0.00329	0.012						ADGRA2	76344
cg21301224	8	56813677	LYN;LYN	2.83	4.61e-05	0.038		3.15	0.0332	0.059		0.0303	0.8625	0.884744		TMEM68	127792
cg02133716	8	128981622	PVT1	-2.08	1.81e-06	0.009		-1.2	0.000397	0.004		-0.8665	0.000139	0.000566203		CASC8	487238
cg00736681	8	134546052	ST3GAL1;ST3GAL1	-3.33	4.84e-05	0.038		-1.17	0.102	0.145		-0.6158	0.00223	0.00544535		ST3GAL1	38131
cg22594214	8	135842299		-2.59	5.69e-06	0.014		-2.75	0.000969	0.006		-1.3805	3.35e-05	0.000178856		MIR30D	25111
cg09377531	8	141046469	TRAPPC9;TRAPPC9	-4.73	2.75e-06	0.011		-2.94	0.00169	0.008		-1.2704	7.93e-08	1.9215e-06		CHRAC1	474928
cg21861233	8	142238957	SLC45A4	-1.63	4.65e-07	0.006		-0.86	0.033	0.059		-0.6599	0.0144	0.0265263		SLC45A4	25268
cg14025883	9	5436224	C9orf46	-3.53	1.13e-05	0.019		-5.01	0.000129	0.003		-1.7991	8.97e-09	4.68e-07		PLGRKT	193847
cg05000446	9	35042395	C9orf131;C9orf131;C9orf131;C9orf131	5.09	2.42e-05	0.027		2.74	0.0799	0.118		0.4966	0.00323	0.00753667		VCP	30344
cg03492094	9	91994786	SEMA4D;SEMA4D	-3.09	8.07e-05	0.048		-2.89	0.000549	0.005		-1.213	0.000111	0.0004662		SEMA4D	118102
cg13576859	9	97403129	FBP1;FBP1	-3.75	1.16e-05	0.02		-2.72	0.00155	0.008		-0.9946	7.38e-05	0.000336913		C9orf3	85822
cg14612966	9	130859606	SLC25A25;SLC25A25;SLC25A25;SLC25A25	-2.96	3.77e-05	0.035		-1.82	0.000798	0.005		-0.5822	0.00477	0.0105813		SLC25A25	5863
cg22438810	9	130911792	LCN2;LCN2	4.65	2.75e-05	0.029		3.37	0.0302	0.055		0.2178	0.2934	0.369684		LCN2	60
cg07392601	9	133413095		1.48	8.15e-05	0.049		0.36	0.598	0.645		0.0241	0.9627	0.9627		ASS1	93001
cg14483161	9	133741259	ABL1;ABL1	-3.63	2.49e-05	0.028		6.29	0.0231	0.044						QRFP	27966
cg21229179	9	138972602	NACC2	-2.71	1.23e-06	0.008		-1.23	0.0472	0.077		-1.5367	6.25e-07	8.20312e-06		NACC2	14529
cg13799986	9	139686745	TMEM141	1.7	7.64e-05	0.047		0.66	0.544	0.593						CCDC183-AS1	16555
cg12090430	10	1769480	ADARB2	-1.15	4.73e-06	0.013		-0.67	0.671	0.71		-0.8102	1.06e-05	7.42e-05		ADARB2-AS1	200655
cg07633835	10	5938186	FBXO18;FBXO18	-2.82	1.18e-05	0.02		-0.99	0.132	0.176		-0.6119	0.00347	0.00792065		ANKRD16	6326
cg27278668	10	6452060		3	5.25e-05	0.04		3.47	0.00569	0.017		0.8669	0.000807	0.0022496		PRKCQ	170194
cg05219423	10	11291279	CUGBP2;CUGBP2;CUGBP2;CUGBP2	-3.56	4.97e-06	0.013		-2.41	0.00135	0.007		-1.0521	3.54e-06	3.267e-05		CELF2	83830
cg01614759	10	45495435	C10orf25;ZNF22	-3.5	1.56e-05	0.022		-2.08	0.00235	0.01		-0.7481	0.000191	0.000707824		ZNF22	838
cg19685285	10	50010529	WDFY4	0.5	5.19e-06	0.014		0.73	0.105	0.146		0.5918	0.00542	0.0117154		WDFY4	117011
cg24044501	10	72056549		1.87	8.79e-06	0.018		-0.76	0.601	0.645		0.1488	0.5966	0.660505		LRRC20	85857
cg17723653	10	75407823	SYNPO2L;SYNPO2L	-1.16	6.08e-06	0.015		-0.62	0.418	0.473						SYNPO2L	8009
cg23502253	10	80809181	LOC283050;LOC283050;LOC283050	-2.25	8.32e-05	0.049		-1.05	0.002	0.009		-0.5858	0.0108	0.021		ZMIZ1	19611
cg27009448	10	120492138	C10orf46	-2.79	5.57e-06	0.014		-1.35	0.00656	0.018		-0.8915	4.64e-05	0.000228375		CACUL1	22620
cg11653519	10	125222790		4.84	7.32e-07	0.007		3.27	0.198	0.248		0.0493	0.7916	0.83396		GPR26	203081
cg26865494	10	129172573	DOCK1	-3.6	9.75e-06	0.018		-1.66	0.0113	0.026						INSYN2	178151
cg05714496	10	134358685	INPP5A	-2.09	7.62e-05	0.047		-0.98	0.0303	0.055						STK32C	212622
cg09072230	11	16918440	PLEKHA7	-2.77	1.38e-06	0.009		-1.35	0.0628	0.098		-0.6914	0.00299	0.00708158		C11orf58	158292
cg14472551	11	33563060	C11orf41	4.17	6.17e-05	0.043		3.53	0.00103	0.006		0.8866	0.000182	0.0006825		C11orf91	159226
cg03479289	11	33563377	C11orf41	3.51	1.62e-05	0.023		3.18	0.00604	0.017		1.1333	0.000488	0.001464		C11orf91	158909
cg03211593	11	44731693		3.44	1.72e-06	0.009		1.26	0.402	0.46		0.3953	0.2307	0.304061		TSPAN18	54283
cg21002528	11	45903754	CRY2;CRY2	3.56	5.86e-05	0.042		-0.85	0.445	0.495		-0.1607	0.5306	0.605576		C11orf94	25079
cg04692506	11	47401027	SPI1;SPI1	-3.12	9.89e-07	0.008		-2.67	0.00014	0.003		-1.3818	2e-05	0.000123529		SPI1	900
cg24459209	11	57148215	PRG3	-2.79	2.2e-05	0.026		-2.07	0.0118	0.027		-0.8102	0.000232	0.000806538		PRG3	408
cg15700636	11	57156050	PRG2	-3.9	4.01e-06	0.013		-2.55	0.0036	0.013		-0.9518	1.06e-05	7.42e-05		PRG2	35482
cg12819873	11	57157632	PRG2	-3.04	5.77e-05	0.042		-1.67	0.018	0.037		-0.7844	0.000319	0.00103593		PRG2	33900
cg22257336	11	57191665	SLC43A3;SLC43A3;SLC43A3	-1.56	7.08e-06	0.016		-0.67	0.128	0.172		-0.3247	0.1563	0.214063		SLC43A3	2956
cg25087851	11	60623918	GPR44	-4.24	6.89e-07	0.007		-2.78	0.00744	0.019		-1.0042	0.000108	0.000463986		CCDC86	14489
cg05373256	11	61522178	C11orf9;DKFZP434K028;C11orf9	-2.03	5.29e-05	0.04		-1.07	0.0109	0.025		-0.5813	0.0131	0.0248584		MYRF	2057
cg10718809	11	64087106	PRDX5;PRDX5;PRDX5	4	1.57e-05	0.022		3.89	0.00669	0.018		0.4891	0.0462	0.0731307		TRMT112	2073
cg06154903	11	64642558	EHD1	-3.66	7.77e-06	0.017		-3.69	0.0133	0.029						EHD1	4591
cg25332499	11	64756382	BATF2	-2.87	9.08e-06	0.018		-3.29	7.32e-06	0.001		-1.3722	0.0012	0.00331579		ARL2	25203
cg05300717	11	65546210	DKFZp761E198	-3.66	1.79e-05	0.024		-2.01	0.00137	0.007						OVOL1	8295
cg15536446	11	77702011	INTS4	-0.67	7.15e-05	0.046		-0.33	0.108	0.148		-0.4002	0.0773	0.113783		INTS4	3706
cg21208539	11	93864142	PANX1	3.15	8e-06	0.017		7.6	6.81e-05	0.003		1.1204	1.04e-05	7.42e-05		PANX1	2048
cg09489470	11	102159619		-2.65	4.09e-06	0.013		-1.47	0.00837	0.021		-0.2698	0.2037	0.270741		TMEM123	164156
cg24368962	11	111570978	SIK2	-3.1	3.07e-06	0.011		-1.01	0.00136	0.007						SIK2	97808
cg15418499	11	112028288	IL18	3.97	1.62e-05	0.023		3.88	0.0165	0.034		0.3559	0.0582	0.0907574		TEX12	9807
cg06345411	11	134019401	JAM3	0.54	7.89e-05	0.048		-0.09	0.577	0.623						NCAPD3	75025
cg12543753	12	6647682		3.14	1.31e-06	0.009		1.56	0.227	0.277		0.8846	0.0119	0.0227182		GAPDH	3273
cg03014680	12	10122522	CLEC12A;CLEC12A	-2.51	5.15e-05	0.04		-0.74	0.618	0.66		-0.4613	0.002	0.00512195		CLEC1B	29377
cg09447105	12	15126020	PDE6H	-3.23	1.53e-06	0.009		-1.23	0.174	0.224		-1.4314	4.45e-05	0.0002225		PDE6H	64
cg12669088	12	25541364		-2.94	3.2e-05	0.032		-2.26	0.0403	0.068		0.0314	0.8904	0.901852		ETFRF1	193214
cg08543028	12	31902503		1.54	6.65e-05	0.044		2.29	0.0403	0.068						ETFBKMT	89894
cg06996254	12	47427791		-2.85	3.25e-06	0.012		-6.35	0.0104	0.025		-1.4818	1.04e-08	4.68e-07		AMIGO2	45943
cg09802818	12	52604609	LOC283404	3.12	1.37e-07	0.004		4.48	0.0299	0.055		0.6643	0.000276	0.000915158		C12orf80	30
cg26148774	12	56030242	OR10P1	-1.41	6.41e-07	0.007		-0.69	0.239	0.291		-0.7204	0.00735	0.0150341		ITGA7	75847
cg03919488	12	63179691	PPM1H	4.44	2.52e-05	0.028		3.53	0.0511	0.082		0.4906	0.0138	0.0257219		MIRLET7I	182225
cg19968199	12	68056168	DYRK2;DYRK2	-2.59	6.51e-05	0.044		-0.8	0.00704	0.019		-0.7936	0.00054	0.001575		DYRK2	13656
cg11881599	12	92814084	CLLU1OS;CLLU1;CLLU1	-4.1	1.21e-05	0.02		-3.63	0.00207	0.009		-0.9739	1.47e-06	1.59672e-05		CLLU1OS	7840
cg19445588	12	116904641		4.47	6.36e-06	0.015		1.77	0.158	0.205		-0.6636	0.0315	0.0525		MIR4472-2	38518
cg19998289	12	121861616	RNF34;RNF34	-3.26	6.99e-06	0.016		-1.92	0.00636	0.018		-0.5595	0.0172	0.03096		RNF34	23730
cg14480046	12	122444580		-1.52	6.89e-05	0.045		-1.37	0.0964	0.138						WDR66	88117
cg16335893	12	123634159		-3.35	5.56e-05	0.041		-2.58	0.00419	0.014		-1.3506	6.21e-05	0.000296386		PITPNM2-AS1	68228
cg17723958	12	124429295	CCDC92	5.29	2.93e-05	0.03		5	0.000233	0.003		0.1536	0.3485	0.426471		DNAH10	19698
cg06189670	12	131300783	STX2;STX2	-1.92	4.77e-05	0.038		-1.37	0.00752	0.019		-0.3852	0.1413	0.196945		RAN	55834
cg12181028	12	132280704	SFRS8	4.16	8.55e-05	0.05		5.29	0.000986	0.006		0.9864	0.00208	0.005225		SFSWAP	85072
cg15772013	12	133357536	GOLGA3	-2.01	5.1e-05	0.04		-1.38	0.000196	0.003		-0.2351	0.2979	0.37375		PGAM5	70143
cg15887927	13	29148952		2.9	2.88e-05	0.03		1.23	0.469	0.518						FLT1	79687
cg19928703	13	30143971	SLC7A1	-2.77	7.19e-05	0.046		-2.75	0.0164	0.034						SLC7A1	25854
cg18543428	13	37389462		-3.09	4e-05	0.036		-2.79	0.076	0.113		-1.0696	2.77e-07	5.45344e-06		SMAD9	104947
cg02969426	13	45775005	KCTD4;GTF2F2;KCTD4	4.58	6e-05	0.042		2.91	0.0014	0.007		0.3144	0.1313	0.18382		GTF2F2	80374
cg06906869	13	52734154	NEK3;NEK3;NEK3;NEK3	-2.92	1.99e-06	0.009		-1.98	0.00686	0.019		-0.7359	0.00161	0.00429788		UTP14C	139449
cg06398335	13	101161616	PCCA;PCCA	-2.83	2.46e-05	0.028		-0.89	0.0826	0.121		-0.5533	0.0102	0.0200812		PCCA	420347
cg06380691	13	114828264	RASA3	2.31	4.47e-05	0.037		1.66	0.123	0.167		0.3412	0.1799	0.241143		RASA3	69831
cg01620379	14	21052361	RNASE11	2.98	6.28e-05	0.043		4.75	0.0281	0.052		0.1433	0.3965	0.473097		RNASE11	6056
cg10097651	14	35802397		2.25	5.04e-05	0.039		0.42	0.688	0.724		0.1544	0.3965	0.473097		KIAA0391	210870
cg07917901	14	35870184		2.6	4.49e-06	0.013		4.38	0.0256	0.048		0.5136	0.0069	0.014394		NFKBIA	3776
cg12192145	14	55849528	KIAA0831	-3.24	1.01e-05	0.018		-1.61	0.00127	0.007		-0.6274	0.00423	0.00958597		ATG14	29048
cg08077807	14	62001072	PRKCH	-2.89	7.01e-05	0.045		-1.1	0.00371	0.013		-0.7496	0.000536	0.001575		PRKCH	57187
cg01692018	14	64014184		-2.48	3.87e-05	0.035		-0.55	0.476	0.523		-0.5838	0.00993	0.0196726		RHOJ	343082
cg02057747	14	69408849	ACTN1;ACTN1;ACTN1	1.7	3.99e-06	0.013		1.61	0.267	0.319						ACTN1	36137
cg15867698	14	69438267	ACTN1;ACTN1;ACTN1	-2.92	4.04e-05	0.036		-2.29	0.00881	0.022		-1.2416	2.63e-05	0.000147938		ACTN1	6719
cg02170785	14	69650830		-2.9	4.78e-05	0.038		-1.25	0.000201	0.003		-0.8244	0.000137	0.000566203		DCAF5	30916
cg23525708	14	70152683	KIAA0247	-3.04	7.55e-05	0.047		-2.35	0.0818	0.12		-1.4001	8.17e-07	9.89827e-06		LOC100289511	81747
cg16565031	14	70186289		2.96	9.29e-06	0.018		3.81	0.0131	0.029		0.4789	0.039	0.0636528		SUSD6	107979
cg02173977	14	74532360	C14orf45;ALDH6A1	-1.93	5.4e-05	0.04		-1.22	0.000297	0.004		-0.5308	0.0267	0.0449759		ALDH6A1	18836
cg05878073	14	74766220	ABCD4;ABCD4	3.98	2.53e-05	0.028		2.07	0.0949	0.137		0.1199	0.6515	0.715061		VSX2	60045
cg10751282	14	75176889	KIAA0317	-0.6	1.86e-05	0.024		-0.14	0.228	0.278		0.0747	0.7742	0.821121		AREL1	2918
cg16113254	14	75777372		2.38	5.02e-05	0.039		0.2	0.838	0.857		0.0379	0.9334	0.939364		LINC01220	16265
cg22855021	14	81610812	TSHR	-2.28	2.23e-05	0.026		-7.92	0.000237	0.003		-1.6261	7.47e-15	1.17652e-12		TSHR	188943
cg04738877	14	88459963	GALC;GALC	-2.29	3.04e-05	0.031		-0.54	0.384	0.444		-0.4727	0.0161	0.029315		GPR65	11505
cg05875421	14	91709951	GPR68	2.81	3.01e-05	0.031		3.09	0.00396	0.014		0.8843	6.7e-06	5.41154e-05		DGLUCY	128972
cg16409452	14	100610186	EVL	-2.82	3.28e-05	0.032		-2.13	0.00153	0.008		-0.7092	0.000563	0.00162702		EVL	78435
cg14084609	14	100610407	EVL	-2.83	1.11e-05	0.019		-1.79	0.0531	0.085		-0.2384	0.2398	0.313432		DEGS2	15605
cg18550847	14	100610570	EVL	-3.32	3.72e-05	0.034		-2.47	0.00457	0.015		-0.7818	0.000179	0.0006825		DEGS2	15442
cg01000631	14	100610667		-4.3	3.86e-06	0.012		-2.22	0.000707	0.005		-0.8754	3.93e-05	0.000202943		DEGS2	15345
cg14215786	14	100857629	WDR25;WDR25	-0.95	8.16e-05	0.049		-0.36	0.00621	0.018		-0.3288	0.1643	0.22308		WARS	14949
cg21067750	15	40641778	PHGR1	-3.1	5.38e-06	0.014		-2.16	0.000431	0.004		-1.1561	5.12e-07	7.01217e-06		CCDC9B	8610
cg07177867	15	52030746	LYSMD2;LYSMD2	-2.88	4.64e-05	0.038		-2.83	0.00084	0.006		-0.8917	0.00209	0.005225		LYSMD2	12904
cg13645296	15	64275810	DAPK2	-2.72	7.11e-05	0.046		-2.82	0.000726	0.005		-1.1507	9.98e-07	1.16433e-05		DAPK2	62711
cg00209923	15	69071924	ANP32A	3.52	8.46e-05	0.05		0.01	0.991	0.991		0.1752	0.4954	0.571615		MIR548H4	44379
cg11668148	15	72636405	HEXA	-3.5	2.6e-05	0.029		-1.82	0.000661	0.005		-0.4336	0.0321	0.0532184		HEXA-AS1	32049
cg10387956	15	72646210	HEXA	-3.6	7.4e-06	0.016		-1.2	0.00468	0.015		-0.3651	0.0665	0.101687		HEXA-AS1	22244
cg15299233	15	75162173	SCAMP2	1.8	4.61e-06	0.013		-1.36	0.317	0.37		0.3713	0.0369	0.0605391		SCAMP2	3497
cg23387863	15	77472416	SGK269	-3.56	4.74e-05	0.038		-3.77	0.00227	0.009		-1.3523	4.19e-08	1.19986e-06		PSTPIP1	147777
cg25608871	15	79298384	RASGRF1;RASGRF1;RASGRF1	-2.55	1.74e-05	0.023		-0.14	0.689	0.724						MORF4L1	133053
cg02102075	16	474430	RAB11FIP3	7.35	2.24e-05	0.026		1.91	0.192	0.24		0.1902	0.2649	0.343389		RAB11FIP3	1238
cg07635227	16	4714815	MGRN1;MGRN1;MGRN1;MGRN1	2.13	2.23e-05	0.026		0.96	0.558	0.604						ANKS3	69563
cg08782022	16	4730136	MGRN1;MGRN1;MGRN1;MGRN1	2.17	6.66e-05	0.044		2.46	0.297	0.351		0.0204	0.8706	0.884744		MGRN1	55311
cg00181419	16	4748987	ANKS3	-3.87	1.34e-05	0.021		0.19	0.402	0.46		-0.0664	0.7367	0.789321		ANKS3	35391
cg02399788	16	15593618	C16orf45	-2.09	3.76e-05	0.035		-0.27	0.502	0.551		0.4215	0.0578	0.0905821		MARF1	143405
cg07436694	16	21638444	METTL9;METTL9	7.92	3.9e-06	0.012		3.97	0.0443	0.073						IGSF6	25543
cg02603876	16	30689847		-2.07	9.51e-06	0.018		-1.04	0.042	0.07		-0.5531	0.025	0.0423387		LOC730183	19963
cg09147843	16	53467612	RBL2	-2.68	7.76e-05	0.047		-3.13	0.00572	0.017		-1.8926	5.72e-08	1.5015e-06		RBL2	739
cg10020890	16	75025753		-2.77	1.88e-05	0.024		-1.35	0.079	0.118		-0.7535	0.00182	0.00469918		WDR59	6736
cg06099697	16	88539861	ZFPM1	-2.81	2.42e-05	0.027		-1.21	0.0276	0.051		-1.7233	1.74e-05	0.000111857		CYBA	177631
cg08940169	16	88540241	ZFPM1	-4.64	1.5e-06	0.009		-2.96	0.000459	0.004						ZFPM1	20227
cg04983687	16	88558223	ZFPM1	-7.02	1.16e-07	0.003		-8.71	8.16e-06	0.001						CYBA	159269
cg08284993	16	89382370	ANKRD11	3.69	8.46e-08	0.003		0.3	0.624	0.665		1.2265	6.86e-05	0.000317779		LOC100287036	5171
cg02226192	16	89461734	ANKRD11	4.19	5.68e-06	0.014		4.01	0.00483	0.015		0.1673	0.3344	0.411469		ANKRD11	95235
cg08886063	17	600398	VPS53;VPS53	-2.43	4.81e-05	0.038		-0.94	0.104	0.145		-0.3561	0.151	0.207707		FAM57A	35449
cg05715138	17	4534892	ALOX15	-1.76	8.21e-05	0.049		-6	1.98e-05	0.001		-2.8963	4.72e-13	4.956e-11		SMTNL2	47058
cg04010582	17	29826080	RAB11FIP4	-2.38	1.07e-07	0.003		-0.7	0.0545	0.087		-0.7784	0.00063	0.00178784		RAB11FIP4	11004
cg08553913	17	37028977	LASP1	2.02	7.73e-05	0.047		1.73	0.0153	0.032		0.1324	0.8282	0.866721		RPL23	18924
cg23679344	17	37560925	MED1	3.61	7.71e-05	0.047		1.47	0.446	0.495						CDK12	56814
cg26535158	17	40175841	NKIRAS2;NKIRAS2;NKIRAS2;NKIRAS2;NKIRAS2	3.37	1.09e-05	0.019		1.79	0.151	0.197						ZNF385C	14203
cg25173129	17	56269410	EPX	-3.43	3.05e-06	0.011		-1.44	0.0413	0.069		-0.5418	0.00832	0.0168		MKS1	27556
cg02970679	17	56269818	EPX	-2.79	6.25e-06	0.015		-1.36	0.0128	0.028		-0.9883	9.57e-06	7.35256e-05		EPX	271
cg17374802	17	56270828	EPX	-3.3	1.34e-06	0.009		-1.81	0.0216	0.042		-0.9896	0.000171	0.000665		EPX	739
cg08105265	17	56274480	EPX	-3	4.13e-06	0.013		-1.17	0.0137	0.03		-0.7681	0.000476	0.00144173		EPX	4391
cg17041511	17	61509620		-3.35	1.25e-05	0.02		-2.66	0.0568	0.09		-1.4683	3.97e-07	5.68432e-06		CYB561	14102
cg24361586	17	62744534		3.22	7.26e-05	0.046		2.77	0.000306	0.004						ARHGAP27P1	33583
cg17641443	17	71258045	CPSF4L	-3.28	4.75e-06	0.013		-4.41	0.00239	0.01		-0.8699	0.00154	0.00414615		CPSF4L	26
cg22312249	17	72779428	TMEM104	-3	8.45e-05	0.05		-2.7	0.000558	0.005		-0.9146	2.48e-05	0.000144667		TMEM104	6806
cg05613273	17	80419874	NARF;NARF;NARF;NARF	-2.57	7.1e-05	0.046		-1.54	0.26	0.311		-0.1229	0.5365	0.607905		CYBC1	11167
cg26749306	17	81043782	METRNL	-2.64	3.11e-05	0.031		-0.95	0.00559	0.017		-0.4017	0.0658	0.101107		B3GNTL1	34096
cg07352016	18	55250568	FECH;FECH	-2.02	2.86e-05	0.03		-0.82	0.00063	0.005						LOC100505549	46966
cg00383167	18	77616694		2.69	4.68e-05	0.038		0.86	0.177	0.225						KCNG2	6974
cg03004350	19	847943	PRTN3	3.59	6.47e-05	0.044		2.76	0.0161	0.034		0.1827	0.5295	0.605576		PRTN3	4602
cg02082462	19	848001	PRTN3	2.21	3.07e-05	0.031		1.75	0.173	0.224		0.3192	0.176	0.237865		PRTN3	4660
cg22761077	19	850975	ELANE	1.62	3.53e-05	0.033		1.97	0.0209	0.041		0.1772	0.3054	0.380108		MED16	42243
cg18337287	19	930871	ARID3A	-2.52	7.37e-05	0.046		-1.7	0.000262	0.004		-1.1495	7.45e-07	9.387e-06		R3HDM4	17646
cg12272104	19	1423967	DAZAP1;DAZAP1	-1.92	2.92e-05	0.03		-1.04	0.00714	0.019		-0.5978	0.0226	0.0397709		GAMT	22398
cg06379435	19	3344273		4.1	4.45e-05	0.037		2.77	0.153	0.2		0.1041	0.4016	0.475579		SMIM24	136267
cg02445229	19	4634006		-2.57	4.69e-05	0.038		-2.49	0.00256	0.01		-1.8654	0.000279	0.000915469		TNFAIP8L1	5521
cg08462941	19	5288631	PTPRS;PTPRS;PTPRS;PTPRS	-3.3	9.29e-06	0.018		-0.73	0.44	0.491		0.1731	0.4225	0.498455		KDM4B	218002
cg12104982	19	5592815	SAFB2	-3.07	1.49e-05	0.022		-2.14	0.000181	0.003						SAFB	30231
cg02987482	19	6274208	MLLT1	3.31	4.39e-05	0.037		0.9	0.408	0.462		0.0351	0.8688	0.884744		ACSBG2	138498
cg01558916	19	11804727		3.05	1.66e-05	0.023		2.14	0.175	0.224		0.3851	0.0245	0.0421141		ZNF833P	19914
cg04416414	19	14260587	LPHN1;LPHN1	1.32	4.58e-06	0.013		0.16	0.686	0.724						ADGRL1	56410
cg15417798	19	14260651	LPHN1;LPHN1	2.02	1.71e-05	0.023		1.16	0.187	0.237						ADGRL1	56346
cg16597993	19	16578633	EPS15L1	-2.77	3.61e-06	0.012		-1.76	0.00194	0.009						EPS15L1	4190
cg08700306	19	33686390	LRP3	3.1	7.1e-05	0.046		1.13	0.303	0.356		0.0232	0.932	0.939364		LRP3	791
cg02359181	19	34860339	GPI	-2.58	7.14e-05	0.046		-1.7	0.000166	0.003		-1.3638	2.74e-07	5.45344e-06		SCGB1B2P	208257
cg21062760	19	36205574	ZBTB32	-2.92	7.65e-05	0.047		-1.96	0.0686	0.105		-0.7968	0.0433	0.0695558		ZBTB32	1239
cg03301498	19	39889222	MED29	3.22	2.01e-05	0.025		-0.57	0.692	0.725		-0.5519	0.0112	0.0215122		PAF1	7387
cg18254848	19	40227949	CLC	-3.16	2.58e-05	0.028		-1.24	0.0051	0.016		-0.5772	0.0053	0.0116156		LGALS14	33003
cg18597415	19	40229366	CLC	-2.38	6.93e-05	0.045		-1.37	0.0636	0.099		-0.8316	0.000203	0.000735		CLC	697
cg07584558	19	42703228	DEDD2	1.24	8.56e-05	0.05		1.16	0.2	0.25		2.6076	2.04e-05	0.000123577		ZNF526	21264
cg17521120	19	51961666	SIGLEC8;SIGLEC8	-3.18	6.54e-07	0.007		-2.45	0.00034	0.004		-1.981	1.78e-06	1.80871e-05		SIGLEC8	42
cg02427831	19	51961937	SIGLEC8	-3.11	1.76e-06	0.009		-2.55	0.0088	0.022		-1.0992	6.51e-05	0.000306067		CEACAM18	17901
cg23786883	20	4764234	RASSF2;RASSF2	-0.93	1.27e-05	0.02		-0.86	0.00091	0.006		-0.631	0.00549	0.0117643		PRND	61678
cg05914537	20	4764253	RASSF2;RASSF2	-1.37	5.32e-06	0.014		-0.69	0.0138	0.03		-0.3893	0.1051	0.150484		RASSF2	40038
cg01613077	20	4764277	RASSF2;RASSF2	-2.93	4.51e-06	0.013		-1.25	0.000274	0.004		-0.4474	0.0229	0.040075		RASSF2	40014
cg16205760	20	4764312	RASSF2;RASSF2	-0.97	3.62e-06	0.012		-0.37	0.00474	0.015						RASSF2	39979
cg00990977	20	17659317	RRBP1;RRBP1	-1.93	1.03e-05	0.018		-0.96	0.000523	0.005		-0.6238	0.00745	0.0151403		RRBP1	3611
cg11988722	20	33416959		-3.82	2.74e-05	0.029		-3.98	0.000602	0.005		-0.9154	0.000182	0.0006825		NCOA6	3526
cg01649647	20	35177530	MYL9;MYL9	-3.2	4.56e-05	0.037		-2.23	0.000367	0.004		-2.0931	3.89e-07	5.68432e-06		SLA2	97089
cg13792581	20	43590115	TOMM34	-2.44	4.27e-06	0.013		-1.32	0.00062	0.005		-0.7126	0.000508	0.00150962		TOMM34	1001
cg23889010	20	43882990	SLPI	4	1.66e-05	0.023		4.68	0.00551	0.017		0.2175	0.1767	0.237865		SEMG2	32980
cg14609407	20	43883172	SLPI	4	2.93e-06	0.011		4.17	0.00589	0.017		-0.0602	0.7338	0.788898		SEMG2	33162
cg27585822	20	49253552	FAM65C	3.04	1.12e-05	0.019		7.36	3.95e-06	0.001		1.3103	0.000201	0.000735		MIR645	51229
cg13197551	20	60709957	LSM14B	-1.93	2.76e-05	0.029		-0.61	0.0521	0.083		-0.7546	0.00205	0.00520766		PSMA7	8557
cg24082440	21	33672186	MRAP;MRAP	-1.22	3.68e-05	0.034		-0.61	0.0041	0.014		-0.7191	0.00323	0.00753667		URB1	93126
cg04541607	22	27013978	CRYBB1;CRYBB1	-1.3	3.13e-05	0.032		-0.84	0.227	0.277						CRYBB1	13
cg11501374	22	29168272	CCDC117	-1.39	8.52e-06	0.017		0.03	0.913	0.923		-0.1784	0.4314	0.507056		CCDC117	390
cg05541460	22	39850774		-3.9	1.34e-05	0.021		-2.17	0.0221	0.043		-0.7213	0.000219	0.000775112		RPS19BP1	78086
